# Supplementary material for: A genome-wide detection of selection signatures in conserved and commercial pig breeds maintained in Poland
Source: BMC Genet. 2018 Oct 22;19:95. doi: 10.1186/s12863-018-0681-0 (PMC6198424; doi:10.1186/s12863-018-0681-0)
Supplement: Supplementary file 2 — Standardized FST values (di) for all studied breeds averaged within ten-SNP sliding windows. (XLSX 4722 kb) [file 12863_2018_681_MOESM2_ESM.xlsx]

## Sheet: di
CHR	Window start	Window end	Window center	Window size	di PL	di PUL	di ZW	di ZS
1	286933	947141	617037	660208	3.76617405364892	2.58907025878183	2.88651876521847	4.95154679311937
1	342481	985857	664169	643376	3.19817375637531	2.45579252843919	2.71117720703333	4.35211920411477
1	538161	1067148	802654.5	528987	3.25163583869677	3.03793961870524	2.93367764122854	5.0724878392906
1	565627	1080620	823123.5	514993	3.04107178134924	2.94580969634644	2.74469089704136	5.0278778293356
1	573088	1166552	869820	593464	2.63981017858059	2.42431829894343	2.18147406175092	4.58208767264912
1	791056	1182154	986605	391098	2.93432189154491	2.29945725018499	2.24785789311627	4.68210644353052
1	813652	1300464	1057058	486812	2.76608868282179	2.26114599518669	2.12459808700002	4.59711062374551
1	861439	1314590	1088014.5	453151	3.14880415937624	2.44312404001628	2.12851034306349	5.12719864114506
1	865364	1350244	1107804	484880	2.88673394958979	2.55299687556331	2.11541693394019	5.2243863338416
1	947141	1356594	1151867.5	409453	2.68965476495302	2.46994801640099	1.94232162017346	5.19015587631247
1	985857	1614750	1300303.5	628893	2.94871880042605	2.24848685610011	1.9868203175994	5.22755170533192
1	1067148	1637442	1352295	570294	3.34743626083704	2.26021875939735	2.01129558572912	5.69498153293561
1	1080620	1843489	1462054.5	762869	3.55562068643793	2.43353966405206	2.24110120010146	5.85196525135233
1	1166552	1860883	1513717.5	694331	3.51988143825553	2.56239404459733	2.2762150860848	5.80330681808861
1	1182154	1932003	1557078.5	749849	3.67288830059835	3.12545259001287	2.68416809746423	6.16073691292353
1	1300464	1958514	1629489	658050	3.93870819105301	3.62268283278418	3.15812522634063	6.4984505594429
1	1314590	2010349	1662469.5	695759	4.05871811339845	3.64336066472184	3.25073680853944	6.51390678424771
1	1350244	2040352	1695298	690108	4.20400549203821	3.79239176115004	3.42858800929594	6.67605954338184
1	1356594	2051900	1704247	695306	3.66823073562886	3.24053595136515	2.92047140783279	6.00569205127742
1	1614750	2073619	1844184.5	458869	3.72238311532203	3.3103895407126	3.00696359915946	5.93612457834254
1	1637442	2139706	1888574	502264	3.8780725294261	3.71789736317173	3.35992966254597	6.18331452111672
1	1843489	2153932	1998710.5	310443	4.13204983560795	4.1302079795785	3.78055480130759	6.47409276330504
1	1860883	2406794	2133838.5	545911	4.27107737978552	3.95162442537456	3.8368026389689	6.40093842531254
1	1932003	2530735	2231369	598732	3.72431405245848	3.24411274621376	3.31439163604652	5.7352376544522
1	1958514	2532393	2245453.5	573879	3.2140202813225	2.53649217766551	2.77374544996282	5.08709304475176
1	2010349	2546844	2278596.5	536495	2.67030746180023	2.23655835555851	2.24632879250476	4.63807557320689
1	2040352	2633678	2337015	593326	2.23954047487763	2.02020411472006	1.83716479187105	4.41428124750987
1	2051900	2637659	2344779.5	585759	2.01373184235818	2.15459306014177	1.77822429109877	4.40241296905855
1	2073619	2647399	2360509	573780	2.06909262102071	2.50169534476547	1.85743969270592	4.58928334544421
1	2139706	2737789	2438747.5	598083	1.44090091127868	1.97783471659679	1.39024952471133	3.81129594655529
1	2153932	2760895	2457413.5	606963	1.11221902408823	1.76119488470772	1.04425366240179	3.62669526467069
1	2406794	2780208	2593501	373414	0.35647590322944	1.04360656581141	0.309727273052553	2.62209799615684
1	2530735	2788885	2659810	258150	-0.0706843162014288	0.791027071916458	-0.0930361674503016	2.31601620388552
1	2532393	2789574	2660983.5	257181	0.511514703792204	1.46904952864698	0.451005885642595	2.93176694030753
1	2546844	2829500	2688172	282656	0.592529785561072	1.81278756100786	0.533351072457729	3.11510644229913
1	2633678	2835242	2734460	201564	0.59237795010937	1.67074828238874	0.575070310796723	3.23385633378336
1	2637659	2840543	2739101	202884	0.342184579390197	1.40611847845345	0.37291753610174	2.79836260736775
1	2647399	2908940	2778169.5	261541	0.387993726706416	1.53149465087699	0.441482336965578	2.84517351703085
1	2737789	2950020	2843904.5	212231	0.30454460110456	1.2416378152768	0.451039535013999	2.65100759331782
1	2760895	2965787	2863341	204892	0.314516026215156	1.18840320336756	0.405429474964837	2.81543697223984
1	2780208	2995480	2887844	215272	0.0434612921137353	0.753630225555123	0.167469643160903	2.3533183417897
1	2788885	3008501	2898693	219616	0.186716559836899	1.05418400417208	0.312800811030551	2.92112492888473
1	2789574	3035532	2912553	245958	0.226408057131243	1.10871397616059	0.360788143747461	2.96111634063326
1	2829500	3052419	2940959.5	222919	0.0118961813798389	0.989437950296871	0.124701596065085	2.86409491585999
1	2835242	3067596	2951419	232354	0.190095638770317	0.972444666034547	0.400463436637563	3.54854871382344
1	2840543	3113793	2977168	273250	0.565701805036595	1.24781321750765	0.697997795402439	3.7076699395279
1	2908940	3189426	3049183	280486	0.892814004318979	1.51701330372266	1.43419980212131	4.09581796992754
1	2950020	3230220	3090120	280200	0.915776536426188	1.44223880209489	1.45685338681015	4.03415994549652
1	2965787	3253477	3109632	287690	1.25931351334534	1.86142869516579	1.70777943742332	4.45107634168043
1	2995480	3282730	3139105	287250	1.6065851257216	1.99182465965387	1.9554075635203	4.34373921928468
1	3008501	3303927	3156214	295426	1.6421900548976	1.99709582271802	1.92964590385112	4.34357816645114
1	3035532	3359213	3197372.5	323681	1.62336336842315	1.88953616593347	2.22300024577517	4.07757169876725
1	3052419	3414845	3233632	362426	1.75121200995844	1.72217850878316	2.1864473805997	4.08225096065849
1	3067596	3458697	3263146.5	391101	1.80599178388234	1.62091787993921	2.28705714477612	3.79831962146968
1	3113793	3472017	3292905	358224	1.66041118486739	1.6897686457051	2.17384575074295	2.83670019263942
1	3189426	3485019	3337222.5	295593	1.22110027128015	1.3843434260742	1.77250654791832	2.33163365746282
1	3230220	3505464	3367842	275244	0.843473035068766	1.07214876163158	0.978898529353157	1.9338241754808
1	3253477	3528078	3390777.5	274601	0.575119594634841	0.701588336662012	0.930133909099527	1.52707398803758
1	3282730	3533283	3408006.5	250553	0.256717370778493	0.404264572590601	0.610548939319609	1.05721233527688
1	3303927	3539284	3421605.5	235357	-0.104543412104762	0.341608469720664	0.269048560311434	1.15181987865182
1	3359213	3582534	3470873.5	223321	0.0338095640749673	0.380226348683513	0.300048096272622	1.21154031374947
1	3414845	3601271	3508058	186426	0.139185422958942	0.295513356930792	-0.0484621743797677	1.28645493589646
1	3458697	3659127	3558912	200430	-0.0517140252999516	0.28612419399002	-0.135495992201901	1.19303208891448
1	3472017	3674852	3573434.5	202835	-0.394658079286385	-0.216179220387278	-0.618096416238346	0.71862239384874
1	3485019	3691600	3588309.5	206581	-0.420381471956352	-0.304465954243236	-0.769139498480581	0.996338845183246
1	3505464	3724750	3615107	219286	-0.409524223335188	-0.282122038170616	-0.713821975834284	0.911620534656537
1	3528078	3809933	3669005.5	281855	-0.430403078464294	-0.226672323518841	-0.697065445155424	0.651129502360791
1	3533283	3859307	3696295	326024	-0.243291501950763	-0.0910039002584534	-0.816040835080817	0.926879110612067
1	3539284	3871501	3705392.5	332217	0.236355426952054	0.260438840120352	-0.388245671084713	1.61588034925085
1	3582534	3877542	3730038	295008	0.393514288236407	0.162213743495315	-0.170228086229457	1.36224829740419
1	3601271	3977158	3789214.5	375887	0.341980953220452	0.235696292946738	-0.118912596273862	1.55922820443806
1	3659127	4022389	3840758	363262	0.101460103143673	0.192682064849735	-0.0615649643917655	1.20631687689341
1	3674852	4045959	3860405.5	371107	0.0214551736337595	0.16139522474576	-0.119003471995604	1.15037878999077
1	3691600	4058074	3874837	366474	0.1627883336225	0.445169625190392	0.0656098369960865	1.67077362812252
1	3724750	4087929	3906339.5	363179	0.142117130783519	0.172821661324816	-0.0057319189552566	1.57626379220703
1	3809933	4101909	3955921	291976	0.091512460623491	0.105792273555261	-0.0971004221648439	1.70469274060275
1	3859307	4146273	4002790	286966	0.628647825858148	0.129483200811007	0.0411828265566697	2.15543758876239
1	3871501	4150601	4011051	279100	0.49331263844975	0.00103385387480169	-0.0617711169401246	2.09761196076501
1	3877542	4216392	4046967	338850	0.103449602861454	-0.227343598235702	-0.394871369956067	1.67941220972157
1	3977158	4222776	4099967	245618	0.00272454617618363	0.0296912581581062	-0.579471433340703	1.67596462674883
1	4022389	4264479	4143434	242090	0.298967544337055	0.119232297630663	-0.456798059120343	1.79582165655559
1	4045959	4339088	4192523.5	293129	0.463863956158812	0.412114779152614	-0.427699239355932	2.333685646766
1	4058074	4365518	4211796	307444	0.407670141318633	0.557454507489868	-0.443669156536597	2.32270084228125
1	4087929	4402313	4245121	314384	0.330245153091627	0.616191374637759	-0.464505646655731	2.29023474006133
1	4101909	4496238	4299073.5	394329	0.371957821587733	0.874726731312805	-0.377549831071446	2.42710514637608
1	4146273	4644117	4395195	497844	0.513282069378396	1.00557720821194	-0.246490475225427	2.7626840219071
1	4150601	4664711	4407656	514110	0.13271742731872	1.19901024377189	-0.283929906419189	2.82116501866501
1	4216392	4709162	4462777	492770	0.0933556471930396	1.35059462537278	-0.266491411046048	2.83151730723838
1	4222776	4733892	4478334	511116	0.0705156897382106	1.29698124336203	-0.294623211501227	2.84309339524736
1	4264479	4750161	4507320	485682	0.125054201320731	1.34230239197651	-0.230274961550388	3.32501920225378
1	4339088	4770526	4554807	431438	-0.176598186400963	1.43049547078594	-0.301221299044018	3.31670025978394
1	4365518	4813417	4589467.5	447899	-0.263054148809643	1.31799502436969	-0.384099271015144	3.1891901404287
1	4402313	4850701	4626507	448388	-0.139861137589183	1.33652189648967	-0.0184452910727085	2.94121616328494
1	4496238	4873634	4684936	377396	0.131965790276601	1.42626366002168	0.386889064385985	3.53163603375979
1	4644117	4894265	4769191	250148	0.133912860658567	1.32659374540322	0.372346612643895	3.61679349054522
1	4664711	4936025	4800368	271314	0.377053796792503	1.42524805199313	0.729758194704149	4.10126944310214
1	4709162	4968647	4838904.5	259485	0.374081634043453	1.2295153336551	0.715219741176462	4.16652362569572
1	4733892	4979417	4856654.5	245525	0.64170009447447	1.31684356873386	1.09401691714987	4.73708738253214
1	4750161	5008586	4879373.5	258425	0.481401876924498	1.12778995339467	0.970416350722101	4.17370246392116
1	4770526	5205892	4988209	435366	0.439595322411551	1.00208752891381	0.935610590996736	4.13834410741029
1	4813417	5247022	5030219.5	433605	0.502706069927449	0.949461978115892	1.10301480365322	4.2130241624979
1	4850701	5270453	5060577	419752	0.61173242754359	0.985649008019992	1.18830945745191	4.40844112835542
1	4873634	5293964	5083799	420330	0.508877489382076	0.811029754436421	0.880462371735946	4.92164858468515
1	4894265	5310903	5102584	416638	0.269047597594764	0.607427696180644	0.573531335460298	4.62379779652417
1	4936025	5470283	5203154	534258	0.310351570303239	0.940213036121874	0.608550906361309	4.55301161669425
1	4968647	5488329	5228488	519682	0.140609713701052	1.1227864457227	0.330229578393238	4.14821307890679
1	4979417	5604801	5292109	625384	0.136982393618122	1.52890156290962	0.328865241221546	3.79597441070674
1	5008586	5614910	5311748	606324	-0.19683782590091	1.29220844073409	-0.102593493516253	3.13481747287552
1	5205892	5633346	5419619	427454	-0.0846534433397165	1.39390720846306	-0.0156155584111827	3.63404153980787
1	5247022	5653811	5450416.5	406789	-0.063303525436497	1.30113394022525	0.110093757449353	3.7281002802702
1	5270453	6010365	5640409	739912	0.0300389632495413	1.64266477984876	0.0148966239097979	3.50266249684403
1	5293964	6036055	5665009.5	742091	-0.210258659161356	1.36109548473631	-0.162584379639138	2.86770082640311
1	5310903	6069821	5690362	758918	-0.0903175419335844	1.62285655978297	-0.151462500844937	2.52501756561756
1	5470283	6112158	5791220.5	641875	-0.11863669147436	1.79626027297156	-0.248835716712644	2.28409015068389
1	5488329	6153766	5821047.5	665437	-0.171801242076871	1.68973438376308	-0.00372489868070773	1.85577783865732
1	5604801	6183138	5893969.5	578337	-0.132332530694235	1.73107903946767	0.0857267552536381	1.30938751975546
1	5614910	6225058	5919984	610148	-0.127834155451673	1.37495851908263	0.299873743266467	2.02233785066132
1	5633346	6245514	5939430	612168	0.258618645780976	2.07730509078989	0.774701298999036	1.97227111058618
1	5653811	6272450	5963130.5	618639	0.472960999616052	2.38128259013507	0.957368868801665	2.42010666436006
1	6010365	6297109	6153737	286744	0.797030626240806	2.98875874612434	1.25946314220663	2.29039789143115
1	6036055	6318209	6177132	282154	0.797682249411791	3.06435493290969	1.32326148589818	2.69905535248286
1	6069821	6341950	6205885.5	272129	1.15777530879648	3.59683139546594	1.59141330556432	3.36285727019205
1	6112158	6366337	6239247.5	254179	0.982246090667403	3.22914076546507	1.66480405642958	3.53393252991438
1	6153766	6434875	6294320.5	281109	1.35767803776868	3.81507297165834	2.14687335796025	3.42458108249358
1	6183138	6466655	6324896.5	283517	1.7481680910527	4.33342274218366	2.36428602816181	3.78041391544444
1	6225058	6507497	6366277.5	282439	1.9920480917238	4.69245338883022	2.6751503973859	4.08094970231525
1	6245514	6528858	6387186	283344	2.01313311626123	5.41771353537931	2.76350356197479	3.51895568929581
1	6272450	6554964	6413707	282514	1.99903582182683	5.67190855879064	2.67562889766654	3.46520358676925
1	6297109	6566536	6431822.5	269427	2.23491099609221	6.13532726626639	3.03577394291459	3.06261092922985
1	6318209	6579327	6448768	261118	2.01558817716054	5.98925027621959	2.78836905939123	2.88582160699659
1	6341950	6603225	6472587.5	261275	2.24693789935534	6.20668478150432	3.20756833080642	2.51000137458865
1	6366337	6685439	6525888	319102	2.22899273526776	6.38974221576313	3.20400818039865	2.46603730007611
1	6434875	6705592	6570233.5	270717	2.22752401942712	6.51646701963609	3.0362435924908	2.12267889822231
1	6466655	6735120	6600887.5	268465	1.75008961465309	5.63653462745295	2.43648469489951	1.98055110395099
1	6507497	6750778	6629137.5	243281	1.50818978693272	4.70601290150657	1.86428049054785	1.58923320204443
1	6528858	6764028	6646443	235170	1.34140934898857	4.10238744922528	1.66531451701199	2.03948247754797
1	6554964	6793265	6674114.5	238301	1.05918295001935	3.33536882605705	1.34312250544401	2.16954916298214
1	6566536	6809701	6688118.5	243165	1.16586389121336	2.69442376692918	1.29163821652076	2.91837052273468
1	6579327	6834332	6706829.5	255005	0.899730160741114	1.96607711791461	0.913597286664109	2.6554797303798
1	6603225	6850651	6726938	247426	1.20820031927038	1.80129104277412	1.03030620654575	3.43445796083777
1	6685439	6943100	6814269.5	257661	0.747243431692339	1.02522187947593	0.42951288325591	3.4560396959991
1	6705592	6981859	6843725.5	276267	0.871196786183998	0.535293789906952	0.380398062693921	3.56954406240876
1	6735120	7149806	6942463	414686	0.790572899127668	0.352903705835748	0.517723671586985	3.29963860407129
1	6750778	7152246	6951512	401468	0.79448666789741	0.389291923304691	0.656751319224504	3.03100026831723
1	6764028	7169568	6966798	405540	0.595505223871387	0.391367377041214	0.84624976366432	3.15462894534553
1	6793265	7189106	6991185.5	395841	0.486603483551458	0.170403583212349	0.511305661229317	2.29305244356212
1	6809701	7190448	7000074.5	380747	0.597366822621199	0.0804541356515274	0.49501787299528	1.81184860552883
1	6834332	7193623	7013977.5	359291	0.279795456347082	-0.283521797765684	0.258555392815531	0.799715116992102
1	6850651	7211765	7031208	361114	0.283840524794485	-0.38140064760248	0.140977432053517	1.14663346905961
1	6943100	7242281	7092690.5	299181	-0.217547351006929	-0.807237455784587	-0.204399793613949	0.204708777330587
1	6981859	7268471	7125165	286612	-0.250861279365933	-0.899176942613716	-0.0239252533610057	-0.180603547348878
1	7149806	7410249	7280027.5	260443	-0.426512185933397	-0.865337596419476	0.478495313008477	-0.633556453492951
1	7152246	7487678	7319962	335432	-0.156328241259258	-0.865214850634359	0.26308032861698	-0.570339368916296
1	7169568	7511838	7340703	342270	-0.138460864371596	-1.00442807077976	0.0587129369916696	-0.560943595731161
1	7189106	7532162	7360634	343056	0.387139518169687	-0.841809560178331	0.0920667272058851	-0.366323236081481
1	7190448	7562715	7376581.5	372267	0.214479941435349	-0.756274293392054	0.0409605300210545	-0.175704167355063
1	7193623	7637481	7415552	443858	0.0916213902437621	-0.845872534153006	-0.0221908668310842	0.111409882069915
1	7211765	7734445	7473105	522680	0.0155974920388224	-0.877142545237766	-0.161502972408393	0.366712677231785
1	7242281	7734665	7488473	492384	-0.2081233150469	-1.02505369395506	-0.316105627421277	-0.0956253940983743
1	7268471	7781841	7525156	513370	-0.236895153205825	-1.08349442579485	-0.414263662980211	-0.183921954301916
1	7410249	7802695	7606472	392446	-0.329550454788272	-1.11106087419156	-0.668162045465079	-0.312445957802152
1	7487678	7814251	7650964.5	326573	-0.470109022505964	-1.12900854218211	-1.30994608706912	-0.249976465735933
1	7511838	7836573	7674205.5	324735	-0.769035936630829	-1.20562809397039	-1.13406835126989	-0.161154710142643
1	7532162	7857357	7694759.5	325195	-0.743339703737125	-0.951362239178034	-1.03621644093878	0.0997661217655984
1	7562715	7870451	7716583	307736	-0.996123372939937	-0.940607414712733	-1.11330208400655	0.520414346412222
1	7637481	7890159	7763820	252678	-1.06544726275609	-1.15023949912148	-1.16730629875399	0.430568852283318
1	7734445	7912701	7823573	178256	-0.998001177267199	-0.881877289930622	-1.13401787232273	0.243998620009917
1	7734665	7932710	7833687.5	198045	-1.04331393709983	-0.774789672948614	-1.10157093352428	0.36007164114357
1	7781841	7983109	7882475	201268	-0.951713308923198	-0.424339881476009	-0.851843217681458	0.304006677324794
1	7802695	8004890	7903792.5	202195	-0.656889422476868	0.113512270421796	-0.472574414223461	0.472057632940781
1	7814251	8042112	7928181.5	227861	-0.542534652294392	0.296334101282738	-0.450345850337875	0.62521471447313
1	7836573	8063541	7950057	226968	-0.390162382032348	0.222459515516192	-0.398575538298244	0.857374327964366
1	7857357	8106889	7982123	249532	-0.181410846711644	0.956517804668202	-0.385821492012162	0.992317223134457
1	7870451	8123187	7996819	252736	-0.123032228101386	0.755065727762168	-0.421635900088934	0.947559141744374
1	7890159	8163361	8026760	273202	-0.255717417625224	0.885089987497016	-0.4415926504729	0.82210217977982
1	7912701	8191608	8052154.5	278907	-0.123181969642601	0.99041666928688	-0.361865462873288	1.12192096301986
1	7932710	8209242	8070976	276532	0.0346471992164002	1.21531426190147	-0.112256225216923	2.06549464826219
1	7983109	8232739	8107924	249630	0.0173758678033819	1.15603096881411	0.173887957477332	1.69187104002718
1	8004890	8263244	8134067	258354	-0.0532199044498072	0.792877596574406	-0.0626867244630636	1.57199646146237
1	8042112	8348389	8195250.5	306277	-0.261803587702948	0.628860969619504	-0.206721661817963	1.43772936290088
1	8063541	8363320	8213430.5	299779	-0.104894492529042	0.557909340385625	-0.156044613910724	1.77764220865847
1	8106889	8432026	8269457.5	325137	0.15827453296578	0.956609408958013	0.182456440763986	1.83373156049644
1	8123187	8505596	8314391.5	382409	-0.0493286933153366	0.233271497804109	-0.0115760327295791	1.66762406581934
1	8163361	8564922	8364141.5	401561	0.298151165775196	0.530393442088209	0.595246230857236	1.64806636544028
1	8191608	8600391	8395999.5	408783	0.0705055812088426	0.197959019369778	0.498179075994323	0.954381182909695
1	8209242	8715201	8462221.5	505959	0.101510773498935	0.384776627978059	0.945227468585198	0.605952637207154
1	8232739	8726913	8479826	494174	-0.118296502038218	-0.0230095041613662	1.05361110364834	-0.425071597548024
1	8263244	8728718	8495981	465474	-0.0955705346600451	-0.08381871134282	0.733847698681182	-0.342670194629841
1	8348389	8770199	8559294	421810	-0.210958873297784	-0.123576731836419	0.711525322912594	-0.358737832671487
1	8363320	8795856	8579588	432536	-0.111225967469381	-0.304804201388946	0.632151510196362	-0.0989516963826021
1	8432026	8803333	8617679.5	371307	-0.276897243422539	-0.328426399084834	0.547804198675909	-0.337469914097274
1	8505596	8808745	8657170.5	303149	-0.657653837215141	-0.752773886547251	0.149182116256305	-0.645063051362867
1	8564922	8855372	8710147	290450	-0.635524223316279	-0.606673000894751	0.164057490278046	-0.542109157909011
1	8600391	8900212	8750301.5	299821	-1.03493900648942	-0.832353004107825	-0.258791219368123	-0.568127328373552
1	8715201	8921067	8818134	205866	-0.837227158020206	-0.803692881151071	-0.15657309318384	-0.519334236008248
1	8726913	8942360	8834636.5	215447	-1.04035851855309	-1.17819753673258	-0.7571280575893	-0.679959943277655
1	8728718	9007321	8868019.5	278603	-1.22200985550839	-1.38154833739356	-1.24568345636013	-0.765891935632569
1	8770199	9151288	8960743.5	381089	-1.27809093045405	-1.39691568766128	-1.21533242847709	-0.763165768660699
1	8795856	9201130	8998493	405274	-1.08341393419776	-1.16071997074773	-0.92717792317365	-0.465151867825028
1	8803333	9221985	9012659	418652	-1.21616055477727	-1.2696658843566	-0.916275239219803	-0.484716963099428
1	8808745	9267828	9038286.5	459083	-1.33617011015913	-1.38808213135836	-0.9087287509711	-0.809825802045559
1	8855372	9291066	9073219	435694	-1.34262556162767	-1.399899321059	-0.777795187850606	-0.675746188430395
1	8900212	9324586	9112399	424374	-1.35985154079924	-1.46788851562531	-0.824677917108388	-0.837449114919061
1	8921067	9338399	9129733	417332	-1.33259525349698	-1.40705110764459	-0.857291239518912	-0.93170064967419
1	8942360	9359453	9150906.5	417093	-1.26658127689629	-1.10786004501287	-0.260604522598161	-0.743190734514139
1	9007321	9414129	9210725	406808	-1.12591603107413	-0.922481963250289	0.072202862890837	-0.478227682314209
1	9151288	9427453	9289370.5	276165	-1.13697873919309	-0.920589203673138	0.049095781461594	-0.505728011699162
1	9201130	9485275	9343202.5	284145	-1.2226235279046	-0.932361901073985	-0.0763801962774564	-0.690820752817834
1	9221985	9497045	9359515	275060	-1.41080337699002	-1.08420260048765	-0.391007457724223	-0.911265380038085
1	9267828	9518318	9393073	250490	-1.44956512553741	-1.00918167606512	-0.547456606334232	-1.19957782050288
1	9291066	9547624	9419345	256558	-1.17258117573073	-0.864541338138643	0.0443664720338807	-1.00873905653753
1	9324586	9569872	9447229	245286	-0.98357249937154	-0.464971392670349	-0.0419302387494821	-1.31845523837248
1	9338399	9586111	9462255	247712	-1.04903103026585	-0.610717064746336	-0.0922621979589981	-1.38504538910431
1	9359453	9599991	9479722	240538	-1.11297414478601	-0.571773461131067	-0.168734269240423	-1.48426082063495
1	9414129	9622704	9518416.5	208575	-1.34857189501191	-0.889891028535554	-0.930890779826277	-1.47633847515375
1	9427453	9651655	9539554	224202	-0.957923645067354	-0.557879281441625	-0.45816905501894	-0.584091223605448
1	9485275	9676758	9581016.5	191483	-0.340901756513841	-0.12127999968524	-0.0466311989212934	-0.0169529448748083
1	9497045	9790092	9643568.5	293047	-0.322020033015597	-0.186202911549846	0.0591142298914338	0.0380671895010548
1	9518318	9824440	9671379	306122	-0.152302375253532	0.00507946345885753	0.360087094323888	0.154896263647253
1	9547624	9836331	9691977.5	288707	0.0247983380237948	0.227669772073655	0.719539093912817	0.291889820174465
1	9569872	9858808	9714340	288936	0.122606403244257	0.449882698480029	0.477444814408252	0.745131137942352
1	9586111	9872984	9729547.5	286873	-0.128232938701202	-0.00630971466958954	0.463283427455575	0.878790221844472
1	9599991	9894249	9747120	294258	0.23229641865149	0.613364347205377	0.983503047057489	1.13246304416306
1	9622704	9907546	9765125	284842	0.516668298144775	1.07761968176675	1.29908886885224	1.31887576521226
1	9651655	9925434	9788544.5	273779	0.70538991753511	1.41442465603954	1.57998194992129	1.23984660294213
1	9676758	9951603	9814180.5	274845	0.309671412453934	1.0397193045799	1.06739025529542	0.559904337762718
1	9790092	9984842	9887467	194750	-0.148511174100105	0.782580805281395	0.878769935475078	0.30243900095215
1	9824440	10010334	9917387	185894	-0.0672433148863377	0.907332746956643	0.929048829240346	0.638613124430079
1	9836331	10070322	9953326.5	233991	0.51678395218748	1.20243321382062	0.94327548980667	0.785150732593004
1	9858808	10142237	10000522.5	283429	0.33644223874797	1.00217605112811	0.668931380416855	0.637766852240434
1	9872984	10170564	10021774	297580	0.519533730663956	1.28358042389112	0.683589128384077	0.381745834267325
1	9894249	10184339	10039294	290090	1.02049145976669	1.87372600280987	1.01849026605399	0.498155692312695
1	9907546	10204349	10055947.5	296803	1.10556535785135	1.53007455229257	0.727092263420207	0.607020009971556
1	9925434	10233204	10079319	307770	0.963538087328204	1.01017605412516	0.539035973724671	0.713297959216318
1	9951603	10245383	10098493	293780	0.928498344044859	0.722918007917528	0.259602182390715	0.695796066773104
1	9984842	10271509	10128175.5	286667	1.25049705826782	0.838194482244498	0.223767845314805	0.766301723273549
1	10010334	10275177	10142755.5	264843	1.55280481318801	1.25362371532285	0.376466219501815	0.721781091205109
1	10070322	10295470	10182896	225148	2.0508366267031	1.80703397690837	0.683126391633349	0.70064569425854
1	10142237	10318726	10230481.5	176489	1.63330318325376	1.62243061529231	0.553608823778642	0.546630473784117
1	10170564	10393512	10282038	222948	2.19883959451354	2.11058363289658	0.928921182416256	0.932592799276273
1	10184339	10410624	10297481.5	226285	1.97414887038782	1.76944464681339	0.867736386785922	1.65526636680077
1	10204349	10441116	10322732.5	236767	1.46254257457507	1.22574917498384	0.467233700341588	1.4235502377091
1	10233204	10467169	10350186.5	233965	1.65267993080682	1.64069048478352	0.878360192907209	1.70582266817003
1	10245383	10483398	10364390.5	238015	1.58085948135653	1.61686879064901	1.00580724995507	1.58007938673777
1	10271509	10495372	10383440.5	223863	1.60827937365824	1.57881580619806	0.985864958646716	1.57606875601973
1	10275177	10518467	10396822	243290	1.43868898763866	1.55740710198961	0.903332853808034	1.2545819616665
1	10295470	10541915	10418692.5	246445	1.94719885220389	1.48532860137693	0.917354513709395	1.40084621670297
1	10318726	10693322	10506024	374596	2.08980175735125	1.5993054667709	1.13405211282356	1.64634067421104
1	10393512	10707503	10550507.5	313991	2.48930716170245	2.02852991586241	1.62193519679304	2.10834677272923
1	10410624	10745981	10578302.5	335357	2.14374345127574	2.02617098225411	1.35319383710842	1.98489068452582
1	10441116	10762818	10601967	321702	2.07384904105547	1.89878613024583	1.18958004972175	1.60304543533276
1	10467169	10777632	10622400.5	310463	2.74636756175947	2.5699385192241	1.80443264923163	2.08186512685127
1	10483398	10804890	10644144	321492	2.8167146179614	2.66499540726767	1.82711207045232	2.02102630339436
1	10495372	10830305	10662838.5	334933	3.38934775969101	3.29096091251047	2.08963390769038	2.4140348738327
1	10518467	10873656	10696061.5	355189	3.45898698570859	3.95581292350606	2.56238177868773	2.48874923879529
1	10541915	10891684	10716799.5	349769	3.9111971742307	4.53808708810264	3.08993612435905	2.9179569753421
1	10693322	10903449	10798385.5	210127	3.12552740935937	4.51955984786786	2.90237620115224	2.79530137490418
1	10707503	10931163	10819333	223660	2.74737204896246	4.02533624014485	2.59885352709098	3.180459553596
1	10745981	10942526	10844253.5	196545	2.36921668856555	3.53111263242184	2.29533085302972	3.56561773228782
1	10762818	10949247	10856032.5	186429	2.48518659784765	3.17263278476563	2.45755715233416	4.30398820968236
1	10777632	11015351	10896491.5	237719	2.75910740691104	3.30972567138402	2.39546529786569	3.75893962396306
1	10804890	11163387	10984138.5	358497	3.00196430129168	3.12702020379422	2.12528766851497	3.51132558405965
1	10830305	11181248	11005776.5	350943	2.48374771894672	2.59837480419408	1.94475528478793	2.99410303095182
1	10873656	11225636	11049646	351980	2.3977263237265	2.15001650531589	1.61951538922508	2.50533059016546
1	10891684	11234129	11062906.5	342445	2.93177047992368	2.42499826655419	1.82638416061171	2.87349960899332
1	10903449	11259746	11081597.5	356297	2.45001962751661	1.90257261593789	1.92472607913071	2.54036726250643
1	10931163	11261185	11096174	330022	2.75469791768827	2.23869944166276	2.25268699767041	2.97264472662466
1	10942526	11270043	11106284.5	327517	2.62757165177474	2.15885553164837	2.59872663531598	2.22524064325191
1	10949247	11270636	11109941.5	321389	2.51960152076416	2.12011096140936	3.00002432540576	1.46631952666128
1	11015351	11278294	11146822.5	262943	2.5390776856014	2.240892094725	3.11941345562357	0.887529000931763
1	11163387	11282708	11223047.5	119321	2.24402912767766	2.1703221708768	3.73860112783492	0.998272967281401
1	11181248	11282938	11232093	101690	1.51504674188953	1.82005946050458	4.10655377321416	0.872124069285994
1	11225636	11283332	11254484	57696	1.55663821613689	1.81924706763473	4.40503347860154	1.04876675892876
1	11234129	11289228	11261678.5	55099	1.16603450325952	1.73814757404293	4.84822069582474	1.19695933625004
1	11259746	11301653	11280699.5	41907	0.526849864097771	0.88930974240082	4.65908550978382	0.983623276136689
1	11261185	11314995	11288090	53810	0.774587414546895	1.07051347910709	4.57170912390981	1.04245157298395
1	11270043	11380197	11325120	110154	0.570260810219454	0.406684908369668	4.24738472573688	0.897370566372814
1	11270636	11468888	11369762	198252	0.955876406267251	0.386196424196983	3.84353033225238	0.765539515599628
1	11278294	11713183	11495738.5	434889	0.800383283396775	0.208998088710279	3.24722287497623	0.859645903363096
1	11282708	11734351	11508529.5	451643	0.623436040161671	-0.020853127458516	2.92954333763896	1.02413635868308
1	11282938	11762368	11522653	479430	0.522634180380672	-0.0536718530073665	2.30823491784557	1.17130841839766
1	11283332	11768887	11526109.5	485555	0.519205960105903	0.0334452906236188	1.84258332647252	1.1956154557777
1	11289228	11830741	11559984.5	541513	0.433024872823464	-0.0624526446733632	1.19921584988552	1.46572428971068
1	11301653	11851208	11576430.5	549555	0.577441159873651	-0.123669806983231	0.800857361698953	1.37229860017881
1	11314995	11873566	11594280.5	558571	0.725810460264848	0.0854359486890512	0.64252005145769	1.312897511283
1	11380197	11905018	11642607.5	524821	0.382384014254547	0.118145142698907	0.136354988694083	1.08688712033262
1	11468888	11932510	11700699	463622	0.495077942267426	0.383779043233637	0.392559130336025	0.90009962418561
1	11713183	11945736	11829459.5	232553	0.238004095069239	0.592084666637996	0.62280123966141	1.15304630793295
1	11734351	12001630	11867990.5	267279	0.883338643093002	1.38853070733562	0.930126523040837	1.28001805822035
1	11762368	12024877	11893622.5	262509	1.32718650832337	1.60469661318946	1.17284482642015	0.981315723303769
1	11768887	12036682	11902784.5	267795	1.78930142166631	1.57890542392564	1.28826745735605	0.800318675472895
1	11830741	12063437	11947089	232696	2.15865220815512	1.43896880489436	1.28710769927591	0.756072424466057
1	11851208	12081654	11966431	230446	2.74406381240112	1.531934624411	1.52623839156728	0.456445360988115
1	11873566	12309740	12091653	436174	2.9899543168877	1.55818356182867	1.56466719669041	0.55293333605776
1	11905018	12319972	12112495	414954	3.03235116243224	1.41254901359509	1.80447005106949	0.531014796076984
1	11932510	12394296	12163403	461786	3.09441717695685	1.48376455530136	1.961832283957	0.664407530300267
1	11945736	12459957	12202846.5	514221	2.79196576355468	1.11187976632138	1.65980331418646	0.5377971245299
1	12001630	12572871	12287250.5	571241	3.06416212224523	0.915560874410437	1.41760934725615	0.36326969983539
1	12024877	12593626	12309251.5	568749	2.86576341121046	0.223610161236603	1.3205061465866	0.149053288624049
1	12036682	12645209	12340945.5	608527	2.59111421823536	0.0837508115424061	1.40385529269786	0.18996426864061
1	12063437	12665974	12364705.5	602537	2.48602997772501	0.207322763207194	1.65656841271171	0.239998500512051
1	12081654	12713043	12397348.5	631389	2.48518506168713	0.396416991451538	1.74702480551974	0.309652298152581
1	12309740	12730052	12519896	420312	2.34404829433507	0.340127293049815	1.65031348721615	0.257681024914663
1	12319972	12733169	12526570.5	413197	1.78967467979375	0.29898669709235	1.34402638292558	0.103919308554241
1	12394296	12753460	12573878	359164	1.797840346881	0.30903376218981	0.995527280505987	0.250100226892948
1	12459957	12782568	12621262.5	322611	2.02206632774829	-0.0974812848502926	0.86595313626895	0.293430266398492
1	12572871	12813200	12693035.5	240329	1.9900843948422	-0.130238002594447	0.835847137630054	0.134452951412199
1	12593626	12827441	12710533.5	233815	1.86588975605867	-0.0420503590779624	0.738782298562904	0.20601799912381
1	12645209	12851077	12748143	205868	1.61014818241937	0.27379925843764	0.495727628369938	0.129015060932381
1	12665974	12892089	12779031.5	226115	1.33082015150406	0.0966869117174416	0.118145712716461	-0.106741593605608
1	12713043	12908094	12810568.5	195051	1.29760305821714	-0.0715638765212656	-0.0801612017470638	-0.17877726873267
1	12730052	12924473	12827262.5	194421	0.77295292292967	-0.389874541452254	-0.233634629904247	-0.195847364540607
1	12733169	13005744	12869456.5	272575	0.500595143967424	-0.364984004093437	-0.279919486214962	0.0673518850106535
1	12753460	13068895	12911177.5	315435	0.737865985035071	-0.122416794757526	0.450457995290793	0.131386598998039
1	12782568	13100320	12941444	317752	0.726527133392931	-0.127249598545003	0.661988697928473	-0.15672444144853
1	12813200	13124812	12969006	311612	0.564742491278475	0.435857811980415	0.760774708902816	-0.007079083752628
1	12827441	13157349	12992395	329908	1.27944777534997	0.869054992555101	0.968339361120586	0.191555622374867
1	12851077	13213803	13032440	362726	1.42124305253155	0.974824474856807	1.03236280882487	0.173202056265795
1	12892089	13226176	13059132.5	334087	1.81900064363049	0.880210602069448	1.16520061768497	0.246799293824827
1	12908094	13239931	13074012.5	331837	2.52528639814345	1.14663596406749	1.38737335891906	0.813717520722684
1	12924473	13253219	13088846	328746	2.87404420779926	1.36174565439045	1.46607716262691	1.44439773399946
1	13005744	13345867	13175805.5	340123	3.52968257586924	1.82358985957636	1.52754769770411	1.52584371701943
1	13068895	13363514	13216204.5	294619	3.93129872915609	2.1353139163491	1.58655874931231	1.42504136704308
1	13100320	13385916	13243118	285596	4.2799487840677	2.23087254098195	1.01413940664499	1.58266438615076
1	13124812	13417613	13271212.5	292801	4.20556319807294	2.24506962526144	0.854695856125879	2.20537014485105
1	13157349	13462756	13310052.5	305407	4.14554955472855	1.69906379776571	1.14777961593426	2.13010751028445
1	13213803	13478197	13346000	264394	3.71656119182297	1.64071573163081	1.2237595318537	2.46538597938332
1	13226176	13507291	13366733.5	281115	3.17442513269395	1.43228676896064	1.06073108501768	2.4826923947987
1	13239931	13576633	13408282	336702	2.97001089595023	1.46552073162796	1.51928091574671	3.12836688863091
1	13253219	13592791	13423005	339572	2.97470347991253	1.52859920358294	1.63122025978135	3.52139690893168
1	13345867	13608163	13477015	262296	2.82583149821242	1.53335693209423	1.61015303144712	3.70440927437932
1	13363514	13636910	13500212	273396	2.30324568601883	1.06554574357015	1.47080674247375	3.37519586158565
1	13385916	13658539	13522227.5	272623	1.65815599514031	0.617591349782682	1.3808484538661	3.39505441636267
1	13417613	13677926	13547769.5	260313	1.40122087578775	0.494511382680411	1.46882793507441	3.68740378431197
1	13462756	13810191	13636473.5	347435	1.57449563667816	0.508870618210328	1.76406135503339	3.14843751002448
1	13478197	13836763	13657480	358566	1.41607173283392	0.559662086855237	1.20230452275974	2.82279640913158
1	13507291	13860547	13683919	353256	1.66729551685072	0.540421651721567	1.07149410469088	2.54175567513132
1	13576633	13882873	13729753	306240	1.77280589564504	0.51434070344732	1.23383120863945	2.76685612338723
1	13592791	13895001	13743896	302210	1.98340572878717	0.420330402119793	0.741271017012478	2.10036192449319
1	13608163	14038761	13823462	430598	1.14075837282612	-0.0128950242703437	0.280790760025613	0.995430456813271
1	13636910	14097456	13867183	460546	0.887967244434919	0.17732075667648	0.126602853480333	0.124402506399255
1	13658539	14111830	13885184.5	453291	1.01075591332613	0.605836412972777	0.342829152707463	0.329503485533168
1	13677926	14131868	13904897	453942	1.25526183661497	1.0134004021899	0.509359203513641	0.185532497096396
1	13810191	14167370	13988780.5	357179	1.28245064067508	1.42679813864954	0.663138755941226	-0.172234463101889
1	13836763	14213367	14025065	376604	1.08866762163675	1.4112166201853	0.276358161200095	-0.111550975333025
1	13860547	14253409	14056978	392862	1.37145197683813	1.38379139051722	0.776559743411283	0.0619860139248995
1	13882873	14312780	14097826.5	429907	1.57882160891486	1.90234051417653	1.35671298342935	0.4289681878413
1	13895001	14336280	14115640.5	441279	1.57352468519193	2.00747405196131	1.37139353440259	0.620859664660783
1	14038761	14342009	14190385	303248	1.26689443897963	2.59227692377199	1.73652777991108	0.666169298420425
1	14097456	14369265	14233360.5	271809	1.39364498959289	2.85059071697814	1.95037445076609	0.880789719093796
1	14111830	14378568	14245199	266738	1.53758641383776	2.84498820799504	2.2124384579638	1.26686334703439
1	14131868	14398220	14265044	266352	1.25490720083211	2.35419471253012	1.88567708670949	1.04126093600145
1	14167370	14429319	14298344.5	261949	1.11007409842272	1.92266358430392	1.54072274349303	0.832601710316182
1	14213367	14444305	14328836	230938	0.709129092543061	1.29672293214211	1.09307556321526	0.646037380859103
1	14253409	14471846	14362627.5	218437	0.58728608111757	1.38095478976009	0.941461098860514	0.492236551502576
1	14312780	14587100	14449940	274320	0.477425330878017	1.42021416575329	0.801785835063269	0.790001494583925
1	14336280	14600163	14468221.5	263883	0.133054874465142	0.721639637937861	0.101176167182433	0.24404901632759
1	14342009	14621889	14481949	279880	0.080261815123059	0.489224451016377	-0.160418924412965	-0.428537160869038
1	14369265	14735550	14552407.5	366285	-0.243924754168328	-0.214277833990742	-0.647336488712629	-0.639532690318738
1	14378568	14750836	14564702	372268	-0.103565968139884	-0.234865993207636	-0.146093290122569	-0.648842167895216
1	14398220	14766155	14582187.5	367935	-0.630110904027256	-0.790281936517955	-0.630347894112788	-1.07332943624041
1	14429319	14824483	14626901	395164	-0.151874372303961	-0.589341696795308	-0.534613417197002	-0.910815442412139
1	14444305	14874949	14659627	430644	-0.142132848935436	-0.536775958861621	-0.259394945226972	-0.772146305178136
1	14471846	15045014	14758430	573168	-0.0621624607120728	-0.616073076051787	-0.223608426326267	-0.738073476564503
1	14587100	15046605	14816852.5	459505	-0.100886646067682	-0.831286402176381	-0.201873157590174	-0.7599392130169
1	14600163	15148919	14874541	548756	-0.00249748955488278	-0.843092730189509	-0.368700256782963	-0.532566528521835
1	14621889	15169904	14895896.5	548015	-0.238846350351467	-0.837706881436083	-0.0988571473920322	-0.277802904138619
1	14735550	15231294	14983422	495744	0.0294396063801044	-0.658338289226018	0.121610492092293	0.339833470627989
1	14750836	15308638	15029737	557802	0.569732848547074	-0.42783887904869	0.280594165721851	0.576925992471914
1	14766155	15336681	15051418	570526	0.467491947355747	-0.547877825722226	-0.308294594934455	0.541534030692314
1	14824483	15364776	15094629.5	540293	0.590171312045643	-0.449906656213417	-0.203813776439783	0.563511655979416
1	14874949	15407353	15141151	532404	0.235714373914019	-0.0498904325923903	-0.1671142421858	0.595658961156808
1	15045014	15420289	15232651.5	375275	0.282972639354267	0.0275095523188633	-0.283248066368427	0.876623440116532
1	15046605	15474723	15260664	428118	0.328948143541198	0.063999013875548	-0.262883647301445	0.956507678907875
1	15148919	15505708	15327313.5	356789	1.1086214106714	0.444579404127555	0.0976486765674103	1.84930422470039
1	15169904	15532149	15351026.5	362245	1.56042004444265	0.698779042348932	0.316387630516229	2.15320609268644
1	15231294	15557077	15394185.5	325783	1.58215456349403	0.819762044057509	0.0726167545714953	2.00472780776017
1	15308638	15600046	15454342	291408	1.39120945903996	0.743937739489644	-0.118259792787266	1.40070029743669
1	15336681	15620751	15478716	284070	0.935657251563439	0.50450739039086	-0.234070811447961	1.2853332621286
1	15364776	15664596	15514686	299820	0.855909760849384	0.49832141737055	-0.287263982816002	1.43696060726046
1	15407353	15715768	15561560.5	308415	0.793925326004441	0.3962603519046	-0.403215394608254	1.31139696659917
1	15420289	15731768	15576028.5	311479	0.722780483643817	-0.0138979626288086	-0.333623808261779	1.21874005153337
1	15474723	15793004	15633863.5	318281	1.03299210195006	0.251944075103248	-0.0462574363476034	1.45424859034062
1	15505708	15826996	15666352	321288	0.850843376018745	0.0827641738035272	-0.195631649473841	1.24377654013561
1	15532149	15846521	15689335	314372	0.348612306537873	-0.0253038395791461	0.0603705837672176	1.24342734997419
1	15557077	15880718	15718897.5	323641	-0.287306592780617	-0.23818019238498	-0.333769718702679	0.252992975884244
1	15600046	15898670	15749358	298624	-0.517074434493066	-0.563841039081016	-0.506016618894839	-0.0100251975720952
1	15620751	15923875	15772313	303124	-0.621698996893249	-0.550088894800959	-0.2591653137343	0.109239759282933
1	15664596	15955722	15810159	291126	-0.79057153299076	-0.772253063551228	-0.426345046041181	-0.110368406161778
1	15715768	15972840	15844304	257072	-0.875330998447432	-0.882705579360555	-0.490265243822915	-0.432856709438618
1	15731768	15980570	15856169	248802	-1.01962885913672	-0.92818004461306	-0.532447619630699	-0.496469097602806
1	15793004	15995234	15894119	202230	-1.04241186030667	-1.05419059894991	-0.59589911361525	-0.39302600016568
1	15826996	16038746	15932871	211750	-1.53651040455826	-1.4755434392246	-0.978993026130498	-0.894867527370607
1	15846521	16058814	15952667.5	212293	-1.36868571138628	-1.0531521912137	-0.762553831662104	-0.826738812741551
1	15880718	16097672	15989195	216954	-1.76776621335712	-1.3922958933178	-1.46950082916241	-1.74561920390727
1	15898670	16118180	16008425	219510	-1.80575334842359	-1.42401175306937	-1.21961662194635	-1.73706064937106
1	15923875	16135015	16029445	211140	-1.77334739323074	-1.34076067719909	-1.11910940661955	-1.73240249367927
1	15955722	16157836	16056779	202114	-1.84888627809766	-1.48014081294321	-1.38793993343403	-1.83553017823097
1	15972840	16179177	16076008.5	206337	-1.77305306360006	-1.4329352975692	-1.34015049379341	-1.74633428359962
1	15980570	16194416	16087493	213846	-1.7023067949183	-1.39726607106635	-1.27967776490661	-1.670039683547
1	15995234	16221206	16108220	225972	-1.59900620890669	-1.29737963092407	-1.10307884031738	-1.47522300497184
1	16038746	16318610	16178678	279864	-1.43994740672882	-0.892125063493586	-0.901850153664968	-1.52446370863238
1	16058814	16368964	16213889	310150	-1.48567603867382	-0.912066643918134	-0.943301313656996	-1.53376001933349
1	16097672	16384057	16240864.5	286385	-1.54180908208529	-1.22973620764887	-0.95805886471002	-1.36516112976938
1	16118180	16397453	16257816.5	279273	-1.30866333255659	-1.07873711809802	-0.817986623056017	-0.878924036238565
1	16135015	16423967	16279491	288952	-1.33621903550322	-1.23632476297683	-0.922995792019609	-0.725985733875502
1	16157836	16441812	16299824	283976	-1.29559092877023	-1.17685627776819	-0.976623372906735	-0.728402505837043
1	16179177	16463222	16321199.5	284045	-1.32641399888769	-1.20053793087862	-0.987857302690748	-0.716654391139161
1	16194416	16529866	16362141	335450	-1.05199188478552	-0.811272991588845	-0.489892047897507	-0.43563383121122
1	16221206	16564506	16392856	343300	-0.845868717552078	-0.298790736423157	-0.114526021459676	-0.314784737224854
1	16318610	16597513	16458061.5	278903	-0.739932204825326	0.049098367945185	-0.111746178434585	-0.120772126522667
1	16368964	16618413	16493688.5	249449	-0.933807452410976	-0.377424571636763	-0.298547051681673	-0.206526425939657
1	16384057	16639564	16511810.5	255507	-0.780960146082624	-0.235809263770445	-0.317487649301898	-0.362673637753541
1	16397453	16695951	16546702	298498	-0.719152399519045	0.00860458455914873	-0.275591686300282	-0.403310721462477
1	16423967	16767735	16595851	343768	-0.730015947164227	0.0970605155324835	-0.171689829738353	-0.760590622809159
1	16441812	16779229	16610520.5	337417	-0.581434993007674	0.314926080014391	-0.103984174189	-0.736714870359225
1	16463222	16779942	16621582	316720	-0.451217361671861	0.482694331617827	0.10097671303167	-0.515654022513853
1	16529866	16870187	16700026.5	340321	-0.306743136934305	0.563761303650148	0.112447926178553	-0.537328467217832
1	16564506	17004757	16784631.5	440251	-0.256494731788882	0.258634269910342	-0.2876318927897	-0.50824759926904
1	16597513	17037654	16817583.5	440141	-0.397725173076449	0.0383526800527055	-0.485888531455373	-0.58112653346185
1	16618413	17066735	16842574	448322	-0.0341948486023668	0.543871192196468	0.262620906920437	-0.525815167622149
1	16639564	17095420	16867492	455856	0.0312392921897837	0.87886054236372	0.176930318027434	-0.475033090581331
1	16695951	17108374	16902162.5	412423	0.422053868963963	1.06180668252686	0.454306140527972	0.192398092460872
1	16767735	17143383	16955559	375648	0.392767297021766	0.802135475706419	0.299176582626615	0.144535812839689
1	16779229	17160649	16969939	381420	0.47244254690016	0.698358705906612	0.35899233962561	0.0660884315586735
1	16779942	17199275	16989608.5	419333	0.395305273694581	0.538340038917393	0.347778099306614	0.19204149309841
1	16870187	17233414	17051800.5	363227	0.370662039719834	0.371663276464315	0.375616872905639	0.35403113667197
1	17004757	17256410	17130583.5	251653	0.309792804754223	0.308667348046982	0.398237963641425	0.358447617091813
1	17037654	17279854	17158754	242200	-0.104750128222517	0.137303021014338	0.21792762747294	-0.0506328415101176
1	17066735	17328884	17197809.5	262149	-0.105025020311573	-0.0918706355112575	0.178711529713886	0.124630999217203
1	17095420	17357389	17226404.5	261969	-0.349577595047198	-0.79569924402712	-0.507801961733168	0.0394690324161275
1	17108374	17369153	17238763.5	260779	-0.196671325467862	-0.955136234077075	-0.362138208907578	0.265364035494091
1	17143383	17381072	17262227.5	237689	-0.747795295089278	-1.32556333653296	-0.685607179136216	-0.449632581907019
1	17160649	17399028	17279838.5	238379	-0.425036284070702	-1.17399845383092	-0.526702924958431	0.0196988235520127
1	17199275	17421909	17310592	222634	-0.274556817855027	-1.13470661057221	-0.621737831148806	0.482593883091914
1	17233414	17450838	17342126	217424	-0.340698760231608	-1.11439011500533	-0.793178204306883	0.443065252823138
1	17256410	17474143	17365276.5	217733	-0.0906936602497457	-1.04376482895217	-0.841115926038333	0.669251921442588
1	17279854	17491407	17385630.5	211553	0.17957640394535	-0.860971428657485	-0.68244945118341	1.23927364276339
1	17328884	17519338	17424111	190454	0.627000952461885	-0.613265751102172	-0.424325004866927	1.90293590431939
1	17357389	17532523	17444956	175134	1.11420531600508	-0.403748665107639	-0.408502992242759	1.88723565924281
1	17369153	17552791	17460972	183638	1.50060229282934	-0.201800139401627	-0.241952495038222	2.37513143810843
1	17381072	17584994	17483033	203922	1.79686580844201	-0.214764825079512	-0.345574341089196	2.22816403785828
1	17399028	17598924	17498976	199896	2.25210401089066	0.0237450622541516	-0.0560856461054731	2.72800207915342
1	17421909	17622619	17522264	200710	2.21512772389914	-0.032951657945665	-0.124838883105026	2.53638142879592
1	17450838	17637973	17544405.5	187135	2.46143015169043	0.0426583365120488	-0.107341717209849	2.34173043937379
1	17474143	17718617	17596380	244474	2.6490933015866	-0.0515632495908957	-0.041777729424971	2.04740050369005
1	17491407	17739695	17615551	248288	2.3377373893694	-0.137753652409647	-0.00853196130938733	1.63735522102581
1	17519338	17764074	17641706	244736	1.93354288159082	-0.364197690475308	-0.251211177879565	0.987252285572346
1	17532523	17771632	17652077.5	239109	1.83843514587081	-0.427623461104547	-0.158536523700694	0.492355067960574
1	17552791	17786299	17669545	233508	1.47556639104755	-0.641104766820355	-0.141859439634775	0.316851762181448
1	17584994	17832152	17708573	247158	1.02559374261763	-0.880522809833032	-0.355932689685584	0.0809311066044731
1	17598924	17843819	17721371.5	244895	0.552874679089832	-1.03434415621852	-0.205956937903278	0.0252969207083803
1	17622619	17891197	17756908	268578	0.366569594048067	-0.992974718605642	-0.368007428798823	-0.332276890020468
1	17637973	17907009	17772491	269036	0.106157213094947	-1.05393540768943	-0.112942968116713	-0.536685988296755
1	17718617	17921859	17820238	203242	-0.298819196166272	-1.02446802280843	0.463373753310017	-0.561995846044908
1	17739695	17944541	17842118	204846	-0.496682634372745	-0.934832713391105	0.385912824799599	-0.340737976878071
1	17764074	17967946	17866010	203872	-0.448227719586263	-0.882395215874282	0.346610295901599	-0.428794477456593
1	17771632	17991862	17881747	220230	0.200458248905895	0.049122682125909	1.12012947250963	0.0751278957428194
1	17786299	18089636	17937967.5	303337	0.393195657912194	0.17472263421728	1.0234932468815	0.333025184200712
1	17832152	18150850	17991501	318698	0.283849786320381	0.319194468171418	0.838916656526574	0.311131571810192
1	17843819	18196642	18020230.5	352823	0.132224183737112	0.20967216035383	0.875279062813634	-0.0393367640128746
1	17891197	18208869	18050033	317672	0.304958153338847	0.446911895207592	0.829102176360341	0.0684809527212118
1	17907009	18280269	18093639	373260	0.211381019502156	0.323681407902198	0.880326477513471	0.0627680722531685
1	17921859	18323717	18122788	401858	1.07192382584156	0.934270717657382	0.897468495913324	0.247781037680717
1	17944541	18349279	18146910	404738	0.887222313441984	0.701602971736982	0.329027562877391	0.0965084278134588
1	17967946	18465222	18216584	497276	1.29977886138814	0.792881118026723	0.573259473575321	-0.0154298366793932
1	17991862	18493738	18242800	501876	2.03402957235652	1.14476322756307	0.776815670560823	0.5116147741466
1	18089636	18595164	18342400	505528	1.8763273180231	0.458314348191719	0.350144297554993	0.179291578616932
1	18150850	18625445	18388147.5	474595	1.55386570933417	0.382817887864644	0.273206066962337	-0.0628208060915443
1	18196642	18644699	18420670.5	448057	1.61111251548094	0.347006930938338	0.368315217140929	0.0361670169393781
1	18208869	18662634	18435751.5	453765	1.84322636431993	0.448792874616856	0.41022872680837	-0.0796051595956535
1	18280269	18714850	18497559.5	434581	1.98760676086446	0.35611077028486	0.430926617060206	-0.217659865070545
1	18323717	18749667	18536692	425950	1.92264581716873	0.533703013775873	0.447844169198118	-0.262606367437133
1	18349279	18770251	18559765	420972	1.36550226445238	0.0210043060726436	0.336175240785363	-0.541557461855421
1	18465222	18818908	18642065	353686	1.9638791520115	0.154958996782479	0.323416888774927	-0.421188648667136
1	18493738	18839502	18666620	345764	1.81271511764555	0.0286414818544668	0.091610315027169	-0.427166329472292
1	18595164	18928944	18762054	333780	1.40736633707664	-0.346936119043376	-0.185423234415766	-0.872494071390754
1	18625445	18995163	18810304	369718	1.27035550017988	-0.453929069104678	-0.420068881005176	-0.881147369680109
1	18644699	19017181	18830940	372482	1.37311450634581	-0.548574246255829	-0.492065492800208	-0.908436276418474
1	18662634	19042425	18852529.5	379791	1.51179636145329	-0.636102209844426	-0.558555940802259	-0.94399180434723
1	18714850	19271839	18993344.5	556989	1.2376477575899	-0.764404027380799	-0.695420638526799	-0.946189694769744
1	18749667	19298050	19023858.5	548383	1.41532101209158	-0.772783281434994	-0.810448781914963	-0.873818560213075
1	18770251	19312605	19041428	542354	1.49547606990148	-1.04604708961455	-0.924242425991706	-0.915314307193405
1	18818908	19331887	19075397.5	512979	1.43119071428136	-1.15193573316566	-1.06799238420183	-0.971819790296819
1	18839502	19345101	19092301.5	505599	0.924131379353655	-1.3464065220986	-1.21277690325901	-1.31896792843165
1	18928944	19356435	19142689.5	427491	0.678164781090089	-1.36201602460863	-1.18889862271113	-1.30735943453107
1	18995163	19401895	19198529	406732	0.168447845525684	-1.53463899389926	-1.33046883308217	-1.52559262508376
1	19017181	19460835	19239008	443654	0.241140607681383	-1.50452767930046	-1.26372640248183	-1.26034578850104
1	19042425	19472372	19257398.5	429947	0.579936298782033	-1.03600217417949	-0.794778581465801	-0.600381820327093
1	19271839	19585039	19428439	313200	0.458883260387039	-1.10810570881653	-0.822876123450376	-0.598279474304045
1	19298050	19609094	19453572	311044	0.954473411963616	-0.998937254350334	-0.761193957579857	-0.484833885530847
1	19312605	19625057	19468831	312452	0.688891897285249	-0.543298660455461	-0.72803787891398	-0.553370913939636
1	19331887	19798005	19564946	466118	0.960270971815336	0.24337907237905	-0.544057085162093	-0.296369109571659
1	19345101	19818935	19582018	473834	1.04931841448194	0.29183249492102	-0.392609915615388	-0.284211464564942
1	19356435	19840875	19598655	484440	1.22398635803274	0.415337902651675	-0.18953320406119	-0.134372274598934
1	19401895	19867415	19634655	465520	1.54122491137258	0.627191009511261	-0.126710350668565	-0.0869401555444972
1	19460835	19903791	19682313	442956	1.86588041741822	0.983921601569135	-0.0284086048148511	0.00322149919915007
1	19472372	19992800	19732586	520428	2.45358343376904	1.14513148259624	0.202575605349527	-0.110993870964127
1	19585039	20009618	19797328.5	424579	1.97324540448555	0.743301200884505	-0.168315591205848	-0.664180582896212
1	19609094	20022938	19816016	413844	1.8275748891506	0.748878666327912	-0.0641274275617194	-0.617007119631071
1	19625057	20025953	19825505	400896	1.96170115361455	0.923789654842067	-0.0219608776413655	-0.712645281546388
1	19798005	20085748	19941876.5	287743	2.03307425715874	0.435007434642634	-0.127058069048711	-0.73510651050387
1	19818935	20136308	19977621.5	317373	1.69602437114994	-0.144951642814082	0.0883492669661986	-0.892780256567379
1	19840875	20147337	19994106	306462	1.44229559390914	-0.190731053094409	0.210885975461902	-0.873459817823465
1	19867415	20189324	20028369.5	321909	1.23020361540259	-0.135569456838017	0.226703190116144	-0.852149712412712
1	19903791	20274653	20089222	370862	1.30335919214128	-0.125664505007814	0.199129986142575	-0.923695567097361
1	19992800	20364411	20178605.5	371611	1.04218517474812	-0.410518773067918	0.183618093562847	-0.778331323793687
1	20009618	20385282	20197450	375664	0.171125480522462	-0.661138403200584	0.0860814104366689	-0.948706905235276
1	20022938	20463826	20243382	440888	0.0661044390133492	-0.797158828237478	-0.0678554907547728	-1.06224569511728
1	20025953	20484769	20255361	458816	0.17995966295466	-0.680433056026274	-0.16938658648735	-1.19231107209131
1	20085748	20509349	20297548.5	423601	-0.40157057018488	-0.884132420774051	-0.341562956881246	-1.30466726395054
1	20136308	20577293	20356800.5	440985	-0.307377168982952	-0.891387528334777	-0.249736555557586	-1.33970932609513
1	20147337	20605283	20376310	457946	-0.284745458870957	-0.932103743245514	-0.660464611644663	-1.42333887888635
1	20189324	20672965	20431144.5	483641	-0.351584203204799	-0.826585475975337	-1.05261143410715	-1.49365181736671
1	20274653	20722913	20498783	448260	-0.519141690654173	-1.05886758591199	-1.36253938681558	-1.71530123602861
1	20364411	20755437	20559924	391026	-0.678510695085716	-1.07853946883019	-1.39736487377576	-1.75869821613738
1	20385282	20808178	20596730	422896	-0.679371448391631	-1.10413180966075	-1.40349748496612	-1.85996244967091
1	20463826	20867366	20665596	403540	-0.744513527521377	-1.08581976642475	-1.51672887514639	-1.90025903931159
1	20484769	20941827	20713298	457058	-0.58224464533097	-0.773501655196832	-1.29491151354886	-1.42067914489872
1	20509349	20975276	20742312.5	465927	-0.552830860521271	-0.683241371416258	-1.27258768755012	-1.41572733261064
1	20577293	20996770	20787031.5	419477	-0.257331425665855	0.101148456908041	-1.06178500379916	-1.19742477168989
1	20605283	21017894	20811588.5	412611	-0.737213284882983	0.0709910141245798	-1.21960781475587	-1.24517698086085
1	20672965	21041947	20857456	368982	-0.578599226170991	-0.0573358363542378	-1.07350280924273	-1.22591647838603
1	20722913	21188670	20955791.5	465757	-0.370420636649893	-0.013577891258812	-0.925149566141444	-0.945148886912672
1	20755437	21209928	20982682.5	454491	-0.199348884012545	0.199229261200958	-0.521047026177019	-0.585143741479251
1	20808178	21243102	21025640	434924	-0.39766731975047	-0.0510245409039788	-0.380938160765968	-0.610344730192191
1	20867366	21280526	21073946	413160	0.0359288564573771	0.442154735288679	-0.127647002025788	-0.445369891203261
1	20941827	21319456	21130641.5	377629	0.566800948297527	0.538799309647512	-0.0955849456064187	-0.234270652557261
1	20975276	21340611	21157943.5	365335	0.37837697083081	0.214842415037468	-0.292306590345834	-0.706020461918694
1	20996770	21382287	21189528.5	385517	0.242248504486669	0.229017268475921	-0.249124728721908	-0.700524205070143
1	21017894	21412015	21214954.5	394121	0.356195769596579	-0.472948626376129	-0.338421523928655	-0.846306603379277
1	21041947	21429803	21235875	387856	0.484210692770866	-0.348253837984224	-0.0402933718427655	-0.791243022450196
1	21188670	21440989	21314829.5	252319	0.57555086771267	-0.199630902026502	0.322437739444133	-0.691534118454477
1	21209928	21576278	21393103	366350	0.370003533207675	-0.275882537245488	0.455490906148295	-0.644786198075186
1	21243102	21593469	21418285.5	350367	0.638628986013486	-0.184834969358047	0.199501310251005	-0.790379268218083
1	21280526	21677270	21478898	396744	0.869321938896843	0.00206714095865352	0.0541277226135016	-0.73741054428716
1	21319456	21707644	21513550	388188	0.446723584790807	-0.499237239717021	-0.233225738645063	-0.872819935164692
1	21340611	21785737	21563174	445126	0.646409538480947	-0.174023099496024	0.0519196206638616	-0.0801648672428913
1	21382287	21811722	21597004.5	429435	0.71832188745204	-0.183951334978063	0.0993689832570885	-0.200145734167964
1	21412015	21899292	21655653.5	487277	1.02139153757126	0.0286789631001938	0.927664955402661	0.0985022894545361
1	21429803	22042965	21736384	613162	0.78222344033147	0.0468607232454021	1.04704542556843	0.331292890969665
1	21440989	22056966	21748977.5	615977	1.17882144852528	0.049406011894027	0.944025681263753	0.750721831377064
1	21576278	22082351	21829314.5	506073	1.26200991754838	0.343451902870916	0.974871677593087	1.2063883641153
1	21593469	22108725	21851097	515256	1.62661019720138	0.753355549339116	1.51273874138102	1.56008534136329
1	21677270	22131174	21904222	453904	1.74458101380055	1.28902525066743	2.20513001203384	1.83299515421191
1	21707644	22171583	21939613.5	463939	1.43808400269073	1.19100749324156	2.16863209937128	1.94934012673593
1	21785737	22193376	21989556.5	407639	1.80029937534906	1.53107183608281	2.37272707678284	2.07470663716969
1	21811722	22221971	22016846.5	410249	1.04860287569152	1.11823776938485	1.9337604875496	1.04921557415631
1	21899292	22282625	22090958.5	383333	1.2630090782602	1.32240705000232	1.9976026776877	1.25627170078317
1	22042965	22298790	22170877.5	255825	0.894463063366959	0.908088299986617	1.09176159836584	0.897113769819846
1	22056966	22374360	22215663	317394	0.698009181201043	0.936904453811989	0.904806857242523	0.626481832196202
1	22082351	22374846	22228598.5	292495	0.217094853930979	0.935255201567029	0.7669704055833	0.174073869508732
1	22108725	22375043	22241884	266318	-0.225817577353128	0.669522033991786	0.256318856346683	-0.388650384179393
1	22131174	22505415	22318294.5	374241	-0.45761803473166	0.305083717843228	-0.476595132743762	-0.900496701435897
1	22171583	22506325	22338954	334742	-0.712610364689956	-0.29721066413277	-1.1776645086397	-1.15524772791935
1	22193376	22667834	22430605	474458	-0.595403366666761	-0.148029705827608	-0.709759578636913	-1.25734313828287
1	22221971	22774695	22498333	552724	-0.778789500682027	-0.0940740743527123	-0.746004043687087	-1.4182581779522
1	22282625	22946567	22614596	663942	-0.353455759643062	0.163658827325668	-0.422217563706628	-0.715331665817454
1	22298790	22993058	22645924	694268	-0.314519343943954	0.197718388624389	-0.276508429971945	-0.0934359162097838
1	22374360	23041590	22707975	667230	-0.320783354748436	0.119882352848432	-0.331690319548882	-0.082645217199483
1	22374846	23048201	22711523.5	673355	-0.385422886684282	-0.140264166200638	-0.436386837085597	-0.129776025228399
1	22375043	23169763	22772403	794720	-0.211345084009366	-0.00650017941004264	-0.418961803642075	-0.0108430181354265
1	22505415	23200010	22852712.5	694595	-0.0855842821126399	0.301330951330708	-0.347192260260709	0.0751291678069822
1	22506325	23222522	22864423.5	716197	-0.246932992479383	0.419622511659279	-0.208958662897981	0.0821743831711477
1	22667834	23290451	22979142.5	622617	-0.342373762217781	0.374581423815222	-0.121895484460399	0.39233172837722
1	22774695	23349134	23061914.5	574439	-0.449374255513692	0.197691258428628	-0.563110548256621	0.32389270627599
1	22946567	23375809	23161188	429242	-0.520014334614175	-0.00134466093625666	-0.648743949077239	0.430050379073115
1	22993058	23441114	23217086	448056	-0.791156414571311	-0.1842111504747	-0.814089431679429	0.0557994997441297
1	23041590	23464466	23253028	422876	-1.02313932570853	-0.265547037383743	-0.960550221680466	-0.665462104665395
1	23048201	23495641	23271921	447440	-0.790714141712161	0.148237060754624	-0.686261003791177	-0.539754656281944
1	23169763	23581721	23375742	411958	-0.553447317785308	0.276734926226413	-0.605352310541299	-0.436765331671902
1	23200010	23732968	23466489	532958	-0.713031258978471	0.0305056380154481	-0.60482481543787	-0.534280153729316
1	23222522	23858687	23540604.5	636165	-0.343904179117122	0.0660957087330034	0.0262339242913727	0.145803890902285
1	23290451	23885723	23588087	595272	0.210427216091324	0.513985330606945	0.257651194037419	0.372468121872757
1	23349134	23952116	23650625	602982	0.0773442896563381	0.423791923199158	0.122363638030238	-0.084163700682018
1	23375809	24006028	23690918.5	630219	0.190174281031892	0.693319595301923	0.503384076917047	-0.025169600960958
1	23441114	24018825	23729969.5	577711	0.265906543397235	0.633323442108111	0.570626372196563	0.0139543409322647
1	23464466	24034707	23749586.5	570241	0.16816447488413	0.614652933445202	0.686867640845759	-0.297271448216734
1	23495641	24068927	23782284	573286	0.295443550934003	0.601647299490936	0.73242887735456	-0.150829453665457
1	23581721	24084425	23833073	502704	0.305108904294514	0.353202318414926	0.665477360787921	-0.0246951895046715
1	23732968	24105625	23919296.5	372657	0.321100872344155	0.375083746221601	0.786383953285863	0.110916226765586
1	23858687	24137245	23997966	278558	0.394795358410043	0.249357229766195	0.773853977471518	0.0519474233718966
1	23885723	24179720	24032721.5	293997	-0.132835793439149	-0.349804121062177	0.0194237780365409	-0.775303352498857
1	23952116	24201711	24076913.5	249595	-0.809673255026627	-1.13513025987006	-0.464277835272444	-1.22880990890732
1	24006028	24238837	24122432.5	232809	-0.817426176512018	-1.10591085440703	-0.487780943391799	-1.06886180009525
1	24018825	24284279	24151552	265454	-0.821991784361723	-1.32316576690636	-0.429371716830914	-0.888213078844646
1	24034707	24300794	24167750.5	266087	-1.04742317663312	-1.42290159179614	-0.56669337488333	-1.14438211505363
1	24068927	24318637	24193782	249710	-1.0551406974037	-1.48392478489267	-0.76364195982151	-1.0835834020757
1	24084425	24344203	24214314	259778	-1.23206467052911	-1.48684061651844	-0.940271886687361	-1.31996226530638
1	24105625	24436043	24270834	330418	-1.08421778071012	-0.915940704155442	-0.803274498714474	-1.38612105659282
1	24137245	24454868	24296056.5	317623	-1.30934881788271	-0.972804588996702	-0.97285565025727	-1.52189065271123
1	24179720	24482433	24331076.5	302713	-1.35125829772737	-0.653720866702295	-0.997023956933765	-1.40101210670566
1	24201711	24505411	24353561	303700	-1.31409932739992	-0.595941774932755	-0.912337277000967	-1.24820252829061
1	24238837	24570416	24404626.5	331579	-1.3185561917008	-0.578986099179958	-0.869801755962994	-1.10490450966685
1	24284279	24616291	24450285	332012	-1.33647108141302	-0.60180658690549	-0.90846228759541	-1.1838206898224
1	24300794	24627818	24464306	327024	-1.13576473033224	-0.077014779130058	-0.739017160333332	-1.20336619374776
1	24318637	24658519	24488578	339882	-0.97455727359128	0.341621377881826	-0.639937537185538	-1.09627403774186
1	24344203	24798896	24571549.5	454693	-0.977951042316119	0.380517913196723	-0.66891310376676	-1.00477852833218
1	24436043	24821950	24628996.5	385907	-1.03666443711893	0.205730403300091	-0.708899358935465	-1.03008503875686
1	24454868	24842151	24648509.5	387283	-0.947536703113963	-0.100014499561839	-0.755851431940337	-0.912579663193686
1	24482433	24866282	24674357.5	383849	-0.886368335493529	-0.102983464092551	-0.664707346865544	-0.684118602428116
1	24505411	24919418	24712414.5	414007	-0.976959857157459	-0.431744267440438	-0.686494636726999	-0.695109196531171
1	24570416	24953606	24762011	383190	-0.978998684450831	-0.31700825999144	-0.730208515847307	-0.713367424520909
1	24616291	25010377	24813334	394086	-0.992615078576238	-0.354791368899471	-0.827637129254579	-0.84055590752728
1	24627818	25040176	24833997	412358	-0.84509293475495	0.193012626833739	-0.593287036983826	-0.815583673050656
1	24658519	25063347	24860933	404828	-1.05941155480638	-0.407969808942264	-1.23411338539325	-0.942724406097349
1	24798896	25152627	24975761.5	353731	-1.12580349047088	-0.720520818976922	-1.06811156398878	-0.961924850678158
1	24821950	25210151	25016050.5	388201	-1.08798612976734	-0.732252730988846	-0.88106697073746	-0.805725239144322
1	24842151	25288664	25065407.5	446513	-0.666429657327045	-0.20791573687835	-0.703048622208886	-0.676129244168308
1	24866282	25297464	25081873	431182	-0.42333955428182	-0.349556530753911	-0.690197640284825	-0.844654977269241
1	24919418	25363805	25141611.5	444387	-0.123971428869113	0.0418671835318569	-0.377859514524833	-0.0710578388148869
1	24953606	25469368	25211487	515762	0.0621017982714391	0.261192954925367	-0.249183454402033	-0.0408141556598527
1	25010377	25494739	25252558	484362	0.235247290761046	0.385845985227223	-0.131951962638938	0.421746575383885
1	25040176	25516560	25278368	476384	0.364211969997395	0.588747229599291	-0.0794229407745804	0.438993903141213
1	25063347	25580117	25321732	516770	0.235718624536805	0.00883518070878546	-0.205064765686503	0.525541357444685
1	25152627	25672125	25412376	519498	0.255637919702313	0.0225536063444527	-0.228273661407999	0.379166631617745
1	25210151	25686311	25448231	476160	0.340322415324763	-0.00953612026593376	-0.486597995475901	0.318432471227354
1	25288664	25730080	25509372	441416	0.607979781167755	0.250278051270628	-0.0489884488166666	0.860977146317974
1	25297464	25762044	25529754	464580	0.341796165626948	-0.118311825850858	0.196357702071523	1.11732215071311
1	25363805	25801355	25582580	437550	-0.307975512784264	-0.34227344963774	0.0535141106534472	1.22660220865392
1	25469368	25822112	25645740	352744	-0.662389448075764	-0.772173265362061	-0.381022574861157	0.102104164036358
1	25494739	25857749	25676244	363010	-0.711919587602642	-0.869377072747954	-0.166109686552599	0.327847159015324
1	25516560	26091832	25804196	575272	-0.840572635966145	-1.08468779270532	-0.19520082792831	-0.220563337930263
1	25580117	26121782	25850949.5	541665	-0.824534602709065	-1.13523983879741	0.164280614629768	0.135288500322687
1	25672125	26144290	25908207.5	472165	-0.785747043450281	-1.10938781635677	0.190179443438154	-0.0796931865820748
1	25686311	26200880	25943595.5	514569	-0.853583164454223	-1.12834158740558	0.320819680191414	-0.0488090345886522
1	25730080	26312128	26021104	582048	-0.927308864290574	-1.16927333223291	0.44139645001356	-0.0313111714663813
1	25762044	26339600	26050822	577556	-1.25746553215763	-1.50138031218759	-0.212075088294974	-0.751502725765295
1	25801355	26383627	26092491	582272	-1.13972379522812	-1.49320060369529	-0.507803401146123	-0.936163041322936
1	25822112	26407492	26114802	585380	-1.1550401519654	-1.5164021976992	-0.594848498547234	-0.984690187982858
1	25857749	26445485	26151617	587736	-1.13222323543338	-1.52678242527006	-0.5156828486769	-0.769666012346178
1	26091832	26506878	26299355	415046	-1.2433750740777	-1.64184909577235	-0.871143851045167	-1.00487671571424
1	26121782	26538053	26329917.5	416271	-1.32039728968326	-1.70067885654714	-0.930052636405967	-0.902887580384771
1	26144290	26567430	26355860	423140	-1.32524075635516	-1.7636143108967	-1.25290726273534	-0.993545173078869
1	26200880	26586236	26393558	385356	-1.15062615458271	-1.78827470581397	-1.26819192796122	-0.977470381465682
1	26312128	26598104	26455116	285976	-1.1902417817648	-1.79711363316672	-1.35572304424738	-0.958445305926485
1	26339600	26631533	26485566.5	291933	-1.05741467873015	-1.58083817108121	-1.26850041193474	-0.721212678034562
1	26383627	26745940	26564783.5	362313	-1.04175390205332	-1.56658882679402	-1.26867311723694	-0.875553156324547
1	26407492	26757112	26582302	349620	-1.09695304206989	-1.54178239609356	-1.15813560594422	-0.541244287076029
1	26445485	26820823	26633154	375338	-0.905569265761561	-1.3057262732813	-0.946958482596439	-0.510555683704901
1	26506878	26836740	26671809	329862	-0.877766627398468	-1.26097388206906	-0.924407602241854	-0.643824226473356
1	26538053	26856773	26697413	318720	-0.854217895452505	-1.22879593141055	-0.898368792857746	-0.742118419223322
1	26567430	26932111	26749770.5	364681	-0.763846220498009	-1.10746168274285	-0.703599695571339	-0.676070507214666
1	26586236	26960182	26773209	373946	-0.788671527051922	-1.07054183810569	-0.47670304444396	-0.653706558831987
1	26598104	26995287	26796695.5	397183	-0.944588206041918	-0.747454470055325	-0.5125258605926	-0.647163460532029
1	26631533	27020977	26826255	389444	-0.867222881217651	-0.435077904755822	-0.485524303457824	-0.531241540180601
1	26745940	27039486	26892713	293546	-1.05221747647503	-0.700955243968496	-0.695878934252455	-0.770669594982338
1	26757112	27164776	26960944	407664	-0.7837140857322	-0.519581114476028	-0.558293073564359	-0.188329205446617
1	26820823	27264037	27042430	443214	-0.887419735722914	-0.601365118997902	-0.701361024050135	-0.56182015776523
1	26836740	27306383	27071561.5	469643	-0.998229944172502	-0.726110132233784	-0.952017563925419	-0.776858697743966
1	26856773	27332496	27094634.5	475723	-0.945459014676854	-0.659551413869649	-1.01404786080751	-0.82794009158312
1	26932111	27354876	27143493.5	422765	-0.915595437723943	-0.624883655882465	-1.01846319311915	-0.728903195625977
1	26960182	27389924	27175053	429742	-0.941323310234667	-0.687473300746567	-1.26261636059005	-0.790591270673307
1	26995287	27469814	27232550.5	474527	-0.934151486425505	-0.772068958579652	-1.54062901392493	-1.03485583487088
1	27020977	27486756	27253866.5	465779	-0.891646689914973	-1.11942019326669	-1.62941791394087	-1.01560096564207
1	27039486	27524645	27282065.5	485159	-1.01093351485657	-1.47455372904408	-1.64966866348031	-1.01597019228003
1	27164776	27547932	27356354	383156	-0.933354520312375	-1.48193831139791	-1.6685416989783	-1.05352528440503
1	27264037	27572962	27418499.5	308925	-1.02474390916233	-1.18916290329216	-1.58779502019272	-1.29667085153814
1	27306383	27586153	27446268	279770	-0.962991427024124	-1.17996760199869	-1.53119768891325	-1.31470238770308
1	27332496	27612186	27472341	279690	-0.925079720347605	-1.09462315202065	-1.39715199101161	-1.06845950265623
1	27354876	27849401	27602138.5	494525	-0.953177910632656	-1.14986308088897	-1.36248052079389	-0.907912971031353
1	27389924	27875517	27632720.5	485593	-0.945343074257941	-1.19598619099054	-1.34949903505392	-0.99938403671368
1	27469814	27899646	27684730	429832	-0.862750063293102	-0.980095784329714	-1.17416113457398	-1.02651456982655
1	27486756	28073469	27780112.5	586713	-0.875079280756351	-0.864147662741727	-0.871879267416512	-0.894560508108167
1	27524645	28230759	27877702	706114	-0.997805394917483	-0.847890330517828	-0.773457481253134	-0.748845463335027
1	27547932	28301273	27924602.5	753341	-0.905871369226064	-0.594948720452865	-0.643177923517658	-0.850487098758945
1	27572962	28368603	27970782.5	795641	-1.01218525745441	-0.592442362981423	-0.578853967605101	-0.693036134494394
1	27586153	28415336	28000744.5	829183	-1.13555044631107	-0.975428488811365	-0.529539403676682	-0.878846160545665
1	27612186	28424681	28018433.5	812495	-1.28229970302313	-1.03930195518081	-0.558066432748588	-0.859243343991042
1	27849401	28453538	28151469.5	604137	-1.45104856347322	-1.1995441395699	-0.70819065204958	-1.09324545571615
1	27875517	28552888	28214202.5	677371	-1.40193875947612	-1.0014144050476	-0.511156704774283	-1.15963068731718
1	27899646	28574065	28236855.5	674419	-1.47407645683123	-1.00890870058757	-0.504799061455267	-1.03345869273026
1	28073469	28587229	28330349	513760	-1.66448835929385	-1.33766216236877	-0.752314948040481	-1.18298356878426
1	28230759	28612780	28421769.5	382021	-1.664255498811	-1.22928514264837	-0.821158847635652	-1.29070741751639
1	28301273	28640879	28471076	339606	-1.71647946502468	-1.30718421055635	-0.9570955159762	-1.54759350766629
1	28368603	28713939	28541271	345336	-1.82201767191198	-1.55893672214352	-1.16862247146979	-1.49728435930336
1	28415336	28728265	28571800.5	312929	-1.78148211123035	-1.58754274044213	-1.23775943911981	-1.63583798159791
1	28424681	28753934	28589307.5	329253	-1.84815545617476	-1.64788453685091	-1.46976289496426	-1.58298576881442
1	28453538	28773247	28613392.5	319709	-1.82464934226759	-1.60067724285615	-1.46856978068076	-1.48779017165402
1	28552888	28796261	28674574.5	243373	-1.70991570264728	-1.46446579002588	-1.44192002608575	-1.49045258684673
1	28574065	28819822	28696943.5	245757	-1.66104879085387	-1.29051897122099	-1.58450611691493	-1.46511832863527
1	28587229	28838189	28712709	250960	-1.57164524289325	-1.17609353134887	-1.39143356441036	-1.42581379388915
1	28612780	28860368	28736574	247588	-1.58265909599836	-1.17162790609386	-1.41108858585287	-1.42672848540202
1	28640879	28879715	28760297	238836	-1.41053285546521	-1.22229893025309	-1.59446581595138	-1.47691711349323
1	28713939	28899322	28806630.5	185383	-1.23830561069442	-0.688058402028873	-1.27360061106795	-1.33752458853599
1	28728265	29026999	28877632	298734	-1.17074455840131	-0.59881541000846	-1.14355955347072	-1.11928741090272
1	28753934	29081623	28917778.5	327689	-1.16109384392177	-0.4561404362817	-1.06636849150465	-0.855630211261648
1	28773247	29115029	28944138	341782	-1.14705152689516	-0.429171342020632	-1.02005200590316	-1.02193043109253
1	28796261	29146525	28971393	350264	-1.1863312984866	-0.518960024695912	-1.13459390453675	-1.24399320635639
1	28819822	29204729	29012275.5	384907	-1.23605878982132	-0.636055939037038	-1.11600527653247	-1.18587730953033
1	28838189	29218840	29028514.5	380651	-1.38260545920888	-0.984698701446036	-1.20025567840645	-1.31559274537879
1	28860368	29253165	29056766.5	392797	-1.34422439617836	-0.947660947264327	-1.32564092269	-0.986521228927672
1	28879715	29334972	29107343.5	455257	-1.26051160577695	-0.755609976279435	-1.27291859569107	-0.933455126041362
1	28899322	29372540	29135931	473218	-1.41862312388918	-0.729008509920224	-1.2546296867827	-0.822499850525269
1	29026999	29402711	29214855	375712	-1.51135724536996	-1.17085341244227	-1.38663922378855	-0.694449486227508
1	29081623	29498873	29290248	417250	-1.44609914077221	-1.15031224367086	-1.10859037781448	-0.797102482309999
1	29115029	29539072	29327050.5	424043	-1.3472193694375	-0.96233806958687	-1.02906733342135	-0.68287898111934
1	29146525	29612763	29379644	466238	-1.36859864196714	-0.883101511318	-1.14579753934742	-0.658613776127513
1	29204729	29634941	29419835	430212	-1.17325658893369	-0.679780874196961	-0.879882162442224	0.00105663044378721
1	29218840	29666154	29442497	447314	-0.5915444850872	-0.56436314312723	-0.713434647237775	0.276169770727153
1	29253165	29694090	29473627.5	440925	-0.504241495895201	-0.653119639017825	-0.685350098933111	0.271340867628342
1	29334972	29728836	29531904	393864	-0.514087507754693	-0.656268459682369	-0.590193959598142	-0.0444315374393343
1	29372540	29763189	29567864.5	390649	-0.389186790799014	-0.563467813116249	-0.543264764850797	0.0121393114103566
1	29402711	29764611	29583661	361900	-0.335380533558603	-0.524239442604548	-0.560141878528847	-0.0617203697923264
1	29498873	29771314	29635093.5	272441	-0.440973451318574	-0.625206085145776	-0.777327390822453	-0.334604741758463
1	29539072	29807690	29673381	268618	-0.507074656199596	-0.681688404900966	-1.01631088466486	-0.334188036133911
1	29612763	29828387	29720575	215624	-0.475419817917699	-0.905383234398967	-1.16474935067414	-0.690639256451772
1	29634941	29834057	29734499	199116	-0.374619512510882	-0.994400436337106	-1.0783061289261	-0.46520033717266
1	29666154	29837994	29752074	171840	-0.49046093840616	-1.09210121649412	-1.14217568928284	-0.896899282610794
1	29694090	29857905	29775997.5	163815	-1.0152719051617	-1.10845281930081	-1.31507346066046	-1.18732642076785
1	29728836	29861828	29795332	132992	-1.02587360486454	-0.938659779181197	-1.31921385828554	-1.11448961509183
1	29763189	29876164	29819676.5	112975	-1.09045499339478	-1.02305941670481	-1.43588337605441	-1.01763834631633
1	29764611	29892337	29828474	127726	-1.06255933880539	-1.2205412779913	-1.38403697092434	-1.075609289325
1	29771314	29925642	29848478	154328	-1.0625741579898	-1.38634174372167	-1.37157438777493	-0.968233127646788
1	29807690	29949287	29878488.5	141597	-0.850637154676737	-1.08744734061474	-1.26773782289884	-0.852023610673561
1	29828387	30017551	29922969	189164	-0.696677918227336	-0.576675464963316	-1.24859313585399	-0.728653290671417
1	29834057	30034731	29934394	200674	-0.802332872490633	-0.435130365513292	-1.20063860847382	-0.518670454375562
1	29837994	30059947	29948970.5	221953	-0.773846974656837	-0.083968245125938	-1.13417657356452	-0.517536887761804
1	29857905	30080446	29969175.5	222541	-0.730883362747304	0.0676743339789635	-1.26626345666217	-0.691534606404564
1	29861828	30124413	29993120.5	262585	-0.804783286111057	-0.0786036096533927	-1.29254049367765	-0.74524928004917
1	29876164	30145633	30010898.5	269469	-0.911786597730805	-0.270833583990687	-1.33261654538559	-0.733982912620744
1	29892337	30173606	30032971.5	281269	-0.751142216427689	0.0570294159930089	-1.08402496832913	-0.876932129977585
1	29925642	30204123	30064882.5	278481	-0.805671018788233	0.189195237024646	-1.01603820821866	-0.761577264983952
1	29949287	30210548	30079917.5	261261	-0.633830642771548	0.292293190858486	-1.00323245261506	-0.870838056473401
1	30017551	30254935	30136243	237384	-0.851705589912339	0.00414534568532643	-1.10341437628834	-0.989277188633156
1	30034731	30277047	30155889	242316	-0.459202123292	-0.138831347977145	-1.02881100747325	-1.04398526305575
1	30059947	30298746	30179346.5	238799	-0.180835012310634	-0.130937991008735	-0.812745910617734	-0.979133629281744
1	30080446	30310743	30195594.5	230297	0.0408444840738321	-0.434151262766498	-0.889634585302697	-1.13411611112683
1	30124413	30337524	30230968.5	213111	0.292659318174047	-0.342899274101369	-0.802411074120056	-1.1242143962654
1	30145633	30382543	30264088	236910	0.644347299633716	-0.237376007812104	-0.688157148434901	-0.801140934019823
1	30173606	30428425	30301015.5	254819	0.727171514343427	-0.0890414128380487	-0.556707418929092	-0.601598859047827
1	30204123	30451858	30327990.5	247735	1.00523197191302	0.195078775770844	-0.383641682832134	-0.404817350119239
1	30210548	30491512	30351030	280964	1.06413701033488	0.620809823795023	-0.228151848195168	-0.392718201585359
1	30254935	30540826	30397880.5	285891	0.86132762442469	0.858607177922237	-0.166934016603019	-0.353905150585604
1	30277047	30626009	30451528	348962	1.20210967291159	1.68782313360294	0.143658827685651	0.102266885609949
1	30298746	30638537	30468641.5	339791	0.789317532506907	1.72418466806682	0.0776998670896845	0.382250774912724
1	30310743	30682978	30496860.5	372235	0.664600553227922	2.0593575956734	-0.00939643201396803	0.581354604375839
1	30337524	30719576	30528550	382052	0.887262257143602	2.21213292265355	0.0659163735172924	0.608973619053955
1	30382543	30734120	30558331.5	351577	0.521316507982312	1.900917464709	0.00818784120313156	0.593462682844087
1	30428425	30746409	30587417	317984	0.53597826812247	2.41469538347738	0.0540931143123462	0.424962668702024
1	30451858	30769583	30610720.5	317725	0.473147020805029	2.31223518936245	0.0645792985848673	0.276734807096659
1	30491512	30781169	30636340.5	289657	-0.0201217577817182	1.62302297823991	-0.393360188925446	-0.0299659605778956
1	30540826	30809176	30675001	268350	0.17055329555886	1.6923454866099	-0.473498858758525	0.187094233352256
1	30626009	30838833	30732421	212824	0.490946021632593	2.30106352231001	-0.34001133109129	0.362705759772478
1	30638537	30920321	30779429	281784	0.269576011988237	1.75660225818269	-0.574263677881403	0.050802870952903
1	30682978	30940839	30811908.5	257861	0.194751097033708	1.30973355885438	-0.645572983235976	-0.512263605266854
1	30719576	30941797	30830686.5	222221	0.3355182106355	1.03954249662527	-0.592226268104344	-0.830946361182346
1	30734120	30962276	30848198	228156	0.0131613216560124	1.09311010415664	-0.304709939633719	-0.706560165308233
1	30746409	30978281	30862345	231872	0.408663340689923	1.8261027522665	-0.0825387570966419	-0.277457072064413
1	30769583	31008523	30889053	238940	0.293155640279641	1.36819452861462	0.131493609091127	-0.177433750505133
1	30781169	31031943	30906556	250774	0.914944944701307	2.08651013695349	0.253348020272963	-0.0883514779207584
1	30809176	31038143	30923659.5	228967	1.00492243433559	2.12752044046269	0.215113558960562	-0.0123588928936947
1	30838833	31083972	30961402.5	245139	0.825066103653511	1.7421678623333	0.224508653336475	-0.126828954867742
1	30920321	31113659	31016990	193338	0.443053802062414	0.777648331909594	0.172014210349869	-0.143600736142859
1	30940839	31197743	31069291	256904	0.782005554248517	1.02996089411664	0.371907827652655	-0.0146658434842621
1	30941797	31199004	31070400.5	257207	1.06407817220409	1.50193850661327	0.484713206962974	0.198094416065331
1	30962276	31202546	31082411	240270	0.692048932182744	1.18691750456232	0.326532559337995	0.0640770584349195
1	30978281	31220287	31099284	242006	0.487413321410303	1.00065363223848	-0.0514885716660365	-0.0538867346825327
1	31008523	31255364	31131943.5	246841	0.464528566433473	1.21787728502191	-0.0422883287311251	-0.00262891488207786
1	31031943	31274799	31153371	242856	0.341979037345527	1.38674358770368	-0.132603500106401	-0.131848387773082
1	31038143	31368200	31203171.5	330057	-0.11988060542915	0.823522310424252	-0.166126293091783	-0.195411544335294
1	31083972	31382948	31233460	298976	0.209181514110069	1.57383509924754	0.165968103148954	0.460424638552059
1	31113659	31422428	31268043.5	308769	0.111110253157974	1.63962567678396	0.0314463475726404	0.312110201195091
1	31197743	31445702	31321722.5	247959	0.412419078596727	1.72377652163607	0.298012239958836	0.180346376888342
1	31199004	31466142	31332573	267138	0.37242462577978	1.93908275468517	0.27261119165351	0.237738312710393
1	31202546	31489045	31345795.5	286499	0.114124857903196	1.555180519409	0.148811045398134	0.185417745536604
1	31220287	31522170	31371228.5	301883	0.301648582471828	1.98006191681958	0.318934839568123	0.32025989637735
1	31255364	31545655	31400509.5	290291	0.474885084288387	2.07805461696579	0.56964703731682	0.42239922462056
1	31274799	31685020	31479909.5	410221	0.302996788982105	1.55634622320274	0.444020351255209	0.329493757345284
1	31368200	31697210	31532705	329010	0.280950271428161	1.38733841454963	0.252891568376526	0.641511020432881
1	31382948	31711533	31547240.5	328585	0.579101486857636	1.79108536498516	0.200482332307419	0.628061417561312
1	31422428	31726550	31574489	304122	0.444137329671462	1.29518062729602	0.381320901577858	-0.015567864888367
1	31445702	31748311	31597006.5	302609	0.617380803258787	1.21431013065854	0.564676788892075	0.23914982165249
1	31466142	31769330	31617736	303188	0.320053869610787	1.34022091624267	0.167158705867386	0.173930826211248
1	31489045	31819005	31654025	329960	0.346387096346253	1.17780165133934	0.328326728163749	0.93502761955365
1	31522170	31848478	31685324	326308	0.954000370147609	1.44625397416348	0.478924369943863	0.902089897400717
1	31545655	31893018	31719336.5	347363	0.98309767520174	1.56207959763499	0.36703572715759	0.943393172323055
1	31685020	31932239	31808629.5	247219	0.952549145427182	1.51015780973669	0.223486765323064	0.896958543381256
1	31697210	31952459	31824834.5	255249	1.0032557779806	1.7579397180558	0.341739376881363	0.626431431655137
1	31711533	32021937	31866735	310404	0.867376637718632	1.63106992504202	0.251547546594607	0.32315727900549
1	31726550	32050924	31888737	324374	0.627595167381433	1.28502893714224	0.381247629439395	1.06241684718233
1	31748311	32097549	31922930	349238	0.442620749620648	1.22463616248954	-0.056331688970722	1.22787795274746
1	31769330	32130514	31949922	361184	0.227456995177858	1.01392596897817	-0.292880415145562	1.01336910507485
1	31819005	32166894	31992949.5	347889	0.382737282521967	0.976670884196195	-0.173512510749648	1.73069185391927
1	31848478	32205169	32026823.5	356691	0.566074780429851	0.685330189662442	-0.24083707381708	1.33552438462773
1	31893018	32222594	32057806	329576	-0.180717529341283	0.448548773252106	-0.465963887243239	1.23880171931629
1	31932239	32238192	32085215.5	305953	-0.0703016794756294	0.793438739599598	-0.0237925034837275	1.2478182771338
1	31952459	32258503	32105481	306044	0.516626865959983	1.09670946367147	0.132654882964463	1.3764018278157
1	32021937	32278856	32150396.5	256919	0.74983134653257	1.62687758629871	0.293723927898186	1.95152098929508
1	32050924	32303040	32176982	252116	1.07517192245516	1.98275995114553	0.645954597906648	2.88895040581592
1	32097549	32310471	32204010	212922	1.04705866543896	2.17778110031302	0.695749028431858	2.19297249803683
1	32130514	32337588	32234051	207074	1.24671869722333	2.80936211602625	0.836407539264398	2.07196915373183
1	32166894	32403316	32285105	236422	1.70004943205941	3.06241111605925	1.08465579885723	2.90295187245305
1	32205169	32440003	32322586	234834	1.59349716932748	2.92119452276062	1.01386545081898	2.5624617381875
1	32222594	32456999	32339796.5	234405	1.11062025409026	2.74797088182595	0.952193581976421	2.24431685706927
1	32238192	32506978	32372585	268786	1.59333905409671	3.03150412810517	1.11702729142081	2.48890232491146
1	32258503	32533869	32396186	275366	1.59644459150951	2.78065537645379	0.678211555854519	2.42443214432177
1	32278856	32554981	32416918.5	276125	0.906807281277022	2.4814795387584	0.508417998650225	2.16453796329949
1	32303040	32576354	32439697	273314	0.610230772949087	1.60428174843742	0.229376419518658	1.84305925993092
1	32310471	32601824	32456147.5	291353	1.03322971434749	1.74749267719203	0.242616623836871	1.19614887309611
1	32337588	32620900	32479244	283312	0.966199755769276	1.67220216400083	0.218348476569391	1.11812216740038
1	32403316	32635380	32519348	232064	0.776909783517173	0.926601049673007	0.120395561433175	1.11472024106962
1	32440003	32683141	32561572	243138	0.416792866211123	0.724866044331869	-0.0255529903759228	0.594130555767394
1	32456999	32709821	32583410	252822	0.670367596758349	1.49663476129765	0.286171530261429	0.459236858080162
1	32506978	32731388	32619183	224410	0.863935295562008	1.82449350498665	0.364709918585264	0.607091035860306
1	32533869	32750552	32642210.5	216683	0.527471614683456	1.57174819506158	0.597996877252425	0.601446279733857
1	32554981	32778544	32666762.5	223563	0.355175076142884	1.21288896456014	0.58494332829466	0.803136471781822
1	32576354	32801848	32689101	225494	0.201092838372703	0.970053682915247	0.372325436214973	0.639177966942301
1	32601824	32849244	32725534	247420	0.0426157137098491	0.670461938115604	0.288770339542825	0.429433206516296
1	32620900	32867710	32744305	246810	-0.254865485887711	0.736284241258145	0.383624174360792	0.855929545383761
1	32635380	32919096	32777238	283716	-0.363534602625636	0.444115582739656	0.129782300016991	0.800779309854849
1	32683141	32969898	32826519.5	286757	-0.178459751382072	0.441245972392611	0.0933819961139672	0.964927244417319
1	32709821	32981735	32845778	271914	-0.130467488199079	0.505014952213805	0.173866842371497	1.09642813901028
1	32731388	33008187	32869787.5	276799	-0.37077690895423	-0.257491062241553	-0.117038897435104	1.11139555287016
1	32750552	33019987	32885269.5	269435	-0.353006024545655	-0.533386887214916	-0.300228564727981	1.1040750558388
1	32778544	33036247	32907395.5	257703	-0.375164520886904	-0.623741866108802	-0.700469452085142	0.880493580752948
1	32801848	33058777	32930312.5	256929	-0.409231764878704	-0.746651705926855	-0.712077351139342	0.666043916133939
1	32849244	33073850	32961547	224606	0.0927061629509021	-0.499155836382406	-0.49248606262134	1.10198820403754
1	32867710	33095690	32981700	227980	0.115075157936344	-0.358213792900628	-0.533496117757815	1.08081309376901
1	32919096	33117279	33018187.5	198183	0.167203132627692	-0.617446090947669	-0.62714454707808	1.0672093669323
1	32969898	33256656	33113277	286758	0.404780032893897	-0.395342808837062	-0.411967637428416	1.31087498045976
1	32981735	33381115	33181425	399380	0.226979707115425	-0.417213166971409	-0.45285101914146	1.21300352218137
1	33008187	33384401	33196294	376214	0.217516765869199	-0.571272176034882	-0.623622638722063	0.695798462862137
1	33019987	33440954	33230470.5	420967	0.0653297061213481	-0.691556491601718	-0.716737180238342	0.362540769813905
1	33036247	33461810	33249028.5	425563	-0.141334747080371	-0.592577133071149	-0.55085633860341	-0.0537749775703231
1	33058777	33487269	33273023	428492	-0.268930020781938	-0.697681155382067	-0.508336376931569	-0.121352608627381
1	33073850	33499248	33286549	425398	-0.261989899171038	-0.49936650961181	-0.510424128510128	0.178090211630098
1	33095690	33510956	33303323	415266	-0.441742729926942	-0.462943507234911	-0.622777332673931	-0.18336002825144
1	33117279	33550287	33333783	433008	-0.533158115114162	-0.676930107996854	-0.679591171333769	-0.382143751721551
1	33256656	33581035	33418845.5	324379	-1.06751737802693	-1.03053388649649	-1.04483689318873	-1.25186494873515
1	33381115	33595231	33488173	214116	-1.28389004168141	-1.27657345116579	-1.20706171194978	-1.29572964716825
1	33384401	33609434	33496917.5	225033	-1.16039745594335	-0.684823766182527	-0.94427520260138	-1.28948218309556
1	33440954	33631688	33536321	190734	-1.13161910760455	-0.0730226171447279	-0.704125399019176	-1.09130855608535
1	33461810	33651390	33556600	189580	-1.00407567956989	0.13952085766484	-0.656799879107978	-0.8209489939585
1	33487269	33674040	33580654.5	186771	-1.00249351356067	0.018027082161898	-0.619833801720826	-0.835038008069079
1	33499248	33695944	33597596	196696	-0.654208286930391	0.565960761756721	-0.361922004896192	0.182784218093907
1	33510956	33720247	33615601.5	209291	-0.597117692559499	0.575509279708779	0.00347592961751273	-0.096973416839557
1	33550287	33735482	33642884.5	185195	-0.808873508459344	0.413433980634542	0.162613635869274	0.0714021595750509
1	33581035	33928684	33754859.5	347649	-0.555509531987219	0.696842593170437	0.337629351115773	0.720012399529868
1	33595231	33957887	33776559	362656	-0.495810870169317	0.691265609630084	0.308927815448107	0.749748388814239
1	33609434	33973260	33791347	363826	-0.5361501362519	0.702061610006143	0.27474055776539	0.54947080472971
1	33631688	34001467	33816577.5	369779	-0.670219358798808	0.0746026455013961	-0.0196806554268272	0.473072657561163
1	33651390	34034434	33842912	383044	-0.883228602533111	-0.547067322120545	-0.188602556235476	0.310826314108712
1	33674040	34041907	33857973.5	367867	-0.908283468564843	-0.683497978377401	-0.265809140990565	0.225424272817654
1	33695944	34066815	33881379.5	370871	-0.911933774794771	-0.68935441662925	-0.375646776511367	0.394777740296001
1	33720247	34123023	33921635	402776	-1.07613400705352	-0.823881178231312	-0.525362479960737	-0.0553347589366886
1	33735482	34153658	33944570	418176	-1.22823260858414	-0.999362268185097	-0.999293445214283	-0.14226978724636
1	33928684	34167152	34047918	238468	-1.10989949517108	-0.679453291892665	-1.04102392762329	0.207485990212933
1	33957887	34184694	34071290.5	226807	-1.17801469442006	-0.559050801422054	-1.07308708307301	-0.00293560381251803
1	33973260	34225991	34099625.5	252731	-1.00358611992359	-0.120259196644419	-0.857899438556364	0.572507676981438
1	34001467	34248937	34125202	247470	-0.940338582931827	-0.146222580409561	-0.698910847423107	0.575758052927422
1	34034434	34298900	34166667	264466	-0.801962088392855	0.432054696116493	-0.449596364522324	0.759013811475816
1	34041907	34311407	34176657	269500	-0.742983382004733	0.548133077614148	-0.510433869595584	1.0590851553314
1	34066815	34333613	34200214	266798	-0.615713687572418	1.02112565212758	-0.266102226413547	1.0628218994135
1	34123023	34364792	34243907.5	241769	-0.464749412656558	1.23776375494852	-0.239068850800878	1.30180077003665
1	34153658	34392026	34272842	238368	-0.136595264463491	1.80654646094321	0.237068349850963	1.23940441110445
1	34167152	34410841	34288996.5	243689	-0.162962409148834	1.61746393695597	0.322837438899345	1.15318735066863
1	34184694	34437536	34311115	252842	0.142240981190382	2.18015834078861	0.720026772406242	1.18140035686622
1	34225991	34497061	34361526	271070	0.545471149721675	2.5294833271642	1.29340822579929	1.22570010705576
1	34248937	34510880	34379908.5	261943	0.388694675714662	2.22911289433615	1.14683253410724	0.842498772341437
1	34298900	34565495	34432197.5	266595	0.756093860043627	2.60734579820878	1.54767550712077	1.07752380154758
1	34311407	34592715	34452061	281308	0.602439164278045	2.05300064300417	1.3784499977885	0.771294718821558
1	34333613	34651412	34492512.5	317799	0.490974274285562	1.9034174990032	1.29723075576333	0.348392653008871
1	34364792	34682914	34523853	318122	0.602764351994719	1.870451250963	1.40539221575342	0.624764972661731
1	34392026	34711558	34551792	319532	0.623990567886995	1.65518849385181	1.30379754454207	0.449051352896899
1	34410841	34723268	34567054.5	312427	0.47074726724201	1.45029281928949	1.05189795379425	0.548543659342608
1	34437536	34735325	34586430.5	297789	0.477520173942014	1.47469361717655	1.0535054735882	0.6485042550711
1	34497061	34758726	34627893.5	261665	0.398461275239948	1.38639898559475	0.96750221763005	0.573375987085606
1	34510880	34770462	34640671	259582	0.120535904334669	0.868078520649843	0.540780430416113	0.763443781493261
1	34565495	34804702	34685098.5	239207	0.119105406208562	0.816600417117241	0.68358494346032	0.597171520143618
1	34592715	34838641	34715678	245926	0.236204800140302	1.51144768322807	0.72283425915582	0.85352033171709
1	34651412	34859535	34755473.5	208123	0.359522415205809	1.71058674116622	0.837782501000066	1.14206929242346
1	34682914	34875287	34779100.5	192373	0.790026524336841	2.56064625872127	1.3431535550965	1.5728939068832
1	34711558	34899680	34805619	188122	0.566069524487151	2.35266037248168	1.07697109082282	1.35729573914887
1	34723268	34926988	34825128	203720	0.596654522507217	2.99932692773675	1.18860928332173	1.23584353341871
1	34735325	34960380	34847852.5	225055	0.441690151092412	2.47412075316542	0.937185104439664	0.776411753434011
1	34758726	34974604	34866665	215878	0.463863312736857	2.70611513718611	0.945844436928286	0.712506333357808
1	34770462	34993536	34881999	223074	0.27821641847076	2.11623877945015	0.884051352141748	0.53100025040889
1	34804702	35046144	34925423	241442	-0.00225748229720528	1.89848181045618	0.677339633114746	-0.131719554954691
1	34838641	35065607	34952124	226966	0.369338818752535	2.58887484331855	1.02639637572139	0.271806084501563
1	34859535	35135488	34997511.5	275953	0.212417670941995	2.35014519314398	0.809241268665587	0.275600578791617
1	34875287	35145575	35010431	270288	0.241287956674578	2.60143289543802	1.18855599151553	0.103637881720525
1	34899680	35166033	35032856.5	266353	0.0631588271334591	2.04029110919221	0.879009608499614	0.485754644703917
1	34926988	35177589	35052288.5	250601	0.274752817201915	2.33123080421048	1.13610700021062	0.712871621156783
1	34960380	35233564	35096972	273184	0.198268067541173	2.24893367946277	1.26526789993275	0.724644871595643
1	34974604	35258448	35116526	283844	0.570455074889306	2.65488395412226	2.06783993059381	1.46673122376153
1	34993536	35281289	35137412.5	287753	0.806213458278032	3.02096888384971	2.24050840036984	2.07915146639724
1	35046144	35373798	35209971	327654	0.748743525287666	2.91380815489024	2.1514410820585	2.11679494470986
1	35065607	35387799	35226703	322192	1.01611386104082	3.49976900638057	2.35624630963493	2.62087512315499
1	35135488	35420201	35277844.5	284713	0.724536190316169	2.93160536843147	2.13339360897319	2.3442007786126
1	35145575	35443761	35294668	298186	0.491248877774912	2.26679078141816	1.86754292393759	2.47492180533331
1	35166033	35500839	35333436	334806	0.455751090460144	1.98848988107324	1.73218819096712	2.65631079321352
1	35177589	35590847	35384218	413258	0.474816310015891	2.28313428921075	1.72729985276845	2.37387724155102
1	35233564	35621025	35427294.5	387461	0.148879248395062	1.75849279421942	1.33894915734012	1.99594770510032
1	35258448	35640935	35449691.5	382487	0.0310151072015458	1.21760090144846	0.981554182821371	1.8516799082229
1	35281289	35664081	35472685	382792	-0.443138215823241	0.959470523201726	0.177597566715129	1.15336431379234
1	35373798	35702627	35538212.5	328829	-0.66197054171601	0.644800622256376	-0.0497692893312615	0.601624475434299
1	35387799	35715018	35551408.5	327219	-0.603586631123044	1.23336832356358	-0.145969282202749	0.462288490901166
1	35420201	35734593	35577397	314392	-0.647870827355668	1.34330003829646	-0.136729181402177	0.130196824824539
1	35443761	35754427	35599094	310666	-0.634818331178462	1.33619602341578	-0.108082204821345	0.172170603022737
1	35500839	35772766	35636802.5	271927	-0.430993615115946	1.39414268156994	-0.0449121579123843	-0.0835369332589749
1	35590847	35816392	35703619.5	225545	-0.506059847840232	1.59969821331387	-0.383223064494235	-0.150194551836074
1	35621025	35842771	35731898	221746	-0.603505528384671	1.06252555760515	-0.496115493930587	-0.647690187411996
1	35640935	35987086	35814010.5	346151	-0.41003892054787	1.15234771770032	-0.264876664308198	-0.538930604016881
1	35664081	36045354	35854717.5	381273	-0.374957774455301	1.13674341202734	0.16001237593146	-0.258922525747082
1	35702627	36111041	35906834	408414	-0.401384257620243	0.802010460529927	0.240113676981769	-0.286889722715806
1	35715018	36130080	35922549	415062	0.0188813466009513	0.691195305569556	0.494930307059996	-0.161372255821236
1	35734593	36145839	35940216	411246	0.134298163883979	0.186864613071889	0.581434048559385	0.222218471675106
1	35754427	36156801	35955614	402374	0.0254625834609239	-0.397846115801994	0.617819561962677	0.36945357467439
1	35772766	36220958	35996862	448192	0.0479237066492938	-0.433686761135341	0.674234195618057	0.528579304015599
1	35816392	36246070	36031231	429678	0.0244403091014935	-0.341871583321247	1.01639090834664	1.03490124715223
1	35842771	36355140	36098955.5	512369	-0.0986273308792618	-0.820438637577169	0.959922058816259	0.730684610596364
1	35987086	36379934	36183510	392848	-0.0841147161505909	-0.721131370100399	1.37906289815808	1.00247258493674
1	36045354	36401673	36223513.5	356319	-0.258885896388421	-0.871115300036249	1.14085560196865	0.805519329729491
1	36111041	36428321	36269681	317280	-0.406073794974555	-0.955683173542938	0.687538489061195	0.599394038657016
1	36130080	36444769	36287424.5	314689	0.0190785822126969	-0.473349244010026	0.748416579631579	0.707847766291472
1	36145839	36462581	36304210	316742	-0.0955556287675011	-0.415639671926324	0.853762609790699	0.76234679650659
1	36156801	36481537	36319169	324736	-0.340762018727108	-0.377412066640055	0.666524597579308	0.229930022625177
1	36220958	36506447	36363702.5	285489	-0.349106548340466	-0.175659962043268	0.483282165650396	-0.02857944645417
1	36246070	36571998	36409034	325928	-0.390504726364306	0.110996748258539	0.201642677954614	-0.229656157635151
1	36355140	36576672	36465906	221532	-0.630540118220362	0.218340242793195	-0.29374381295703	-1.0024202706827
1	36379934	36580921	36480427.5	200987	-0.582765207394537	0.531557884974228	-0.315619417221118	-0.936519869646393
1	36401673	36604527	36503100	202854	-0.766888869117377	0.374372183669455	-0.857323923151084	-1.19076274941649
1	36428321	36632413	36530367	204092	-0.69640698288325	0.519982811343975	-0.775761888100649	-0.844032945703634
1	36444769	36654676	36549722.5	209907	-0.661567117800307	0.458847692849074	-0.797045335546165	-0.941057059504671
1	36462581	36677135	36569858	214554	-1.08565496678669	-0.0262743382053941	-1.09529196952117	-1.1942399365057
1	36481537	36711236	36596386.5	229699	-1.3020992895777	-0.000505170360014873	-1.34887845193516	-0.980741152542085
1	36506447	36738770	36622608.5	232323	-1.29385079619982	-0.231450655603497	-1.38031330567351	-0.795187007632542
1	36571998	36750237	36661117.5	178239	-1.29268237733659	-0.518178016226496	-1.36065453321003	-0.870089129514194
1	36576672	36772098	36674385	195426	-1.379954616327	-0.995199669188972	-1.46369896214813	-1.03385186544716
1	36580921	36803455	36692188	222534	-1.39192183008802	-1.34888604163444	-1.41478976880076	-0.741412189912194
1	36604527	36816129	36710328	211602	-1.42468099190715	-1.60504826679005	-1.38204849713644	-0.559779368920146
1	36632413	36837598	36735005.5	205185	-1.30087007319876	-1.50740473240583	-1.2701771703807	-0.236841791741573
1	36654676	36891730	36773203	237054	-1.400579303724	-1.65994201244028	-1.33915070251289	-0.555938296840462
1	36677135	36902626	36789880.5	225491	-1.4166887733063	-1.65583873308485	-1.34777643749011	-0.508976702464465
1	36711236	36925896	36818566	214660	-1.39653537656467	-1.66055734576979	-1.30487191409447	-0.388990246824958
1	36738770	36945982	36842376	207212	-1.28649158929235	-1.74800620229377	-1.29947726554693	-0.496878338263109
1	36750237	36976294	36863265.5	226057	-1.26816564605669	-1.65682756191165	-1.1783719698041	-0.404014200721922
1	36772098	37000384	36886241	228286	-1.29815802682296	-1.44663799077346	-1.22510203493417	-0.349754613755444
1	36803455	37036037	36919746	232582	-1.23296643447679	-1.33887255988858	-1.05205603732865	0.0401561031619153
1	36816129	37112499	36964314	296370	-1.21984635928433	-1.39003855597141	-0.945490046427542	-0.288628433271396
1	36837598	37184924	37011261	347326	-0.959977914711731	-1.29289380074509	-0.79736161582419	-0.38046742249524
1	36891730	37322417	37107073.5	430687	-0.779148319968506	-0.931677815008388	-0.459632427573691	-0.508940787871088
1	36902626	37342319	37122472.5	439693	-0.68623019078996	-0.85791066280052	-0.349413813138705	-0.49475605966026
1	36925896	37365597	37145746.5	439701	-0.356904266908877	-0.694895836323157	-0.187030300316338	-0.0905264876369993
1	36945982	37445523	37195752.5	499541	-0.450734291019534	-0.724601240797769	-0.173784507637865	-0.137265273689187
1	36976294	37493994	37235144	517700	-0.691309717124419	-0.856867442303871	-0.281117813294574	-0.317799305884738
1	37000384	37514909	37257646.5	514525	-0.774767333287243	-0.909071334655862	-0.449183800854259	-0.406374738517446
1	37036037	37548673	37292355	512636	-0.635577343596439	-0.934311611932166	-0.117096103361107	-0.028404308343749
1	37112499	37719284	37415891.5	606785	-0.65389559029631	-0.835320701937129	-0.128713989795365	-0.347440676531159
1	37184924	37730528	37457726	545604	-0.796224123772306	-0.852341679135847	-0.396183353004211	-0.479172133576045
1	37322417	37774475	37548446	452058	-1.09969114525065	-0.972594075322571	-0.631551705271866	-0.534878885033121
1	37342319	37858347	37600333	516028	-1.08652920528274	-1.17373020344527	-0.918831494214942	-0.601656939685687
1	37365597	37964303	37664950	598706	-1.16981530303938	-1.21526487317536	-0.975836374434973	-0.642269467542345
1	37445523	37979995	37712759	534472	-1.40682102706715	-1.26343187534477	-0.959447594556123	-0.869234038531664
1	37493994	38044337	37769165.5	550343	-1.22271656289285	-1.08557660634367	-0.547180202820389	-0.480854418431129
1	37514909	38105798	37810353.5	590889	-1.18575997606878	-0.998966260841674	-0.462158297259572	-0.630649915039235
1	37548673	38216523	37882598	667850	-1.19306350345888	-1.08219548563941	-0.406056345339779	-0.776957478197261
1	37719284	38300729	38010006.5	581445	-1.02476387356367	-0.953449823834969	0.00783130642705974	-0.453841794937187
1	37730528	38334381	38032454.5	603853	-0.954219267665209	-0.999161981545112	0.152279617126964	-0.0582979921498136
1	37774475	38367431	38070953	592956	-0.798569677540199	-0.934607596656299	0.276030221797167	0.0630388240856369
1	37858347	38389949	38124148	531602	-0.776808599881199	-0.895505773619112	0.263668264738486	-0.0500974491731854
1	37964303	38442171	38203237	477868	-0.826379726130538	-0.859142333786604	0.266756517136463	-0.0856311662132575
1	37979995	38478727	38229361	498732	-0.786955492500433	-0.806413100425547	0.392360561496335	-0.0808207500096352
1	38044337	38512336	38278336.5	467999	-0.775898518617959	-0.790947421903662	0.466749147418846	0.0864299423243419
1	38105798	38574466	38340132	468668	-0.88264241117173	-0.97095866055948	0.00529151752146309	-0.292518532894144
1	38216523	38598147	38407335	381624	-0.882843850531386	-0.884251447035961	-0.0680040185663837	-0.206411664699332
1	38300729	38635057	38467893	334328	-0.637898163697783	-0.600589227814714	0.0375282623325595	-0.04413914197865
1	38334381	38670099	38502240	335718	-1.05270473411567	-0.953549407201833	-0.81847839142293	-0.830681294857727
1	38367431	38700672	38534051.5	333241	-0.899653335286696	-0.872351199904333	-0.853695053523385	-1.02336590755839
1	38389949	38719724	38554836.5	329775	-0.972455743255409	-0.970121331630532	-0.987169558955933	-1.01721612405642
1	38442171	38742311	38592241	300140	-1.02232441864451	-1.05939785398702	-0.982542446647129	-1.02989262830279
1	38478727	38758520	38618623.5	279793	-1.27806060882535	-1.30741952312154	-1.09329288023941	-1.15599752008669
1	38512336	38781031	38646683.5	268695	-1.26095892079961	-1.36450614049241	-1.26382352050213	-1.03537374412761
1	38574466	38811265	38692865.5	236799	-1.13898001349884	-1.38696015725524	-1.43533653213345	-1.30502146157706
1	38598147	38827035	38712591	228888	-0.987878258020831	-1.30863024834411	-1.379291561316	-1.27764341144364
1	38635057	38844193	38739625	209136	-0.809591900329392	-1.44670094575972	-1.39871033037559	-1.30121509596231
1	38670099	38870043	38770071	199944	-1.00028920300227	-1.68042629851418	-1.6128523512007	-1.56270419192145
1	38700672	38873519	38787095.5	172847	-0.969304255892255	-1.66324769313211	-1.6435514166274	-1.49521889832538
1	38719724	38889713	38804718.5	169989	-1.03432779086468	-1.80230556015339	-1.87507576179506	-1.63833732457442
1	38742311	38910676	38826493.5	168365	-0.981425825267766	-1.67124370557266	-1.78357506520368	-1.5541624444564
1	38758520	38931921	38845220.5	173401	-0.700290386314317	-1.59121138698567	-1.71754925874978	-1.37145353898731
1	38781031	38946998	38864014.5	165967	-0.444881490734995	-1.5224629683279	-1.68050559388656	-1.23816603813957
1	38811265	38953492	38882378.5	142227	-0.511802768389933	-1.55398726377424	-1.71486592301562	-1.33284906061112
1	38827035	39114174	38970604.5	287139	-0.654943388050228	-1.55087461486407	-1.58188042902983	-1.07407125649835
1	38844193	39225042	39034617.5	380849	-0.764424090226484	-1.53325050764268	-1.21940512287657	-1.10358380889736
1	38870043	39297776	39083909.5	427733	-0.60061840794149	-1.4615203675472	-1.09257979934004	-0.808944957886808
1	38873519	39433881	39153700	560362	-0.705132562473702	-1.50764562478908	-1.13843343312626	-0.85999053541028
1	38889713	39468495	39179104	578782	-0.7329087382184	-1.50642628300494	-1.1470484417922	-0.876159101958338
1	38910676	39497951	39204313.5	587275	-0.91346291271104	-1.50111399396257	-0.926167911292458	-0.923371388707697
1	38931921	39517990	39224955.5	586069	-1.00322476608686	-1.58093977898266	-0.944471128807936	-1.10852998586498
1	38946998	39654732	39300865	707734	-1.16203810208456	-1.47201872838914	-0.906233929195817	-1.01437218856055
1	38953492	39689479	39321485.5	735987	-1.41565889335823	-1.56954040833186	-0.901013078303887	-1.11954996369744
1	39114174	39787892	39451033	673718	-1.40084768991097	-1.53353163390116	-0.790812763446983	-1.13729809349422
1	39225042	39826244	39525643	601202	-1.50086172094997	-1.59684541864161	-0.903829856459089	-1.50507742917722
1	39297776	39870547	39584161.5	572771	-1.43994106525971	-1.47533729156479	-1.00514693733777	-1.28594119682792
1	39433881	39937716	39685798.5	503835	-1.85215560552581	-1.6169880094263	-1.12575696084505	-1.69104581910012
1	39468495	39987321	39727908	518826	-1.84883081220231	-1.62682232154277	-1.0278052537665	-1.65454990309643
1	39497951	40017655	39757803	519704	-1.82702635482006	-1.60045034926784	-0.930193842781019	-1.66999900388221
1	39517990	40044880	39781435	526890	-1.6294824848368	-1.60359807792666	-0.815595793608399	-1.65828379467439
1	39654732	40065471	39860101.5	410739	-1.00209351149853	-1.44010166434118	-0.325374971276608	-1.50244822927424
1	39689479	40098621	39894050	409142	-1.10281421593707	-1.58701896007105	-0.376061558135561	-1.74600887115634
1	39787892	40175194	39981543	387302	-0.620298835110931	-1.38070044893264	-0.320750911135722	-1.67706599488357
1	39826244	40251195	40038719.5	424951	-0.656068924673947	-1.44938840106942	-0.423679390229125	-1.73196649741598
1	39870547	40302171	40086359	431624	-0.655429267845043	-1.4109870008463	-0.507914955496312	-1.674265787837
1	39937716	40507591	40222653.5	569875	-0.861860034886424	-1.6681107142943	-0.848742343040176	-2.01008054388039
1	39987321	40530650	40258985.5	543329	-0.875378032873806	-1.7169635853838	-0.938339508094989	-2.04824721869091
1	40017655	40579200	40298427.5	561545	-0.903429158679376	-1.77555534458921	-1.02310526284755	-2.09683913973593
1	40044880	40621730	40333305	576850	-0.914442101829747	-1.80568850747377	-1.06030117645207	-2.0880226581942
1	40065471	40645077	40355274	579606	-1.18145181508038	-1.92463928417311	-1.45482572858996	-2.20586578837083
1	40098621	40668238	40383429.5	569617	-1.8680063832822	-2.15650145921679	-2.01314518610499	-2.4069565957618
1	40175194	40685066	40430130	509872	-1.88285879994046	-2.18750609828024	-2.05245248127019	-2.44096236734588
1	40251195	40717439	40484317	466244	-2.22733866571454	-2.37157437950779	-2.04704008098642	-2.52293366824399
1	40302171	40774266	40538218.5	472095	-2.01647807571817	-2.2744212007388	-1.97046341925026	-2.24701345836565
1	40507591	40795695	40651643	288104	-1.78573120519393	-2.22997928027941	-1.90192745455635	-2.17332075843568
1	40530650	40828513	40679581.5	297863	-1.550665701713	-2.09230693636061	-1.81991247617917	-2.00691351232431
1	40579200	40849271	40714235.5	270071	-1.45661386171429	-1.93069905690676	-1.69218132315614	-1.92656139482384
1	40621730	40870350	40746040	248620	-1.37050808964584	-1.89134326170889	-1.69480075168326	-1.90667616129514
1	40645077	40899050	40772063.5	253973	-1.12355418829625	-1.76845843547478	-1.65970252694125	-1.78227530716573
1	40668238	40927974	40798106	259736	-0.80755395065889	-1.47964639447325	-1.53036427713662	-1.60483957198256
1	40685066	40974578	40829822	289512	-0.540081304827809	-1.35047151486581	-1.46929856386738	-1.42632792078856
1	40717439	41017553	40867496	300114	-0.348240041441751	-1.28745942849852	-1.45263666622977	-1.23062370942536
1	40774266	41031348	40902807	257082	0.178268205665633	-1.02956727473484	-1.35167193883112	-0.795546548934976
1	40795695	41058111	40926903	262416	0.277570765640884	-0.94813858175276	-1.32357118681415	-0.87248208955417
1	40828513	41091665	40960089	263152	0.391832872941228	-0.897293877568625	-1.22564107192171	-0.499278605720815
1	40849271	41114932	40982101.5	265661	0.337402035578747	-0.958511173782606	-1.24986012057688	-0.473231637017038
1	40870350	41137756	41004053	267406	0.705330319759989	-0.752701166699614	-1.08722834507087	-0.115858533632689
1	40899050	41152354	41025702	253304	0.771041132327669	-0.694437162448515	-1.01925347534722	0.173728238072241
1	40927974	41172639	41050306.5	244665	0.595763117353019	-0.797951326980448	-1.07839478121492	0.107358613475303
1	40974578	41218862	41096720	244284	0.905717726974394	-0.820825127348108	-0.975934426255437	0.485101040973117
1	41017553	41261604	41139578.5	244051	0.731626935238018	-0.915388409008187	-1.02629277547404	0.52335706531704
1	41031348	41291917	41161632.5	260569	0.649959995346438	-0.73751383316324	-0.960064354866434	0.519640182270346
1	41058111	41416210	41237160.5	358099	0.397731495931665	-0.794762324473963	-0.964408930192369	0.725420125399086
1	41091665	41472511	41282088	380846	0.197521662339839	-0.879835882170724	-1.01383793210237	0.812508817376954
1	41114932	41486649	41300790.5	371717	-0.0283133519890668	-0.838893150337691	-1.08263366058486	0.643422874929978
1	41137756	41514248	41326002	376492	-0.190293178017849	-0.875043590617007	-1.1097290515932	0.607571292018867
1	41152354	41517845	41335099.5	365491	-0.640065488065185	-1.22514633430999	-1.35240507796696	0.258348121969615
1	41172639	41543089	41357864	370450	-0.528797172656735	-1.17445110165885	-1.32072512504037	0.124471337370031
1	41218862	41689563	41454212.5	470701	-0.440182576953005	-1.1253902527956	-1.28069041964685	0.214760242920958
1	41261604	41694039	41477821.5	432435	-0.885438981277147	-1.24814045856067	-1.36399343469538	0.0885432600726638
1	41291917	41839164	41565540.5	547247	-0.877048309754996	-1.20187453578964	-1.39222788420986	-0.109534646579238
1	41416210	41894961	41655585.5	478751	-0.652896032869034	-1.14351269901982	-1.28139593962016	0.443083840575701
1	41472511	41985796	41729153.5	513285	-0.983299207751655	-1.30652466859427	-1.32598906290639	-0.194418276204747
1	41486649	42106831	41796740	620182	-0.840375098095454	-1.29194833790691	-1.29490245180197	-0.173294059009712
1	41514248	42201489	41857868.5	687241	-0.983797611224781	-1.53075563412899	-1.43277398242969	-0.561925170309817
1	41517845	42224764	41871304.5	706919	-1.01492495772684	-1.57725753702608	-1.48842489192509	-0.734098731624987
1	41543089	42229637	41886363	686548	-0.885385687291925	-1.45759843514239	-1.3246355926096	-0.37926516673212
1	41689563	42399668	42044615.5	710105	-1.15086543750634	-1.58766777030914	-1.44150634636909	-0.556310098045207
1	41694039	42582211	42138125	888172	-0.918300151007716	-1.46163711732977	-1.37697032163828	-0.528069711709854
1	41839164	42656427	42247795.5	817263	-1.04164281272536	-1.54910975312515	-1.47878703850949	-0.719847903008707
1	41894961	42744142	42319551.5	849181	-1.11482286238722	-1.62708894940981	-1.46889377827128	-0.687797638214708
1	41985796	42788498	42387147	802702	-1.20671339992485	-1.82627006904454	-1.63984046041848	-1.34269597608678
1	42106831	42802898	42454864.5	696067	-1.11230117499512	-1.76769417708231	-1.64972757502062	-1.01328314218563
1	42201489	42826453	42513971	624964	-1.17910777514867	-1.80509816360992	-1.70191035356429	-1.2054648406776
1	42224764	42857553	42541158.5	632789	-1.0529825500344	-1.65979106139394	-1.54473867427483	-1.05024008161939
1	42229637	42887596	42558616.5	657959	-0.666702513477632	-1.39434851598897	-1.27287824669584	-0.24192018259618
1	42399668	42916036	42657852	516368	-0.720223840377891	-1.41037916670205	-1.3618739209425	-0.348424671496932
1	42582211	42951497	42766854	369286	-0.715425365369475	-1.42505796565351	-1.33367012813653	-0.328357631059775
1	42656427	42964863	42810645	308436	-1.05388557900782	-1.60527328357991	-1.46746318044305	-0.551360425840119
1	42744142	43045248	42894695	301106	-1.14330019013872	-1.65696735296221	-1.546868937571	-0.794803839642527
1	42788498	43066469	42927483.5	277971	-1.17086854956456	-1.6495302198593	-1.5777886973652	-0.793469271633197
1	42802898	43128805	42965851.5	325907	-1.39936855995975	-1.71645808286224	-1.61148314128362	-0.865727372052064
1	42826453	43163119	42994786	336666	-1.57219292305067	-1.80713780984906	-1.76949718380006	-1.21132934426469
1	42857553	43184769	43021161	327216	-1.73229136834532	-1.82055397724195	-1.77267586660532	-1.29889575708237
1	42887596	43266972	43077284	379376	-1.83785335315313	-1.92070261925799	-1.85480378760924	-1.39634040119505
1	42916036	43291543	43103789.5	375507	-2.07931099873625	-2.04005736447241	-1.96030321125553	-2.01356259050536
1	42951497	43336210	43143853.5	384713	-2.0201481706144	-1.98546785679922	-1.95821318332561	-1.86112791611476
1	42964863	43459192	43212027.5	494329	-1.92357895337583	-1.87433791477231	-1.82142756903432	-1.71930003004717
1	43045248	43575197	43310222.5	529949	-1.56752200589085	-1.54422821389031	-1.35293911054548	-0.996530897989822
1	43066469	43607958	43337213.5	541489	-1.40506200333255	-1.49129998606318	-1.29327866411745	-0.777315857778702
1	43128805	43638781	43383793	509976	-1.26497889295668	-1.38528633826731	-0.94722327776732	-0.474608283371626
1	43163119	43672115	43417617	508996	-0.971546935149886	-1.15209738774253	-0.572158311705205	0.105121731319735
1	43184769	43703682	43444225.5	518913	-0.859980686265662	-0.949915625381151	-0.471403415948105	0.526010423181346
1	43266972	43741515	43504243.5	474543	-0.767917073108161	-0.797878004248024	-0.405141049839993	0.870056660034601
1	43291543	43768069	43529806	476526	-0.527483582229316	-0.478477554353156	-0.294713252002014	0.944714777703804
1	43336210	43795165	43565687.5	458955	-0.554069395277136	-0.376292488388989	-0.320085426806738	1.17358060008464
1	43459192	43819028	43639110	359836	-0.477961924081989	-0.339266810246548	-0.243110033771095	1.37652996417869
1	43575197	43840920	43708058.5	265723	-0.519471050953076	-0.372486312328533	-0.216777436800436	1.33193014388149
1	43607958	43868579	43738268.5	260621	-0.429537399951673	-0.252557850031717	-0.135987397326726	1.263315683935
1	43638781	43882699	43760740	243918	-0.278639997455899	-0.0271375642529002	0.228103397968548	1.56782220956491
1	43672115	43905451	43788783	233336	-0.204551972852353	0.0329470910710773	0.197253379999161	1.78079109352436
1	43703682	43933334	43818508	229652	-0.401535633716673	-0.102142392028153	-0.038503567452975	1.32961914533601
1	43741515	43954624	43848069.5	213109	0.1333256202389	0.164975820377468	0.210975143293907	1.37723647766446
1	43768069	43972864	43870466.5	204795	0.542631666677916	0.453712472343497	0.658076693648428	1.67537754880418
1	43795165	43986463	43890814	191298	0.31975809643362	0.127023147213133	0.535933824716188	1.71442187312972
1	43819028	44013987	43916507.5	194959	0.309002121373672	-0.0478850952263311	0.504858422055555	1.52349744559653
1	43840920	44028349	43934634.5	187429	0.588397272651743	0.222560841945699	0.851726819970826	1.48597783538572
1	43868579	44048727	43958653	180148	1.05650184248151	0.638961112621576	1.22270055330968	2.03938574469621
1	43882699	44075520	43979109.5	192821	0.564459236598308	0.263958850758813	0.683934005891076	1.45045774698467
1	43905451	44136139	44020795	230688	0.4563696763961	0.119963914869976	0.416644313528276	1.30065909340274
1	43933334	44167640	44050487	234306	0.314567242381853	0.0153209773056366	0.147809842077474	0.773060202416768
1	43954624	44210408	44082516	255784	0.270035031166533	-0.0152826846403594	-0.0166641159437642	0.642968333166223
1	43972864	44497587	44235225.5	524723	-0.0807976652615923	-0.345222625262021	-0.215408775375067	0.731254402179428
1	43986463	44564440	44275451.5	577977	-0.610614535845614	-0.831005195027689	-0.774824739628959	0.0960221457305137
1	44013987	44680594	44347290.5	666607	-0.359373407670351	-0.404254702587864	-0.437216480532785	0.163035963713866
1	44028349	44720402	44374375.5	692053	-0.116442275974667	-0.0956980842859071	-0.0640962081130484	0.397421576193122
1	44048727	44751939	44400333	703212	-0.347221540731016	-0.497994346391621	-0.534539469523408	-0.0991575518805367
1	44075520	44851445	44463482.5	775925	-0.786130472410363	-0.901109408491116	-0.970649799633992	-0.449945228866024
1	44136139	44938520	44537329.5	802381	-0.682362611416405	-0.940502255331957	-0.922071965569513	-0.292540434019376
1	44167640	44938878	44553259	771238	-0.752862001189706	-1.01225478698138	-1.01191689045565	-0.43232280712727
1	44210408	45116274	44663341	905866	-0.809163976749342	-1.01016558810352	-1.01626194420674	-0.442205674364534
1	44497587	45185911	44841749	688324	-0.576544592320224	-0.856326600150913	-0.860907434071299	-0.270752623004034
1	44564440	45211182	44887811	646742	-0.46193892985757	-0.711385363230613	-0.738793907288525	-0.4193995420748
1	44680594	45240273	44960433.5	559679	-0.053879770342318	-0.361357006445717	-0.286922347097011	0.167854908141029
1	44720402	45342772	45031587	622370	-0.355683891326064	-0.800469487766855	-0.683023463639744	-0.0458350093359055
1	44751939	45363965	45057952	612026	-0.27855267864634	-0.843644276274973	-0.837765385776901	-0.0703928979740163
1	44851445	45396858	45124151.5	545413	-0.555588726739563	-0.898697865565219	-0.913332457794371	-0.153636494265279
1	44938520	45404064	45171292	465544	-0.543126387865745	-0.910714853203713	-0.89800836560526	-0.183120724431991
1	44938878	45411805	45175341.5	472927	-0.23118729361926	-0.635874858157894	-0.634005916778724	0.0307509471781641
1	45116274	45439977	45278125.5	323703	0.340959542043987	-0.0962802718286565	-0.108648085318411	0.812612074933352
1	45185911	45471872	45328891.5	285961	0.332380194878701	-0.158316496033929	-0.136377471107564	0.846059980183993
1	45211182	45509110	45360146	297928	0.077153893615725	-0.373240458824752	-0.275918625169125	0.695585692685257
1	45240273	45536477	45388375	296204	-0.230153738495943	-0.584094301744372	-0.338859423282529	0.603180862816869
1	45342772	45551460	45447116	208688	-0.580456518130394	-0.882703531221428	-0.754031519020164	0.0284163221712142
1	45363965	45615037	45489501	251072	-0.523505555777207	-0.849020523509721	-0.713054392466823	0.0528251358823541
1	45396858	45648377	45522617.5	251519	-0.962001638505346	-1.1960039754118	-1.03070197466486	-0.387991228805604
1	45404064	45679931	45541997.5	275867	-0.864720428011772	-1.15866378602439	-0.966473336418369	-0.233412805435444
1	45411805	45697738	45554771.5	285933	-0.873697101567023	-1.13911960562835	-1.02780777771617	-0.424283978888367
1	45439977	45711519	45575748	271542	-1.12335254276164	-1.32003475132005	-1.02558616851267	-0.595965029014737
1	45471872	45771450	45621661	299578	-1.24215927669012	-1.58913777357571	-1.34082325975307	-1.15817169701835
1	45509110	45809391	45659250.5	300281	-1.12438957567634	-1.50289338733155	-1.07422806284818	-0.898733476359218
1	45536477	45857748	45697112.5	321271	-0.819912466606444	-1.33937776546228	-0.985625820993148	-0.868325704112321
1	45551460	45878532	45714996	327072	-0.715410069673712	-1.26317867562792	-0.7606990045819	-0.690471128996905
1	45615037	45900929	45757983	285892	-0.638704233378069	-1.19847397573791	-0.512264580049206	-0.408450020778634
1	45648377	45930296	45789336.5	281919	-0.391462047795272	-1.09509104330177	-0.400302359436194	-0.382815701105981
1	45679931	45972929	45826430	292998	0.110252742449507	-0.853488895274369	-0.247976094939879	-0.254748724025509
1	45697738	45997932	45847835	300194	0.0692550059182394	-0.846562521052599	-0.228330351139608	-0.300735960262211
1	45711519	46028574	45870046.5	317055	0.498507994786769	-0.6611272001202	-0.077807660673188	0.0440325019297677
1	45771450	46059713	45915581.5	288263	0.693300576650616	-0.549718756609402	-0.254357121567785	-0.0331546262636325
1	45809391	46074840	45942115.5	265449	0.265327943585328	-0.734590764571723	-0.322268778591779	-0.115871988378438
1	45857748	46109103	45983425.5	251355	0.289631372817847	-0.698841578080897	-0.394843775450329	-0.073869358449069
1	45878532	46139189	46008860.5	260657	0.157223778134702	-0.814444090773926	-0.381304550014214	-0.0929463745612442
1	45900929	46197863	46049396	296934	0.035564993508252	-0.894617181073919	-0.635371151327183	-0.269662793452487
1	45930296	46272825	46101560.5	342529	0.260941499270315	-0.872427620301782	-0.58460923284584	-0.480750097382866
1	45972929	46529805	46251367	556876	0.039196526966813	-0.940885519165072	-0.62692925823529	-0.32376353937264
1	45997932	46595073	46296502.5	597141	-0.102576888235515	-0.951544443135377	-0.655484519130378	-0.370257936762123
1	46028574	46745381	46386977.5	716807	0.115043190489186	-0.871352836567738	-0.612444765197372	-0.494974792320366
1	46059713	47165930	46612821.5	1106217	-0.0657766430094401	-1.02219804035436	-0.745636497906473	-0.812682993235655
1	46074840	47322527	46698683.5	1247687	-0.199095210322784	-1.17083837884848	-0.780705119832775	-0.608328749272621
1	46109103	47336978	46723040.5	1227875	-0.231753926686277	-0.948841143024066	-0.825263479540379	-0.881156266505104
1	46139189	47360160	46749674.5	1220971	-0.337268544869763	-0.955050088586426	-0.996920571319933	-1.10532014637688
1	46197863	47413275	46805569	1215412	-0.262095873673718	-0.899580265326515	-0.987099817998065	-1.09101658283895
1	46272825	47436795	46854810	1163970	-0.0734214850411211	-0.860925339219378	-1.06553583482177	-1.36376714676595
1	46529805	47574552	47052178.5	1044747	-0.37117063711745	-0.950579506820723	-1.2837121130598	-1.29920649692015
1	46595073	47601851	47098462	1006778	-0.460796901441942	-1.04729776888671	-1.40182044291044	-1.51279422036641
1	46745381	47602272	47173826.5	856891	-0.829403061557036	-1.27260661924911	-1.53888881939255	-1.57416883837669
1	47165930	47607672	47386801	441742	-0.844215506365528	-1.29719196151901	-1.61148830149496	-1.55604837383725
1	47322527	47653980	47488253.5	331453	-1.12110265301617	-1.35369460121177	-1.61696124909687	-1.48259613374118
1	47336978	47690951	47513964.5	353973	-1.28261717546211	-1.44898380965691	-1.70857222056137	-1.75541840756764
1	47360160	47711253	47535706.5	351093	-1.0924747569954	-1.71006328884289	-1.74997207918469	-1.61729524038675
1	47413275	47789126	47601200.5	375851	-0.853519359629332	-1.71862269988496	-1.71276388568934	-1.6916142743135
1	47436795	47792611	47614703	355816	-0.703778985959387	-1.71675866367954	-1.69310897080978	-1.4098412385897
1	47574552	47800432	47687492	225880	-0.734019280936459	-1.745419318406	-1.7164771325538	-1.4248646900607
1	47601851	47834957	47718404	233106	-0.67741961990882	-1.73292685098797	-1.71726155275787	-1.53558899776869
1	47602272	47839092	47720682	236820	-0.426364472305398	-1.66086023087343	-1.60713023688581	-1.42235520115323
1	47607672	47931736	47769704	324064	-0.393836999804796	-1.6584331241438	-1.60172685379701	-1.4286877472883
1	47653980	47937152	47795566	283172	-0.324764224128379	-1.49944067101287	-1.52746983585769	-1.36585814403418
1	47690951	48013733	47852342	322782	0.222205171533061	-0.923315437268421	-1.16700886917467	-1.15398850231224
1	47711253	48045213	47878233	333960	0.466259276873379	-0.787278722056061	-1.08019918980297	-1.07569653817005
1	47789126	48088271	47938698.5	299145	0.336397353739249	-0.717987970835537	-1.13168714273599	-1.24088639053955
1	47792611	48169059	47980835	376448	0.445553134620303	-0.526106574343601	-0.860565498730077	-0.829808030306329
1	47800432	48200265	48000348.5	399833	0.506426105968838	-0.289785835013407	-0.728217934974716	-0.806692844871427
1	47834957	48225073	48030015	390116	0.37251485557931	-0.298301131278655	-0.587818833738376	-0.50437188410263
1	47839092	48242275	48040683.5	403183	0.490116523859165	-0.199879488623922	-0.556987820468932	-0.476948590589933
1	47931736	48266324	48099030	334588	0.386281067517138	-0.143945898800888	-0.389659841608577	-0.246283712471564
1	47937152	48332062	48134607	394910	0.599876720525251	-0.0227651022771152	-0.222078974524408	-0.181751635044521
1	48013733	48408098	48210915.5	394365	0.425123914544143	-0.125134292641289	-0.215088204439305	-0.145009559300103
1	48045213	48528854	48287033.5	483641	0.124228844616794	-0.559374347571826	-0.489527705989467	-0.443320723637344
1	48088271	48539442	48313856.5	451171	0.0199306863344626	-0.562407586223468	-0.534266691214908	-0.558552338334808
1	48169059	48586569	48377814	417510	0.274656444144231	-0.459265693341045	-0.376838677749543	-0.295565152884309
1	48200265	48608056	48404160.5	407791	0.447207936387673	-0.337914747032284	-0.415890081537225	-0.434674294933844
1	48225073	48628723	48426898	403650	0.0489290880443665	-0.633108499824481	-0.480863061032651	-0.495803735927216
1	48242275	48680531	48461403	438256	0.30295237995455	-0.617952640825088	-0.620841912764912	-0.630702831368354
1	48266324	48782415	48524369.5	516091	0.359418812876492	-0.574062610574683	-0.604965710370844	-0.620790128517263
1	48332062	48841029	48586545.5	508967	0.832800819427705	-0.370655481432745	-0.671788419269893	-0.839609511909038
1	48408098	48913544	48660821	505446	0.701424165229526	-0.431333873829891	-0.770240143025163	-0.774349121564013
1	48528854	48925115	48726984.5	396261	0.642325248287898	-0.556520150913958	-0.702198586265567	-0.835285598774338
1	48539442	49026306	48782874	486864	0.611695807831458	-0.463754460051594	-0.544085510946228	-0.368644773720786
1	48586569	49057741	48822155	471172	0.542865402023595	-0.533701275177987	-0.492360578734885	-0.389200155000264
1	48608056	49087558	48847807	479502	0.360660243590485	-0.347803715417905	-0.555346152930277	-0.488835083909695
1	48628723	49117476	48873099.5	488753	0.136066967273449	-0.335761396659952	-0.565944478175288	-0.318766540782031
1	48680531	49140000	48910265.5	459469	0.0663367301328628	-0.378801215787593	-0.746562298407237	-0.583021329153062
1	48782415	49171144	48976779.5	388729	-0.106360285598408	-0.30375685378297	-0.759187041128916	-0.704054793777333
1	48841029	49192624	49016826.5	351595	-0.219380257368149	-0.348383032047517	-0.626072995943893	-0.290648263725125
1	48913544	49213976	49063760	300432	-0.450973074078743	-0.468802534710617	-0.718895905656171	-0.331360941480162
1	48925115	49298217	49111666	373102	-0.305188517385821	-0.174676658931753	-0.531695922235889	0.0801857798630975
1	49026306	49321671	49173988.5	295365	-0.287086000295284	-0.0416345752803522	-0.66721061708164	0.0967321922247029
1	49057741	49336720	49197230.5	278979	-0.332352368831533	0.0118532215094918	-0.822944677340814	-0.169914095631535
1	49087558	49360068	49223813	272510	-0.233904397187615	0.406988595801924	-0.776029534634615	-0.00443834306903474
1	49117476	49368325	49242900.5	250849	-0.374334891283489	-0.0151941059149427	-0.823115916093716	-0.179285563604751
1	49140000	49439200	49289600	299200	-0.60517778302365	-0.428635152084553	-1.0002290462358	-0.634229577533316
1	49171144	49469604	49320374	298460	-0.529407744974548	-0.431814557670774	-0.929101742172096	-0.625235058101102
1	49192624	49492820	49342722	300196	-0.679825742014888	-0.432242732701114	-0.896768670483168	-0.664122743729526
1	49213976	49600328	49407152	386352	-0.797609527815922	-0.545663475128475	-1.10696761218735	-0.979559586037841
1	49298217	49640393	49469305	342176	-1.04703102859133	-0.693599115638545	-1.08007863632155	-1.02056859684841
1	49321671	49671798	49496734.5	350127	-0.965596258803752	-0.575854159940697	-1.01237484059718	-0.885280180349791
1	49336720	49673893	49505306.5	337173	-1.00890775583443	-0.697806670055528	-0.879349687024492	-0.795487168952538
1	49360068	49766240	49563154	406172	-1.20373587833747	-1.04386515508196	-1.04505674598508	-1.10317606799882
1	49368325	49796904	49582614.5	428579	-1.28983793842902	-1.47317153886984	-1.09002809197913	-1.25879557593758
1	49439200	49820676	49629938	381476	-0.943402985178064	-1.33745254940651	-1.0573834398361	-1.02039811423425
1	49469604	49841979	49655791.5	372375	-0.882967740138512	-1.32984796643785	-1.05076798276457	-0.997049369239335
1	49492820	49863808	49678314	370988	-0.796632470799802	-1.31565127081813	-1.12154475899174	-0.93633600004109
1	49600328	49893719	49747023.5	293391	-0.689474995336981	-1.46650657010216	-1.13788262503945	-0.918464266590886
1	49640393	49972965	49806679	332572	-0.419953273169111	-1.05112920442077	-0.909568551651728	-0.436899144049077
1	49671798	49988544	49830171	316746	-0.348686783812076	-0.784254343943035	-0.850711554522301	-0.126240377833463
1	49673893	50015447	49844670	341554	-0.426979830808899	-1.12094197253676	-1.05715571474024	-0.757936820164059
1	49766240	50034044	49900142	267804	-0.210924239370949	-0.826048644797681	-0.931496517306696	-0.162157141545519
1	49796904	50052578	49924741	255674	-0.123020026489178	-0.783251026146211	-0.815058535343824	-0.106819387796943
1	49820676	50098593	49959634.5	277917	-0.227247515528044	-0.640606316048733	-0.787238274159358	-0.124087313139851
1	49841979	50174959	50008469	332980	-0.466266622049013	-0.73441560759493	-0.661063584474119	-0.312458902754979
1	49863808	50254096	50058952	390288	-0.397642548367246	-0.238498594061742	-0.616751074909462	-0.188081163594583
1	49893719	50259120	50076419.5	365401	-0.306003835362391	0.183811575223885	-0.402630613350709	0.33886736770864
1	49972965	50289267	50131116	316302	-0.326468490820992	0.227695385240613	-0.338358220257483	0.396889291841242
1	49988544	50319734	50154139	331190	-0.41040693912954	0.31936144853445	-0.479832976504231	-0.0843906053467386
1	50015447	50453600	50234523.5	438153	-0.498242116691596	0.0604035449223959	-0.595387640566628	-0.410554205638765
1	50034044	50472642	50253343	438598	-0.566599155264132	0.0553648572525586	-0.618659605524478	-0.327274459933989
1	50052578	50500358	50276468	447780	-0.7830998361302	-0.0756830535594656	-0.894065521188667	-0.949113388396303
1	50098593	50529066	50313829.5	430473	-0.563843335400346	0.668396752756869	-0.765625061027161	-0.733292044588761
1	50174959	50686333	50430646	511374	-0.568405851134457	0.527017590717828	-0.7327081513939	-0.614089757267183
1	50254096	50857125	50555610.5	603029	-0.522068236053575	0.92213977666326	-0.880757364157297	-0.598147573403366
1	50259120	50870806	50564963	611686	-0.666188378617443	0.477230020307408	-0.962538366921034	-0.665469937488178
1	50289267	50902871	50596069	613604	-0.644021576015976	0.134924287545849	-0.981926789083952	-1.14241138423005
1	50319734	50914824	50617279	595090	-0.686828284569038	0.336571549330566	-0.982641207040286	-1.15474047170569
1	50453600	50938357	50695978.5	484757	-0.790609910653785	0.0491014055042683	-1.04940329750412	-1.30091917684764
1	50472642	50967933	50720287.5	495291	-0.756357620178127	0.265988554486913	-1.01853711029038	-1.28165865554692
1	50500358	50999817	50750087.5	499459	-0.693065921941926	0.720357967753967	-0.925730008362143	-1.20230609512609
1	50529066	51037015	50783040.5	507949	-0.624683310552175	0.768296649385052	-0.88452143428376	-1.34585694171753
1	50686333	51116868	50901600.5	430535	-0.878380946567533	0.183034305418206	-1.01272897185155	-1.54081505888068
1	50857125	51130573	50993849	273448	-0.64770529013249	0.321999912224882	-1.11775320859288	-1.63819686194002
1	50870806	51170116	51020461	299310	-0.769037970169354	0.113511956458423	-1.14388761423825	-1.70065304538657
1	50902871	51350022	51126446.5	447151	-0.814811267207299	0.168878433722973	-1.11258111008401	-1.7905940511397
1	50914824	51426350	51170587	511526	-1.06797816721073	0.230397265456757	-1.23632904613859	-1.91304050455992
1	50938357	51457476	51197916.5	519119	-0.913241519480958	0.263782307035579	-1.20267323940365	-1.86450452057703
1	50967933	51484339	51226136	516406	-0.830844764777555	0.54872449652326	-1.13350981156341	-1.68616221384768
1	50999817	51500658	51250237.5	500841	-0.917693046185288	0.460614393053282	-1.12135925414644	-1.70437389779365
1	51037015	51527752	51282383.5	490737	-0.917972992153726	0.167066722372266	-1.08740655922221	-1.52535302143608
1	51116868	51527891	51322379.5	411023	-0.816916510261531	0.173106189273033	-0.97979775425086	-1.19221451180537
1	51130573	51531316	51330944.5	400743	-0.65971480171362	0.24465041642578	-0.893602068164101	-0.877106421512369
1	51170116	51718844	51444480	548728	-0.818910628978196	0.345963228283899	-0.616641370401588	-0.863885755974314
1	51350022	51733789	51541905.5	383767	-0.702725050690862	0.703245937711468	-0.287393500404516	-0.69526332329578
1	51426350	51767027	51596688.5	340677	-0.642131030383652	0.761473958144238	-0.345149895237328	-0.611892863957441
1	51457476	51813283	51635379.5	355807	-0.650330928770123	0.738915339420796	-0.349575646602161	-0.616358405431535
1	51484339	51953963	51719151	469624	-0.858562137584211	0.58819157352627	-0.453891420433105	-0.748629253033748
1	51500658	52017496	51759077	516838	-1.02711131749187	0.0517772473975169	-0.563862213927826	-0.958477231870065
1	51527752	52093058	51810405	565306	-0.969792346591091	0.097366425323405	-0.61378849866662	-0.85809265785274
1	51527891	52127592	51827741.5	599701	-1.17608305206612	-0.116014104510945	-0.767346506249142	-1.21919326973809
1	51531316	52156856	51844086	625540	-1.30962844045689	-0.214361651722326	-0.939601486403018	-1.56902752799409
1	51718844	52229182	51974013	510338	-1.383716626349	-0.084417770082099	-0.958320584545841	-1.67893341098239
1	51733789	52343821	52038805	610032	-1.29639009974517	0.196509720319278	-1.10170053128768	-1.44542643957465
1	51767027	52377230	52072128.5	610203	-1.34664301590569	0.102911498900946	-1.36756442616727	-1.44916022021166
1	51813283	52418922	52116102.5	605639	-1.25884440548608	-0.0274644698288543	-1.33931606089329	-1.30508104915615
1	51953963	52520680	52237321.5	566717	-1.09303714499387	0.263850585774492	-1.10139641854547	-1.19521186839508
1	52017496	52545848	52281672	528352	-1.02740748485429	0.154662969003762	-1.19383587399606	-1.19612739825354
1	52093058	52578628	52335843	485570	-0.925275988171886	0.366677376351644	-1.03582447339299	-1.08827235322223
1	52127592	52761030	52444311	633438	-0.925652786325686	0.202111987465198	-0.993925969725198	-1.01035288274759
1	52156856	52785541	52471198.5	628685	-0.850324671403602	0.202366735968246	-0.943853990768061	-0.82229841994697
1	52229182	52843788	52536485	614606	-0.975536119141186	0.00594848532728314	-0.996470209219414	-0.85794445995541
1	52343821	52884774	52614297.5	540953	-1.12905310013604	-0.37221882261494	-1.19223233647876	-1.14073556305063
1	52377230	52901401	52639315.5	524171	-1.36478426863905	-0.962477265563681	-1.42076814886174	-1.46419442003894
1	52418922	52930466	52674694	511544	-1.58841728500202	-1.5148880845245	-1.6014145176131	-1.68142486071419
1	52520680	52958755	52739717.5	438075	-1.69852971278275	-1.4320689738123	-1.59982016788942	-1.78039746011198
1	52545848	52999008	52772428	453160	-1.93328586568068	-1.91936336272552	-1.96987994556404	-1.92440327503385
1	52578628	53023914	52801271	445286	-1.98910805928767	-1.86506609094724	-1.96775066923281	-1.94379354834869
1	52761030	53048001	52904515.5	286971	-2.12054631662337	-1.99418950063953	-2.1743184017797	-2.02660860017811
1	52785541	53136016	52960778.5	350475	-2.19047962281653	-2.04492692703194	-2.26887159793288	-2.24011101119277
1	52843788	53147800	52995794	304012	-1.87030779510613	-1.95969097592871	-2.19430634959261	-2.16796746611074
1	52884774	53171055	53027914.5	286281	-1.50966068713173	-1.6305568089733	-1.7779139617684	-1.90810015237247
1	52901401	53212237	53056819	310836	-1.48366358051352	-1.58003936192642	-1.72327941468269	-1.74734680868003
1	52930466	53291168	53110817	360702	-1.22623788482372	-1.37965953936221	-1.4964813179401	-1.09543099891192
1	52958755	53320108	53139431.5	361353	-1.03738577936436	-1.1914950985241	-1.26738077015727	-0.507935413150607
1	52999008	53359712	53179360	360704	-0.913312060143113	-1.27751214808033	-1.21697077764199	-0.542225192351008
1	53023914	53385720	53204817	361806	-0.821004647388361	-1.25630543075316	-1.18701237925936	-0.51487328243568
1	53048001	53420432	53234216.5	372431	-0.882996156219142	-1.38687396944084	-1.1852660541927	-0.494850091575757
1	53136016	53521668	53328842	385652	-0.670966336061933	-1.27674297254009	-0.989449562670073	0.144408145560826
1	53147800	53604351	53376075.5	456551	-0.482301217880684	-0.924679757571247	-0.771015969191614	0.835704693311124
1	53171055	53677479	53424267	506424	-0.895655727826591	-1.02227849582644	-0.929776147823803	0.642782924348306
1	53212237	53691684	53451960.5	479447	-1.22035107947257	-1.23200763185187	-1.29701482939239	0.412726585760923
1	53291168	53726743	53508955.5	435575	-1.0376369516062	-0.857653813699289	-1.13345668831435	0.859551880002445
1	53320108	53876081	53598094.5	555973	-1.26997185128004	-1.04344342972381	-1.35687490052932	0.19950206989794
1	53359712	53892297	53626004.5	532585	-1.12393889030121	-0.809162208082331	-1.21570944309475	0.50724211862114
1	53385720	53913932	53649826	528212	-1.34176355802325	-0.899389570514545	-1.33571599436419	0.377458603712228
1	53420432	53927151	53673791.5	506719	-1.37444191860571	-0.873840382346734	-1.25527444372376	0.517456291448183
1	53521668	53940146	53730907	418478	-1.38223206268628	-0.875773361283755	-1.2632808253461	0.487299036933134
1	53604351	53964692	53784521.5	360341	-1.31885726289191	-0.724076743907036	-1.15240086587795	0.768103690570959
1	53677479	53978051	53827765	300572	-1.22829547240664	-0.682073172391307	-1.02528651998272	0.970676198634109
1	53691684	54001826	53846755	310142	-1.07700025093065	-0.447681626582964	-0.866675032122109	1.41182740566746
1	53726743	54014686	53870714.5	287943	-1.03583512880872	-0.503768923900702	-0.774309256175716	1.59878500237404
1	53876081	54033593	53954837	157512	-1.26672332650773	-0.966595089957784	-0.967322017890763	1.00211981959155
1	53892297	54068013	53980155	175716	-0.950809420111736	-0.224190574452831	-0.60728409352035	1.55463673082115
1	53913932	54093883	54003907.5	179951	-1.21908984673331	-0.541772288237438	-0.855705051007439	0.71056059003339
1	53927151	54126690	54026920.5	199539	-1.01679584385633	-0.0197381958281647	-0.714596171221098	0.930751271098105
1	53940146	54144185	54042165.5	204039	-0.949278103898207	0.153860051285353	-0.765357402776258	0.802003863572106
1	53964692	54162703	54063697.5	198011	-0.79187438368185	0.292807280613349	-0.600460658614346	1.28601793520959
1	53978051	54191098	54084574.5	213047	-1.03242290950865	0.0325372805730867	-0.816465935313897	0.372639519051579
1	54001826	54216280	54109053	214454	-1.34591971929487	-0.366095771308355	-1.107405889491	-0.496161680277975
1	54014686	54236761	54125723.5	222075	-1.48452788444859	-0.612701848938432	-1.21101187484206	-0.975338422041991
1	54033593	54546769	54290181	513176	-1.48881984209283	-0.492058773244031	-1.29697311178959	-1.06836075268767
1	54068013	54684345	54376179	616332	-1.41836218844104	-0.435872370598436	-1.26383444483154	-0.857955479044584
1	54093883	54752505	54423194	658622	-1.710451642894	-1.08271609272077	-1.58601931158992	-1.30316521586851
1	54126690	54765720	54446205	639030	-1.72204883161093	-1.12822943269613	-1.64354073336167	-1.28480956773754
1	54144185	54824153	54484169	679968	-1.86049261970876	-1.47489018649149	-1.76466126754529	-1.38495077492285
1	54162703	54929205	54545954	766502	-1.83924867002876	-1.52727502852579	-1.71363660989107	-1.34630032974228
1	54191098	54962087	54576592.5	770989	-1.85723635446166	-1.50684041797232	-1.80343987858265	-1.75675853340629
1	54216280	54991599	54603939.5	775319	-1.77917499928991	-1.49580872700466	-1.83572405679944	-1.71852943940453
1	54236761	55012053	54624407	775292	-1.76389289633415	-1.41557372902219	-1.86987003635845	-1.73489604145859
1	54546769	55040741	54793755	493972	-1.76189091105597	-1.37735574756445	-1.92770393391889	-1.78449060563709
1	54684345	55066559	54875452	382214	-1.78805173163728	-1.46963094999676	-1.95074243980815	-1.90510399655005
1	54752505	55080766	54916635.5	328261	-1.56968720602602	-1.4266813586298	-1.88466607482767	-1.89334148223778
1	54765720	55107304	54936512	341584	-1.42526557932031	-1.37919796349424	-1.802532773307	-1.6073016539001
1	54824153	55176817	55000485	352664	-1.30434819318194	-1.28906282444993	-1.66802271985932	-1.18195946369406
1	54929205	55195604	55062404.5	266399	-1.0820319338371	-1.36976241373159	-1.59493043319953	-1.09010422997022
1	54962087	55228306	55095196.5	266219	-1.20241061593642	-1.52668299649423	-1.6510741373927	-1.14802345344133
1	54991599	55244494	55118046.5	252895	-1.17487652050877	-1.54516655930451	-1.56290383310855	-0.730418756713417
1	55012053	55290662	55151357.5	278609	-1.10973530060306	-1.49117637924002	-1.41899416263216	-0.3705363945012
1	55040741	55341767	55191254	301026	-1.10199624386742	-1.54766106862616	-1.41386425588406	-0.346515576609528
1	55066559	55354812	55210685.5	288253	-1.11595791457745	-1.60584286233111	-1.40368020491601	-0.325810506286677
1	55080766	55400413	55240589.5	319647	-0.971298607916594	-1.15165767042693	-1.16083778773355	-0.187861318677942
1	55107304	55507872	55307588	400568	-1.24707128020011	-1.2487230962948	-1.2654467377035	-0.371350513867248
1	55176817	55550232	55363524.5	373415	-1.40558223853083	-1.37623111960479	-1.30115357390945	-0.685144126193378
1	55195604	55583516	55389560	387912	-1.30832230426991	-1.25322255667338	-1.14024418600771	-0.714536544401393
1	55228306	55613727	55421016.5	385421	-1.55974271254548	-1.31184976581095	-1.21920554522534	-0.89831069169688
1	55244494	55651270	55447882	406776	-1.28793919886927	-1.05915776336607	-0.737383994132973	-0.42075591201466
1	55290662	55723426	55507044	432764	-1.21356979696306	-1.10052940075218	-0.853367188678498	-0.776412944756286
1	55341767	55748083	55544925	406316	-1.12973411915951	-1.03736801491783	-0.965363103121194	-1.11688512520721
1	55354812	55787719	55571265.5	432907	-1.03217567656911	-0.876607673305735	-0.83561747787085	-1.04868239581821
1	55400413	55816478	55608445.5	416065	-0.997544593934517	-0.716586939073765	-0.737407194684454	-1.03065450466626
1	55507872	55856661	55682266.5	348789	-1.10310044916108	-1.18802472510731	-0.873743931096227	-0.92340506111932
1	55550232	55890468	55720350	340236	-0.966003873861194	-0.962040963463723	-0.717217455567574	-0.867645038065534
1	55583516	55927792	55755654	344276	-1.0022821074561	-0.994135669213526	-0.801007255933635	-0.955844358391396
1	55613727	55938434	55776080.5	324707	-0.890684481118837	-0.993820715199789	-1.03974973001114	-1.3418095574381
1	55651270	55965347	55808308.5	314077	-0.910431885858182	-1.02707329578802	-1.05919208030027	-1.32200346002105
1	55723426	56004411	55863918.5	280985	-1.15311788912455	-1.2156582241858	-1.5200989872767	-1.78146660972911
1	55748083	56029935	55889009	281852	-1.37864901984208	-1.31288010388817	-1.57540670908336	-1.87306074549117
1	55787719	56051308	55919513.5	263589	-1.62514008467454	-1.48097652181974	-1.62173347787896	-1.94938042814543
1	55816478	56104185	55960331.5	287707	-1.74356397812443	-1.67944231002169	-1.72868422419318	-2.02453643892706
1	55856661	56132224	55994442.5	275563	-1.78984596582623	-1.8653807113549	-1.84151344935742	-2.01647722058795
1	55890468	56155069	56022768.5	264601	-1.53753469379769	-1.57398682714299	-1.70677568154809	-1.95711340929105
1	55927792	56171014	56049403	243222	-1.3377857934389	-1.5906436529131	-1.67284812907521	-1.52395596651395
1	55938434	56196739	56067586.5	258305	-1.02006089781284	-1.48442256041975	-1.54866415046541	-1.31995671095747
1	55965347	56209986	56087666.5	244639	-1.06414115137519	-1.47944415300817	-1.48107144000256	-1.27569814646326
1	56004411	56240821	56122616	236410	-1.03782458105908	-1.35361631501166	-1.47764729979673	-1.2811291739516
1	56029935	56276960	56153447.5	247025	-1.04703204393715	-1.29765522894439	-1.47264074003505	-1.30406850954021
1	56051308	56298108	56174708	246800	-0.731240128009825	-1.15784405109742	-1.38459516999368	-1.16589813424148
1	56104185	56320806	56212495.5	216621	-0.737884411549565	-1.16230157488994	-1.34285033110725	-1.15331306763457
1	56132224	56339066	56235645	206842	-0.600085454942362	-1.11279719951468	-1.26832616236993	-1.14100782911018
1	56155069	56355656	56255362.5	200587	-0.459813158864133	-1.06254600232041	-1.14930454503671	-1.15566295580159
1	56171014	56384076	56277545	213062	-0.741671833004941	-1.38478251942673	-1.28586924003133	-1.34008316293302
1	56196739	56404857	56300798	208118	-0.902551904276464	-1.43324377300419	-1.28103103106485	-1.29898766579863
1	56209986	56413883	56311934.5	203897	-1.09408575508185	-1.47203974671657	-1.32822836307607	-1.26291998613687
1	56240821	56426322	56333571.5	185501	-1.29965706892354	-1.58646233164692	-1.32711632030643	-0.948585382016981
1	56276960	56496507	56386733.5	219547	-1.2497969622392	-1.61982463565143	-1.19654063028507	-0.952013272554389
1	56298108	56703436	56500772	405328	-1.21867587729626	-1.69402431762236	-1.22150198638523	-0.788948733322852
1	56320806	56836525	56578665.5	515719	-1.27984071072133	-1.55891822242728	-0.589863686687631	-0.674414184271316
1	56339066	57071472	56705269	732406	-1.2682417932697	-1.53552622903532	-0.669262412328576	-0.672968552153381
1	56355656	57083667	56719661.5	728011	-1.38107997299104	-1.45321479426112	-0.782416434482175	-0.659025761465505
1	56384076	57198871	56791473.5	814795	-1.49441439266534	-1.37055298831138	-0.894867674398577	-0.644526057317853
1	56404857	57230147	56817502	825290	-1.48245498251651	-1.26054497828603	-0.99511679864991	-0.723543536066688
1	56413883	57262996	56838439.5	849113	-1.45907666180335	-1.3344900563577	-1.13126804657976	-1.26861823182868
1	56426322	57282926	56854624	856604	-1.53310786538279	-1.25574984424906	-1.17553538853446	-1.44095667849571
1	56496507	57335874	56916190.5	839367	-1.61132366258149	-1.26811852177704	-1.32793260859518	-1.82941212177418
1	56703436	57347915	57025675.5	644479	-1.10569308454715	-0.601361991612958	-1.1262673403587	-1.60200729245495
1	56836525	57397818	57117171.5	561293	-0.921650039159754	-0.473892277784127	-1.07260983459745	-1.72476949972956
1	57071472	57409351	57240411.5	337879	-0.776552231980889	-0.435769309028218	-0.71555048503657	-1.61958689622954
1	57083667	57421664	57252665.5	337997	-0.693533761102948	-0.171210465337247	-0.62487920596886	-1.40982890248122
1	57198871	57449894	57324382.5	251023	-0.734819132939354	-0.304977296012452	-0.621015335465641	-1.45957795012844
1	57230147	57506772	57368459.5	276625	-0.724805645777706	-0.328982928351288	-0.619928731914873	-1.44451937233194
1	57262996	57529384	57396190	266388	-0.422966085364789	-0.181269884877211	-0.238017591734761	-0.706950435693609
1	57282926	57561914	57422420	278988	-0.411859989258916	0.147989659766148	-0.141056509339893	-0.378649792610027
1	57335874	57600062	57467968	264188	-0.375832144825612	0.0223310984950876	-0.134964457299865	-0.407077592620802
1	57347915	57625861	57486888	277946	0.0529516977361669	0.414545895581739	0.321328647756967	-0.00274368122339741
1	57397818	57648581	57523199.5	250763	-0.40541441079405	-0.267896787788553	0.0368579540575731	-0.00434819825547093
1	57409351	57659397	57534374	250046	-0.460129691679791	-0.306360151985028	0.445855826984626	0.194061638396725
1	57421664	57694911	57558287.5	273247	-0.786622894106661	-0.491937998283829	-0.606720941916331	-0.152671957356764
1	57449894	57788173	57619033.5	338279	-0.625507729911846	-0.703668833769287	-0.589008582730988	-0.0581846285159731
1	57506772	57816507	57661639.5	309735	-0.330397444767738	-0.621540965026967	-0.383595626784771	0.00206645362017763
1	57529384	57841633	57685508.5	312249	-0.204515741740911	-0.390188558520897	-0.24312860516091	0.437512568495874
1	57561914	57858412	57710163	296498	-0.393568783802867	-0.459644415184476	-0.481370728882933	0.210692906131672
1	57600062	57895638	57747850	295576	-0.564482428039674	-0.76921486604318	-0.629971696064001	-0.0814978587000934
1	57625861	57930380	57778120.5	304519	-0.416525491857224	-0.632149340989832	-0.601942377595602	-0.0464211551706128
1	57648581	57968318	57808449.5	319737	-0.74504300032912	-0.908274011810754	-0.948442030346256	-0.0555826873279459
1	57659397	57981015	57820206	321618	-0.624583309288918	-0.771440740763042	-0.9128353251276	-0.253707625222055
1	57694911	58006061	57850486	311150	-0.652046502632736	-0.685212327303184	-1.25057962668584	0.0476355141150287
1	57788173	58019757	57903965	231584	-0.57710215051511	-0.717229321298326	-1.1203232546344	0.07292994922073
1	57816507	58039326	57927916.5	222819	-0.770365094358142	-0.81179308005865	-1.21104434815126	-0.119150947373581
1	57841633	58056739	57949186	215106	-0.99890266625474	-0.757413485566164	-1.39496456124381	-0.0561642964330359
1	57858412	58093613	57976012.5	235201	-0.889091330360077	-1.01909972978499	-1.3289951861028	-0.497208467158912
1	57895638	58138492	58017065	242854	-0.945959712326011	-1.16811545946423	-1.46435110877619	-1.0056989393062
1	57930380	58158469	58044424.5	228089	-0.961339217475615	-1.26693959008634	-1.43726492307935	-1.05067835118002
1	57968318	58199157	58083737.5	230839	-1.1260160780593	-1.30359773060744	-1.44860957828646	-0.906060232540669
1	57981015	58220232	58100623.5	239217	-1.23688611808012	-1.55060376070782	-1.56669974274774	-1.29388293408648
1	58006061	58258682	58132371.5	252621	-1.4084176844141	-1.69189005061327	-1.59523338406098	-1.29532807304565
1	58019757	58289779	58154768	270022	-1.30694478120383	-1.45040014125865	-1.10503769970358	-1.6533731268477
1	58039326	58316492	58177909	277166	-1.18701726161094	-1.0624982673401	-0.598489610176104	-1.53453205414409
1	58056739	58339176	58197957.5	282437	-1.22874802661654	-1.04387056333604	-0.55108222244101	-1.58189498025506
1	58093613	58365937	58229775	272324	-1.13745125242898	-0.775694758743383	-0.449389235862407	-1.62310379536196
1	58138492	58379549	58259020.5	241057	-1.30806731365502	-0.790989394970194	-0.544910293742339	-1.60597277194923
1	58158469	58391797	58275133	233328	-1.17321089390295	-0.742933098758386	-0.487334322914258	-1.48340682103068
1	58199157	58428758	58313957.5	229601	-1.05507854176399	-0.593686059165384	-0.382374927735922	-0.997100705285547
1	58220232	58467739	58343985.5	247507	-0.775482119233558	-0.287369544659163	-0.120755423963259	-0.918855130976137
1	58258682	58504185	58381433.5	245503	-0.75875996093484	-0.206102227794949	-0.0831873496712153	-0.765302835266842
1	58289779	58535098	58412438.5	245319	-0.792055435620915	-0.129569025286031	-0.0798740058649681	-0.757027599440675
1	58316492	58556065	58436278.5	239573	-0.992174454136982	-0.571570232311912	-0.600661820909189	-0.922691453141108
1	58339176	58579470	58459323	240294	-1.22133458288773	-0.965581415623526	-1.22292133267916	-0.913102130425434
1	58365937	58600456	58483196.5	234519	-1.27675060444215	-1.03482519820961	-1.31871134587597	-1.0399742232615
1	58379549	58622173	58500861	242624	-1.2594676530951	-0.934419900113028	-1.32020811725989	-0.822378851052396
1	58391797	58645365	58518581	253568	-1.36297107262129	-0.992640766720113	-1.45432247141035	-0.881823560077107
1	58428758	58671510	58550134	242752	-1.6240536100972	-1.12490306551379	-1.55757129519922	-1.06797675205047
1	58467739	58693947	58580843	226208	-1.5069318032594	-1.08735273541722	-1.56993304956229	-1.34378902270649
1	58504185	58714519	58609352	210334	-1.67150413360124	-1.18802170752229	-1.68365657412845	-1.51551118109234
1	58535098	58761934	58648516	226836	-1.41601418782249	-0.880893192870322	-1.61705240393827	-1.63807982568404
1	58556065	58834015	58695040	277950	-1.37189950210482	-0.960326143271918	-1.60568466519293	-1.58598902040581
1	58579470	58854346	58716908	274876	-0.883142947394082	-0.349360834507288	-1.07536500607046	-1.03941366216599
1	58600456	58866380	58733418	265924	-0.871117378888136	-0.324757390768714	-1.06677645152878	-1.00618737323613
1	58622173	58990256	58806214.5	368083	-0.667029665850451	-0.1540697328169	-0.55459450667736	-0.626558154347071
1	58645365	59033524	58839444.5	388159	-0.368619626478731	-0.186070506290669	0.0923035915580297	-0.0737037834307658
1	58671510	59101805	58886657.5	430295	-0.0782707059847367	0.144028115054768	0.796661556254602	0.342827656073076
1	58693947	59292000	58992973.5	598053	0.169099115913747	0.371149047154786	1.25947721037859	0.958966476822045
1	58714519	59316715	59015617	602196	0.16184826338998	0.440246951574165	1.64487311799318	1.2544735655109
1	58761934	59395215	59078574.5	633281	0.345275486354483	0.470054830777378	2.04590476259686	1.86011886429457
1	58834015	59453638	59143826.5	619623	0.492080335913514	0.54052030927209	2.5934633499555	2.44790585341018
1	58854346	59488692	59171519	634346	0.621631220033913	0.673263709290574	2.98918493655299	2.87265073416581
1	58866380	59551231	59208805.5	684851	0.286566136732224	0.246879972414648	2.78763680072629	2.86627549240469
1	58990256	59588909	59289582.5	598653	0.314333389558612	0.318846320281974	2.85548295605989	2.67607256309609
1	59033524	59682626	59358075	649102	0.414664377869538	0.42884034922346	2.99162702689351	3.00302941116049
1	59101805	59711534	59406669.5	609729	0.225189962551475	0.190069948035224	2.92352677383217	2.55794730825484
1	59292000	59742210	59517105	450210	-0.0240511904584417	-0.132459790130654	2.30103658857174	2.1279660899874
1	59316715	59771041	59543878	454326	0.520178397081446	-0.0356466655558979	2.11434724115163	1.70368555177465
1	59395215	59789227	59592221	394012	0.559543236834002	-0.0154811373328548	1.96562953612358	1.61919020597294
1	59453638	59833653	59643645.5	380015	0.551631946790649	-0.0439514448231619	1.88731207905282	1.73914626791989
1	59488692	59841508	59665100	352816	0.379813880831284	-0.278145703187171	1.94750941842263	1.47198457872627
1	59551231	59877769	59714500	326538	0.514684767480699	-0.251160771947962	1.71705607224047	1.60697584539212
1	59588909	59929683	59759296	340774	0.685615748216154	-0.306699340900108	1.45170594886567	1.32958038868055
1	59682626	60022622	59852624	339996	0.916431505524913	-0.190873340246334	1.85491018423646	2.02514362575935
1	59711534	60028739	59870136.5	317205	1.04045387413134	-0.0998886435896879	2.02050896739523	2.11656205853598
1	59742210	60061710	59901960	319500	1.19994497265914	0.0487445802672291	1.6917162564031	2.20153518972183
1	59771041	60082873	59926957	311832	1.61052800450284	0.48383307123068	2.05425206790275	2.73046122626061
1	59789227	60109264	59949245.5	320037	1.27916668394134	0.355334215890607	2.15400601065447	2.75054870883644
1	59833653	60118182	59975917.5	284529	1.26169091375626	0.430754856174287	2.34732747557662	2.66206260571871
1	59841508	60173706	60007607	332198	1.39072923698779	0.545561126593247	2.57710204316651	2.73461675278874
1	59877769	60225139	60051454	347370	1.51797938166048	0.634291915770765	2.89685906028323	2.72721000247988
1	59929683	60239650	60084666.5	309967	1.70752936370526	0.974294167823214	3.51202032453178	2.83609053627194
1	60022622	60274039	60148330.5	251417	1.67899511934623	1.22279683227558	4.15249336098703	3.05753146982228
1	60028739	60359556	60194147.5	330817	1.72677284366849	1.209182094889	4.51125414839674	2.80276904075583
1	60061710	60381965	60221837.5	320255	1.89936770894034	1.32196680797032	4.45517191586686	2.64695114712406
1	60082873	60393474	60238173.5	310601	1.52072811573236	1.02516488811424	4.12791117007083	2.22839503091313
1	60109264	60415129	60262196.5	305865	1.46758472515905	0.899746612165901	4.72981926238028	2.09628867168338
1	60118182	60435580	60276881	317398	1.39156789952942	1.00468694406541	5.25900329931912	2.39772283241361
1	60173706	60455614	60314660	281908	1.7129673915387	1.11928658004212	5.43728777056537	2.67063156913146
1	60225139	60529049	60377094	303910	1.66711622248731	1.03279529686106	5.75312778996081	2.29827871433458
1	60239650	60580419	60410034.5	340769	1.83854014923324	1.2016026851479	5.6713240365777	2.8463815204589
1	60274039	60631425	60452732	357386	1.68760685423987	1.03471822915188	5.6695759211081	2.71009986674442
1	60359556	60724064	60541810	364508	1.85528802484338	1.03409443049106	5.75449179233772	2.85813450239125
1	60381965	60769684	60575824.5	387719	1.93758158263732	1.15863203786633	5.69750157351345	3.41953007532895
1	60393474	60853614	60623544	460140	1.44376981452672	0.817151288574275	5.12657713306913	3.16846570262402
1	60415129	60869380	60642254.5	454251	1.77804864106105	0.884000455535711	5.19674381999928	3.38580274231827
1	60435580	60893608	60664594	458028	1.76499553439508	0.918459549770492	4.9278070933008	3.89696941698979
1	60455614	60938935	60697274.5	483321	1.78060715288142	0.917419565456579	4.84765958537418	3.94089534633257
1	60529049	60987629	60758339	458580	1.6807962440575	0.799520597054314	5.17110622727986	3.82868616565728
1	60580419	61002086	60791252.5	421667	1.3597641900197	0.492414212155842	4.29793198518378	3.33384999562457
1	60631425	61043511	60837468	412086	1.15182377896616	0.333112898777986	4.10456481196915	3.21262442267006
1	60724064	61097666	60910865	373602	0.98864004572004	0.124282467692386	3.33828638577154	2.65816243826441
1	60769684	61127993	60948838.5	358309	0.843724469826703	0.0973512470270313	3.2377515522192	2.67700926267853
1	60853614	61140440	60997027	286826	0.626354644382177	-0.121371997444652	2.50568621175129	1.72654842261852
1	60869380	61159644	61014512	290264	0.976663009322022	0.0629756523408804	3.20807670797174	1.8376791455889
1	60893608	61516922	61205265	623314	0.665137928661786	-0.00111621755371996	3.19546813740905	1.59357340852413
1	60938935	61534580	61236757.5	595645	0.598842061865778	0.0116828016428049	3.03692111241386	1.17460025396448
1	60987629	61643916	61315772.5	656287	0.380598228678144	0.183635102362941	2.54105130746946	0.749398210056116
1	61002086	61725995	61364040.5	723909	0.165244022247978	0.100835298612021	1.97455262180304	1.06459784192597
1	61043511	61739986	61391748.5	696475	0.122545357666021	0.0962891408999103	1.81208157468703	1.15174958580655
1	61097666	61754490	61426078	656824	0.0877159738240483	-0.0642747829938682	1.31784171874173	0.516717749336895
1	61127993	61833499	61480746	705506	-0.0492299120604867	-0.135364940474325	1.45453124404924	0.518783620204151
1	61140440	61860376	61500408	719936	-0.343907820965912	-0.275616449747141	0.865506503074007	-0.102868178651207
1	61159644	61880436	61520040	720792	-0.299274612169854	-0.331185087084539	0.940914713902929	0.0691261816040889
1	61516922	61896709	61706815.5	379787	-0.414447602510852	-0.421767620410648	0.457071288456585	-0.239351073974312
1	61534580	61940130	61737355	405550	-0.198939917768551	-0.229057832555774	0.817390698232397	0.581033914878749
1	61643916	62058511	61851213.5	414595	-0.182689188906898	-0.271608316427818	0.778591734636731	1.05424544112865
1	61725995	62115015	61920505	389020	-0.199397875536368	-0.5450491513558	0.668241023399953	1.48207985345527
1	61739986	62127068	61933527	387082	-0.37518535912393	-0.697775426944478	0.49641459362789	0.742142723340802
1	61754490	62201413	61977951.5	446923	-0.381391773242328	-0.62542986858979	0.616291501774697	0.682644119936397
1	61833499	62229845	62031672	396346	-0.58206208592734	-0.652534497611989	0.665350585363818	0.671870594517094
1	61860376	62243476	62051926	383100	-0.46455621837644	-0.513542929640724	0.720475656259575	1.28592119337673
1	61880436	62306330	62093383	425894	-0.313025925340685	-0.613187544718914	0.720896888063832	1.41382481708983
1	61896709	62321056	62108882.5	424347	-0.138014242495438	-0.291309703561937	1.63606018668446	1.72843596458888
1	61940130	62345329	62142729.5	405199	-0.0442770759095122	-0.0837696432954321	2.28103445492459	2.15404233290531
1	62058511	62379386	62218948.5	320875	0.104501967441216	0.0761122493969785	2.53531191470533	2.11369711310838
1	62115015	62406765	62260890	291750	0.0773121387944284	-0.0898726568042665	2.21628550800235	1.32984565502306
1	62127068	62431461	62279264.5	304393	0.220189626696171	0.00431423123337734	2.56403136037162	1.38324614483784
1	62201413	62475462	62338437.5	274049	0.563529761897005	0.333754058044903	2.86844590692181	2.05042904603936
1	62229845	62518317	62374081	288472	0.740757798792172	0.392417768591685	3.29534162136609	2.27409712690489
1	62243476	62572891	62408183.5	329415	1.05364429001786	0.819574071704394	3.68094944296327	2.55557985315971
1	62306330	62600096	62453213	293766	1.20534465232555	0.926143246442416	4.35923033347142	2.28289364315259
1	62321056	62611784	62466420	290728	1.23038010249946	1.01342086191863	4.86646830494885	2.41590378755953
1	62345329	62632660	62488994.5	287331	1.0177779133223	0.649049113933151	3.87311758272395	1.85701685359193
1	62379386	62684559	62531972.5	305173	1.05688362213426	0.754401953294645	3.61622981224791	1.85503033751297
1	62406765	62703615	62555190	296850	1.07844183813574	0.846332765526722	3.65143967969186	1.62673977689633
1	62431461	62792127	62611794	360666	0.946644047710284	0.813324170812752	3.81405915886419	1.53506171112085
1	62475462	62815369	62645415.5	339907	0.839884607941428	0.659066104731431	3.68350992190515	1.02940485670618
1	62518317	62858168	62688242.5	339851	0.854311992472197	0.746039582896915	3.83093734264107	0.872117285921523
1	62572891	62894757	62733824	321866	0.893620944984423	0.792979611498644	3.87990809357312	1.01363153701718
1	62600096	62918522	62759309	318426	0.81132371081185	0.390128294446797	3.62252455614065	0.679265984026926
1	62611784	62955174	62783479	343390	0.716589210570805	0.26390424785073	3.07546508532243	0.959904331294108
1	62632660	62989866	62811263	357206	0.910199461492084	0.505304652303977	3.18201668476127	1.41346548136578
1	62684559	63025137	62854848	340578	1.0569670333108	0.788154944209125	3.82523542792078	2.13950445250643
1	62703615	63040749	62872182	337134	0.958452007416222	0.613697203503042	3.81973642014299	2.26944851490778
1	62792127	63059658	62925892.5	267531	0.674259047648934	0.252338749740409	3.40502338466635	2.22091145819884
1	62815369	63087147	62951258	271778	0.876411399905522	0.50275776274664	3.72305429192146	2.89084798874874
1	62858168	63108630	62983399	250462	0.866060457928019	0.542700785471421	3.65661002485351	3.32740990072973
1	62894757	63174967	63034862	280210	0.517405600225453	0.164070796405038	3.25321798602321	2.88644100231974
1	62918522	63194355	63056438.5	275833	0.485082427009614	0.170542080653814	3.30258962206968	2.77434389388366
1	62955174	63206379	63080776.5	251205	0.294474136126819	0.277964486274225	3.350637793091	2.80730245364265
1	62989866	63223585	63106725.5	233719	0.226691325458884	0.366886962192783	3.42800710581917	2.27265456579193
1	63025137	63236510	63130823.5	211373	-0.163558869510837	0.0767341513803813	2.67774279273187	1.53148204807535
1	63040749	63281653	63161201	240904	-0.372963916159512	0.00840133915449565	2.31235411711688	0.888498554021197
1	63059658	63293505	63176581.5	233847	-0.667430840595933	-0.197800144514958	1.61250639515689	0.322026270665226
1	63087147	63322111	63204629	234964	-0.788811817732224	-0.203107672309531	1.32826197489231	-0.139423884855389
1	63108630	63345571	63227100.5	236941	-0.897652215342505	-0.0297678625061265	1.19609250751995	-0.692746300061743
1	63174967	63378123	63276545	203156	-0.766025175767792	0.471208389284868	1.37170798689789	-1.00963214577106
1	63194355	63479063	63336709	284708	-0.737473212057148	0.386319153308663	1.2322047731985	-1.123278369715
1	63206379	63615865	63411122	409486	-0.522157885338654	0.535305853687372	0.776793759730426	-1.20212679938161
1	63223585	63639009	63431297	415424	-0.534714756939117	0.36317526105843	0.472925851416099	-1.28767679064976
1	63236510	63667593	63452051.5	431083	-0.637018024277555	0.22003194093946	0.139225134025651	-1.39323354605672
1	63281653	63718272	63499962.5	436619	-0.541718692416035	0.283491905340108	0.31247984961199	-1.30154159529329
1	63293505	63749748	63521626.5	456243	-0.525051404007557	0.238094331800666	0.511410622868737	-1.25996757840677
1	63322111	63809192	63565651.5	487081	-0.514055888223774	0.1182058995018	0.453605005604386	-1.37060745624684
1	63345571	63850852	63598211.5	505281	-0.566768810553214	-0.0459799326646532	0.370443032472621	-1.42263647052837
1	63378123	63869612	63623867.5	491489	-0.744298921499159	-0.410081795774954	-0.0711224193082453	-1.53920763652014
1	63479063	63948056	63713559.5	468993	-0.816301770423572	-0.798159479543853	0.067190838897146	-1.54284800375129
1	63615865	64018444	63817154.5	402579	-0.900226532346742	-0.851694699961649	-0.157966678967172	-1.50215360386256
1	63639009	64036440	63837724.5	397431	-1.29531827601056	-1.19849718250747	-0.35429860743473	-1.66322643009962
1	63667593	64054552	63861072.5	386959	-1.21686811597746	-0.963626347642569	0.00980753109445875	-1.4808031862243
1	63718272	64082258	63900265	363986	-1.03670771440206	-0.754447942333184	0.379661250034154	-1.30299728534668
1	63749748	64094344	63922046	344596	-1.20705825236228	-0.99865522675178	0.117184622457897	-1.44146860087567
1	63809192	64123371	63966281.5	314179	-1.11034154172068	-1.08991323476388	-0.330118532502659	-1.36233473581225
1	63850852	64155545	64003198.5	304693	-1.17482477621802	-1.11292096522536	-0.351934808488096	-1.40988473510938
1	63869612	64251838	64060725	382226	-1.13973951557032	-1.08500294448049	-0.202563491820094	-1.4175611882939
1	63948056	64331391	64139723.5	383335	-1.12535480118784	-1.16272265345203	-0.108734680596536	-1.4623404240867
1	64018444	64338940	64178692	320496	-1.24690199969508	-1.33556958752379	-0.521568420508434	-1.62487435903398
1	64036440	64422086	64229263	385646	-1.17879921184231	-1.15016792014857	-0.270855616818089	-1.6241502483864
1	64054552	64488649	64271600.5	434097	-1.1139527915167	-0.96584746572342	-0.0432260343168502	-1.61670857259684
1	64082258	64510121	64296189.5	427863	-1.33117707220313	-1.24278169809474	-0.560573713411932	-1.84804053225039
1	64094344	64510677	64302510.5	416333	-1.55545960633255	-1.50985058850975	-0.915114933099629	-2.0815455074913
1	64123371	64533206	64328288.5	409835	-1.38977815022308	-1.25969771823892	-0.597161270152251	-1.91911526767563
1	64155545	64628578	64392061.5	473033	-1.42488454030788	-1.1502111860958	-0.491756279896367	-1.70437993405844
1	64251838	64661635	64456736.5	409797	-1.36028588855946	-0.99146504170512	-0.22109562638895	-1.63037783816726
1	64331391	64708834	64520112.5	377443	-1.1422059808857	-0.652481531740322	0.15193442470641	-1.37122745035342
1	64338940	64722653	64530796.5	383713	-1.11701340178379	-0.659657647524774	0.00878278349510588	-1.03545011525655
1	64422086	64750711	64586398.5	328625	-1.06685669847069	-0.332266107066278	-0.0128873845890816	-0.870757197924855
1	64488649	64789194	64638921.5	300545	-1.11877138334884	-0.47199333179627	-0.18203408305969	-0.814919853660311
1	64510121	64820435	64665278	310314	-1.08436160096434	-0.396303877597969	-0.117249367315117	-0.665169500666508
1	64510677	64915492	64713084.5	404815	-0.98822326418263	-0.326168080828282	0.038706275347203	-0.627133258377125
1	64533206	65008123	64770664.5	474917	-0.927208579993327	-0.42648165395745	-0.0817646257791246	-0.605236251924978
1	64628578	65058917	64843747.5	430339	-0.982388332365448	-0.583872975220969	-0.182600396961679	-0.717686516194529
1	64661635	65086290	64873962.5	424655	-1.1226207140259	-0.780554479008932	-0.358419194265797	-1.13418658625592
1	64708834	65101455	64905144.5	392621	-1.15854146151922	-0.882173268620738	-0.563903287511715	-1.15847502081881
1	64722653	65115166	64918909.5	392513	-1.20851509737442	-1.10376163271472	-0.880956742041089	-1.29106781635155
1	64750711	65135487	64943099	384776	-1.15899320199751	-1.09436901954179	-0.883096577334826	-1.46205271090511
1	64789194	65157656	64973425	368462	-1.1344032034249	-1.40286915856497	-0.994428713033536	-1.45186575172337
1	64820435	65183502	65001968.5	363067	-1.14776482893046	-1.4160357459458	-1.03117185101743	-1.53512305276316
1	64915492	65204732	65060112	289240	-1.23428843339385	-1.66153089762385	-1.1855935463238	-1.75122613549672
1	65008123	65225314	65116718.5	217191	-1.18775571247605	-1.58808284677118	-1.08562305349604	-1.57885807086365
1	65058917	65237799	65148358	178882	-1.17770569080923	-1.54801897872829	-1.04330578559362	-1.54937054782403
1	65086290	65255283	65170786.5	168993	-1.1581206162549	-1.55958436711888	-1.16473563934514	-1.49938767474591
1	65101455	65276348	65188901.5	174893	-1.13555640618424	-1.57512749788788	-1.11159401558514	-1.44564168611186
1	65115166	65306294	65210730	191128	-1.02423632838382	-1.58618554305486	-1.09580259945384	-1.37271078695091
1	65135487	65321144	65228315.5	185657	-1.06782373005966	-1.67516341184895	-1.21598509840576	-1.398021131918
1	65157656	65350396	65254026	192740	-1.24149362969755	-1.78295421664939	-1.32259454341019	-1.58170332870834
1	65183502	65386281	65284891.5	202779	-1.21301344968966	-1.84407947023212	-1.19854084249443	-1.75259449265102
1	65204732	65416910	65310821	212178	-1.200803302992	-1.87613820330422	-1.21365984975371	-1.77233553327006
1	65225314	65441127	65333220.5	215813	-1.03002242951714	-1.84135234829489	-1.26709276173992	-1.65434042974371
1	65237799	65464585	65351192	226786	-1.13632939180432	-2.0458495668566	-1.55232395055153	-1.88288529711836
1	65255283	65531824	65393553.5	276541	-1.07274493629332	-2.05744742485427	-1.61182716777031	-1.90169083161852
1	65276348	65539325	65407836.5	262977	-0.96049745199776	-2.01312056725431	-1.61160477201496	-1.74678042932337
1	65306294	65606656	65456475	300362	-1.00427183200724	-2.07258993224102	-1.68356436049567	-1.81076159552069
1	65321144	65609894	65465519	288750	-0.859955867704306	-2.04817386822778	-1.6585778578638	-1.81112986218473
1	65350396	65714321	65532358.5	363925	-0.897474666528005	-1.95353044667461	-1.53566330339599	-1.65640388848159
1	65386281	65827162	65606721.5	440881	-0.903338327980651	-1.95924085972498	-1.49486112927139	-1.67262036931684
1	65416910	65878511	65647710.5	461601	-0.855848884723493	-1.85709682183117	-1.51765525179125	-1.52056066958697
1	65441127	65922688	65681907.5	481561	-0.897660513183449	-1.87736929177789	-1.56628975650907	-1.52409912391293
1	65464585	65940145	65702365	475560	-1.12149600857867	-1.93275618695529	-1.65070095240657	-1.57752697948309
1	65531824	65968960	65750392	437136	-1.0665249158976	-1.88641999353643	-1.64383725174643	-1.57579466075946
1	65539325	65994430	65766877.5	455105	-1.0401897820281	-1.77936912028775	-1.55083443582138	-1.45073258805145
1	65606656	66015914	65811285	409258	-1.26270813825543	-1.89498180736355	-1.65916442318825	-1.67302122350652
1	65609894	66047664	65828779	437770	-1.01292731819124	-1.78934812339326	-1.59452093838956	-1.50342143435903
1	65714321	66069279	65891800	354958	-1.23550058225616	-1.85567049059838	-1.65267288661414	-1.59961126192772
1	65827162	66204810	66015986	377648	-1.27639357794004	-1.99215187591493	-1.84057869527012	-1.84094295982447
1	65878511	66220529	66049520	342018	-1.15742247816006	-1.96909296807053	-1.83381846665233	-1.81968884578838
1	65922688	66232889	66077788.5	310201	-1.26352168371531	-2.05091199491637	-1.96595163878175	-1.81634597157712
1	65940145	66263343	66101744	323198	-1.22882846135088	-2.03884999015782	-1.94510633086408	-1.80025737021776
1	65968960	66292224	66130592	323264	-1.14362399675294	-1.97628644662993	-1.94267646516895	-1.86194866699286
1	65994430	66336428	66165429	341998	-1.22998319636863	-2.01883735799769	-1.94788752245464	-1.86008814083586
1	66015914	66381032	66198473	365118	-1.35999580738002	-2.12111100362929	-2.04155516114167	-1.87159526850881
1	66047664	66406380	66227022	358716	-1.27324202997242	-2.08314866803049	-2.00032461226377	-1.73625960144231
1	66069279	66455394	66262336.5	386115	-1.52520986695409	-2.1734543421853	-2.04058394372416	-1.92113093660304
1	66204810	66488054	66346432	283244	-1.58463730735091	-2.07745820219258	-2.04782122584386	-1.93767052770363
1	66220529	66506265	66363397	285736	-1.65777973634056	-2.09489487899387	-2.03895899637807	-1.97856765964229
1	66232889	66531284	66382086.5	298395	-1.76359788988639	-2.0805358470641	-2.08042149409163	-1.89907476603763
1	66263343	66548538	66405940.5	285195	-1.88394010014791	-2.15568988740399	-2.07941039019244	-2.07812099487975
1	66292224	66565631	66428927.5	273407	-1.9148659069889	-2.0991127823112	-2.02620768605322	-1.94573508104439
1	66336428	66575392	66455910	238964	-2.02383853923453	-2.17746181861559	-2.01947360150091	-1.94183357075877
1	66381032	66596666	66488849	215634	-2.04009108026706	-2.1937665447185	-2.04303545207167	-1.96670844575186
1	66406380	66616644	66511512	210264	-2.11561022199123	-2.25237505630799	-2.0230543656211	-2.10811797415073
1	66455394	66641101	66548247.5	185707	-2.19737201717779	-2.29103118241706	-2.0651974966308	-2.2396108315892
1	66488054	66718979	66603516.5	230925	-2.13618883327721	-2.157679091393	-1.67583407965988	-2.07605809395923
1	66506265	66734808	66620536.5	228543	-2.09225690685439	-2.25962752845184	-1.70413947210862	-2.05298174586488
1	66531284	66820206	66675745	288922	-2.09057102211944	-2.25604524577202	-1.71484623979814	-2.04900681468327
1	66548538	67050038	66799288	501500	-2.12242179728998	-2.30937929249171	-1.74912822267458	-2.17608556880593
1	66565631	67098225	66831928	532594	-2.13600313789605	-2.31478238722886	-1.82638916030548	-2.19147781131766
1	66575392	67111467	66843429.5	536075	-2.1588462238938	-2.38040686838256	-1.88760122708491	-2.36535699216742
1	66596666	67229359	66913012.5	632693	-2.16454995714785	-2.3731484222466	-1.9164724939636	-2.397375282146
1	66616644	67235519	66926081.5	618875	-2.16898073414858	-2.37564894165463	-1.92065141394459	-2.39670790486746
1	66641101	67370311	67005706	729210	-2.10090854491227	-2.35581139850964	-1.9255198231679	-2.42485909998349
1	66718979	67392874	67055926.5	673895	-1.91410106279446	-2.23622262980475	-1.87246008450993	-2.39708692562255
1	66734808	67458584	67096696	723776	-2.05760853094424	-2.40137106405345	-2.33051099322045	-2.53781814418666
1	66820206	67557245	67188725.5	737039	-2.12340157328017	-2.41799265571645	-2.34827977088302	-2.55090763703473
1	67050038	67590052	67320045	540014	-1.87595916052814	-2.31417702298282	-2.2861324877707	-2.4115535931122
1	67098225	67614115	67356170	515890	-1.80592893735586	-2.22788352131477	-2.18831975485884	-2.14544372824088
1	67111467	67648440	67379953.5	536973	-1.82634323671362	-2.22658468029963	-2.20989631830791	-2.11754510333525
1	67229359	67690969	67460164	461610	-1.84320042128541	-2.23629788477841	-2.23419429748733	-2.1389534973045
1	67235519	67716657	67476088	481138	-1.61181153554398	-2.12872685909532	-2.13194147312609	-1.91008268601393
1	67370311	67809463	67589887	439152	-1.39460116785746	-1.9893766571683	-2.06739013393892	-1.84213533217761
1	67392874	67834690	67613782	441816	-1.4171472055312	-1.99809751212636	-2.11589658367932	-1.85794170192898
1	67458584	67862635	67660609.5	404051	-1.47335287637753	-1.93667481457198	-2.03280594863357	-1.79993682301606
1	67557245	67946336	67751790.5	389091	-1.24628276273601	-1.81998238735899	-1.90338446315538	-1.51786217654886
1	67590052	67951385	67770718.5	361333	-1.20959010619275	-1.79965559136049	-1.85239473911003	-1.53265186933851
1	67614115	68132380	67873247.5	518265	-1.48458774297192	-1.90360618679771	-1.91501388473227	-1.686216657102
1	67648440	68187096	67917768	538656	-1.4719062624473	-1.8679288526062	-1.78989466702381	-1.82616175574787
1	67690969	68207754	67949361.5	516785	-1.37645188769875	-1.84963206337575	-1.72242831866979	-1.82576763478908
1	67716657	68289436	68003046.5	572779	-1.2752036403769	-1.77268959912651	-1.41313049293489	-1.7118701922557
1	67809463	68307310	68058386.5	497847	-1.40173233569438	-1.85678793923546	-1.49992009443479	-1.91088910587448
1	67834690	68342399	68088544.5	507709	-1.56366665865381	-1.91056576826522	-1.40961276249647	-1.94472134794227
1	67862635	68399633	68131134	536998	-1.44355061004421	-1.83990173384507	-1.31349564807987	-1.77543829919459
1	67946336	68435564	68190950	489228	-1.46981056719863	-1.98693426687977	-1.42122223825744	-1.84095351553731
1	67951385	68931466	68441425.5	980081	-1.59651205359309	-1.91421900264594	-1.23553932329632	-2.08861103983714
1	68132380	69039001	68585690.5	906621	-1.5228155666306	-1.89291265429514	-1.25863110444206	-2.0689854308343
1	68187096	69063593	68625344.5	876497	-1.38749422575249	-1.64128590593992	-1.00660283598144	-1.9664654190993
1	68207754	69079272	68643513	871518	-1.23163365149723	-1.66551273079812	-1.15480183400157	-2.00659551313053
1	68289436	69096777	68693106.5	807341	-1.17425456587246	-1.63392390058588	-1.16184498256786	-1.86012526152161
1	68307310	69116830	68712070	809520	-1.21644305797634	-1.68024310825988	-1.42724822126351	-1.83912818951963
1	68342399	69140236	68741317.5	797837	-1.24428183293604	-1.6798492369602	-1.39222234894219	-1.82198596640316
1	68399633	69193400	68796516.5	793767	-1.23881828587052	-1.72405374037396	-1.48579053083493	-1.80539576041575
1	68435564	69223005	68829284.5	787441	-1.29152215260644	-1.77159379889431	-1.55491413686015	-1.82819662684805
1	68931466	69270293	69100879.5	338827	-1.33132055701408	-1.76913173358509	-1.56844928354172	-1.86280079012704
1	69039001	69325822	69182411.5	286821	-1.31825698291239	-1.92052529391098	-1.84665843321029	-1.91608310014134
1	69063593	69342827	69203210	279234	-1.36448931754002	-1.94263440561081	-1.83646030798935	-1.90944572636397
1	69079272	69552297	69315784.5	473025	-1.4196805610723	-2.18194785108172	-2.07166783297213	-1.96118029459929
1	69096777	69554362	69325569.5	457585	-1.60574515339964	-2.25314103649604	-2.11059215673569	-1.99836193189717
1	69116830	69674151	69395490.5	557321	-1.52883970824808	-2.21412696024187	-2.07231178890859	-1.92062171569792
1	69140236	69681307	69410771.5	541071	-1.35883740849067	-2.14454989156826	-2.013235081062	-1.78055925395371
1	69193400	69760732	69477066	567332	-1.37771562113837	-2.1524728252854	-2.03963524722784	-1.7703164973151
1	69223005	69781723	69502364	558718	-1.25892645726845	-2.10550075062759	-2.04586530720544	-1.77460735435997
1	69270293	69900465	69585379	630172	-1.3295213669379	-2.13503595351011	-2.08331213972877	-1.90179177184428
1	69325822	69946212	69636017	620390	-1.30865007748069	-2.13625310481193	-2.07207056719793	-1.89860928718983
1	69342827	69968051	69655439	625224	-1.31468659933131	-2.07801352196847	-2.00968384936927	-1.78272449204603
1	69552297	70002082	69777189.5	449785	-1.34025870637802	-2.06613410888683	-2.03967933579709	-1.81562592840176
1	69554362	70024611	69789486.5	470249	-1.37029344688044	-2.05701687670916	-2.07026579549686	-1.8555616369182
1	69674151	70047991	69861071	373840	-1.36193339698431	-2.04538617960076	-2.06343021123208	-1.83456112307268
1	69681307	70068760	69875033.5	387453	-1.54235573641569	-2.11741265659401	-2.131871729149	-2.04138582316585
1	69760732	70218968	69989850	458236	-1.72277807584706	-2.18943913358726	-2.20031324706592	-2.24821052325902
1	69781723	70219114	70000418.5	437391	-1.72317836986309	-2.18785718404439	-2.19946754086309	-2.24707398590296
1	69900465	70235456	70067960.5	334991	-1.85820207466893	-2.24100264266601	-2.21994972672152	-2.22786732934831
1	69946212	70243865	70095038.5	297653	-1.76665471230538	-2.17903754436032	-2.15565345362587	-2.0038217837653
1	69968051	70371796	70169923.5	403745	-1.82008390653867	-2.18972268894201	-2.15105202269638	-1.96176693698741
1	70002082	70424780	70213431	422698	-1.79154760806629	-2.20997303427824	-2.17933274046207	-1.85354348961216
1	70024611	70648896	70336753.5	624285	-1.46128351382848	-2.0401631400358	-1.97587867333121	-1.33256409385912
1	70047991	70701950	70374970.5	653959	-1.44718129930353	-2.04159893882048	-1.94930124271105	-1.27848130786283
1	70068760	70712755	70390757.5	643995	-1.3121575944977	-1.98845348019886	-1.92881905685262	-1.29768796441748
1	70218968	70784564	70501766	565596	-1.18101565033516	-1.93967799088299	-1.908141991341	-1.31960933601671
1	70219114	70820192	70519653	601078	-1.1771873041534	-1.93920322356165	-1.90641490422113	-1.31798284427617
1	70235456	70898747	70567101.5	663291	-1.18842142043143	-1.94993106259765	-1.93268842605346	-1.37845764307224
1	70243865	70920102	70581983.5	676237	-1.17469531777433	-1.90479419039131	-1.93825061160731	-1.41717858701213
1	70371796	70950692	70661244	578896	-1.27500651393842	-1.96351812523651	-2.00405112531018	-1.66138668828059
1	70424780	71065994	70745387	641214	-1.19841849820484	-1.93715617875321	-1.97386544608875	-1.58575620794508
1	70648896	71125466	70887181	476570	-1.21340245002395	-1.95947656714558	-1.9822494367755	-1.69549177373968
1	70701950	71151381	70926665.5	449431	-1.34460882513388	-2.08887197279372	-2.10689645230731	-2.16293393668163
1	70712755	71244974	70978864.5	532219	-1.34422812653727	-2.0496687237612	-2.11780607371044	-2.20636448810703
1	70784564	71327825	71056194.5	543261	-1.44931298151041	-2.10717235317821	-2.1138775733785	-2.20926718600723
1	70820192	71364540	71092366	544348	-1.45661397917949	-2.12041243568902	-2.10044359809798	-2.05620170636975
1	70898747	71383687	71141217	484940	-1.46624110420466	-2.00879647321035	-2.09061291539076	-1.98396892694658
1	70920102	71401555	71160828.5	481453	-1.46992737068178	-1.94443886564921	-2.05196588819308	-1.96647805216539
1	70950692	71421600	71186146	470908	-1.46458402381679	-1.97260174261763	-2.00979894679502	-1.9352713002075
1	71065994	71434029	71250011.5	368035	-1.33004307380843	-1.88359679319128	-1.90556255093404	-1.88294198351273
1	71125466	71455634	71290550	330168	-1.46979935387897	-1.92449658857025	-1.97493975155649	-2.00502937276183
1	71151381	71622669	71387025	471288	-1.54991093520195	-1.95236105236632	-1.99843070713821	-2.03892184478834
1	71244974	71814075	71529524.5	569101	-1.52665648495715	-1.7786674047307	-1.92244070053795	-1.97141929291028
1	71327825	71863166	71595495.5	535341	-1.3307759560308	-1.72705348235625	-1.82033447148617	-1.64895217154094
1	71364540	71880784	71622662	516244	-1.21708130696019	-1.64633851127633	-1.77267171365492	-1.38055464554978
1	71383687	71950726	71667206.5	567039	-1.34264041998259	-1.59201144533475	-1.8169420360579	-1.5500805850079
1	71401555	72028362	71714958.5	626807	-0.880416284029134	-1.36288633712689	-1.61376522201209	-1.38961323260938
1	71421600	72073565	71747582.5	651965	-0.846426451751892	-1.39954211041413	-1.58953397153323	-1.3541435005765
1	71434029	72094887	71764458	660858	-0.822748710338238	-1.40313836900867	-1.61614470391374	-1.25030426862383
1	71455634	72122668	71789151	667034	-0.860309205427473	-1.45504516290554	-1.66944837605317	-1.11450809666153
1	71622669	72142585	71882627	519916	-0.784040753211202	-1.42500773647573	-1.59833573029062	-1.07650981909107
1	71814075	72154478	71984276.5	340403	-0.698155141663233	-1.39811872747454	-1.58299054303836	-0.991511541324094
1	71863166	72169748	72016457	306582	-0.9361144358588	-1.60381937838403	-1.70469508020417	-1.09014424834002
1	71880784	72225801	72053292.5	345017	-1.12222159770204	-1.67937819589753	-1.76359830996831	-1.3822286372523
1	71950726	72300056	72125391	349330	-1.21699004999611	-1.75353956527475	-1.82809484678347	-1.67673152881861
1	72028362	72365650	72197006	337288	-1.21185328441171	-1.85380035763975	-1.8137575792167	-1.69448521378659
1	72073565	72448760	72261162.5	375195	-1.65326475947302	-2.17835871195724	-1.99409073110626	-1.93786176139576
1	72094887	72465470	72280178.5	370583	-1.53654841914238	-2.16172350519272	-1.98854379234811	-1.95763010469128
1	72122668	72489323	72305995.5	366655	-1.49314183238195	-2.14728860539644	-1.97249645771786	-1.92356822048862
1	72142585	72505391	72323988	362806	-1.54510223393661	-2.16323498271832	-1.98990631483022	-1.95815664806964
1	72154478	72524494	72339486	370016	-1.54510223393661	-2.16323498271832	-1.98990631483022	-1.95815664806964
1	72169748	72572726	72371237	402978	-1.61436409201586	-2.1731218968726	-1.98002510136065	-2.09335156548874
1	72225801	72721133	72473467	495332	-1.5744606869883	-2.16770682708423	-1.95424681388948	-2.07472367613401
1	72300056	72814752	72557404	514696	-1.4058089820605	-2.08266088874897	-1.83725791815081	-1.94974845785651
1	72365650	72886051	72625850.5	520401	-1.45692028703135	-2.0325692114551	-1.69642955641546	-1.92878282538752
1	72448760	72931415	72690087.5	482655	-1.39614711981646	-2.01033278174302	-1.66979160749331	-1.84984067490671
1	72465470	72951449	72708459.5	485979	-1.33153251030875	-2.01366237912241	-1.67169252236868	-1.81099596107473
1	72489323	72963230	72726276.5	473907	-1.40312653389114	-2.03543347103113	-1.68302828209299	-1.76090679170425
1	72505391	72982828	72744109.5	477437	-1.34738065350417	-2.02886212506279	-1.66349255947369	-1.91665830971516
1	72524494	73100657	72812575.5	576163	-1.24367551434351	-2.0067462270491	-1.62668780919676	-2.03612661678662
1	72572726	73135707	72854216.5	562981	-1.2132961960151	-2.00846021878694	-1.53555298116876	-2.02817000157778
1	72721133	73171136	72946134.5	450003	-1.18205072384494	-1.88472928289768	-1.54082574998473	-1.98076828384377
1	72814752	73299353	73057052.5	484601	-1.21583677331936	-1.90102887213925	-1.4735426988488	-1.97931624142781
1	72886051	73330274	73108162.5	444223	-1.43113683852999	-2.01176269010723	-1.56292383207244	-2.08586156969987
1	72931415	73520354	73225884.5	588939	-1.25833917970072	-1.99637038301761	-1.66495373687592	-2.08013166890323
1	72951449	73542920	73247184.5	591471	-1.29902181469282	-2.00579123333619	-1.59138021940957	-2.11831827593989
1	72963230	73791213	73377221.5	827983	-1.3971290196644	-2.03255631163456	-1.55813492779179	-2.18132348845646
1	72982828	73886202	73434515	903374	-1.03883550013297	-1.92591323819678	-1.3930445646743	-2.07319886919725
1	73100657	73922223	73511440	821566	-1.16575583083624	-1.95580873721437	-1.43179163127198	-1.96788532292435
1	73135707	74019662	73577684.5	883955	-1.22953500636602	-1.7842857630663	-1.44621789876969	-1.91565571607702
1	73171136	74032950	73602043	861814	-1.23712683059125	-1.6418557171266	-1.5500697005463	-1.87689384401854
1	73299353	74096746	73698049.5	797393	-1.16583370259769	-1.72581533364084	-1.40066135959453	-1.88431572685975
1	73330274	74131592	73730933	801318	-0.737454817505319	-1.41082732704859	-1.29849688640638	-1.63190157238058
1	73520354	74203064	73861709	682710	-0.724403659506233	-1.40764815773949	-1.34784204489565	-1.59595267329955
1	73542920	74264584	73903752	721664	-0.909302849620414	-1.47850763280374	-1.41483030616967	-1.63427868182129
1	73791213	74287712	74039462.5	496499	-0.864028927792474	-1.45747551373021	-1.39234231519876	-1.62280669720169
1	73886202	74309279	74097740.5	423077	-0.836849311762733	-1.4053036581462	-1.46428258060934	-1.62691376747075
1	73922223	74347030	74134626.5	424807	-1.10279957051172	-1.48526045788788	-1.50820702736814	-1.76091369847314
1	74019662	74364965	74192313.5	345303	-1.16474663213313	-1.49116255975166	-1.52658755709585	-1.82625652538853
1	74032950	74391668	74212309	358718	-1.24754712827948	-1.71692171166613	-1.55283441374677	-1.90234188693328
1	74096746	74410201	74253473.5	313455	-1.1489655825039	-1.82651171820036	-1.41072627785742	-1.93756787297452
1	74131592	74467285	74299438.5	335693	-1.11503325308546	-1.82975580548068	-1.4160843489628	-1.96378806663764
1	74203064	74502751	74352907.5	299687	-1.40807567715739	-2.10449647087909	-1.46662958238854	-2.20831322368167
1	74264584	74557891	74411237.5	293307	-1.27965446839788	-2.0783923802107	-1.38764060588185	-2.28576770046972
1	74287712	74583833	74435772.5	296121	-1.26428874811837	-2.06973457101946	-1.38203070791672	-2.28277562866071
1	74309279	74839714	74574496.5	530435	-1.25889907714034	-2.03051794631488	-1.18694419494585	-2.22114596439411
1	74347030	74849229	74598129.5	502199	-1.31675231525845	-2.09246276906242	-1.1661949071204	-2.23493887379564
1	74364965	74869280	74617122.5	504315	-1.33453160013897	-1.99275309415964	-0.851657994877749	-1.88944263978227
1	74391668	74916127	74653897.5	524459	-1.30359230466873	-1.99672162508014	-0.791224668947408	-1.91350872501219
1	74410201	74974844	74692522.5	564643	-1.32563531624663	-1.97143415225559	-0.775512184251395	-1.85774754339955
1	74467285	75002664	74734974.5	535379	-1.31682867941772	-1.8145881620399	-0.649834272623931	-1.41793555122215
1	74502751	75021181	74761966	518430	-1.51053701315552	-1.87443337791905	-0.857803800294956	-1.48662371870635
1	74557891	75058189	74808040	500298	-1.48191174799389	-1.71040909198801	-0.721637017425108	-1.04466026515396
1	74583833	75085920	74834876.5	502087	-1.56020077975164	-1.65439103810175	-0.685163788863039	-0.917226831728489
1	74839714	75151870	74995792	312156	-1.59913228059432	-1.67481349610468	-0.643127256225512	-0.869439408392552
1	74849229	75167426	75008327.5	318197	-1.71489775608156	-1.74466165030704	-0.999593507412868	-0.990960355029289
1	74869280	75219602	75044441	350322	-1.71296760511854	-1.73108347613197	-1.05040457607896	-1.00438993761223
1	74916127	75262461	75089294	346334	-1.87155065119379	-1.85815482589419	-1.47732359901166	-1.25126806135507
1	74974844	75357496	75166170	382652	-1.72361365466643	-1.81092632779415	-1.4856262892798	-1.08782507069324
1	75002664	75383037	75192850.5	380373	-1.74053361899639	-1.84810224744547	-1.52372293528295	-1.15841421159518
1	75021181	75398012	75209596.5	376831	-1.92794669985968	-2.05939226911323	-1.84798403569176	-1.66464723125317
1	75058189	75472274	75265231.5	414085	-1.78052124172862	-2.03991554694061	-1.76449181613889	-1.59281600764507
1	75085920	75501431	75293675.5	415511	-1.91651838804502	-2.20556838508845	-1.91646209564904	-1.95200524767863
1	75151870	75540483	75346176.5	388613	-1.71037767626534	-2.01126028734	-1.97654296880561	-2.03236698306326
1	75167426	75583039	75375232.5	415613	-1.35548781603635	-1.32627241170663	-1.8112648787735	-1.89303853791904
1	75219602	75602201	75410901.5	382599	-1.37485998830366	-1.3297839143216	-1.8031521137512	-1.89482573172428
1	75262461	75626511	75444486	364050	-1.35656501143857	-1.31226841166256	-1.68411540107052	-1.85953247500772
1	75357496	75652208	75504852	294712	-1.32751522616713	-1.20944586219361	-1.72468090152032	-1.96193204883392
1	75383037	75674983	75529010	291946	-1.43627104873425	-1.01366518890159	-1.67852376228794	-2.1131772143099
1	75398012	75692069	75545040.5	294057	-1.36579085313519	-0.738516534393713	-1.5762199924324	-2.04657386625558
1	75472274	75728908	75600591	256634	-1.03925794406391	-0.350502598618019	-1.21480081416508	-1.74656959234494
1	75501431	75749595	75625513	248164	-1.20554167673908	-0.374471989163782	-1.28917191538007	-1.818625879962
1	75540483	75914553	75727518	374070	-1.03688484097134	-0.231213187721651	-1.00245546306796	-1.50081756971017
1	75583039	75968721	75775880	385682	-1.31376128947916	-0.53376674387017	-1.0864680989688	-1.58130964923985
1	75602201	75994076	75798138.5	391875	-1.61378600416856	-1.19428402466482	-1.19354529429375	-1.71149380320674
1	75626511	76030269	75828390	403758	-1.59853312928702	-1.19209951664442	-1.16744530354764	-1.64337386914066
1	75652208	76056763	75854485.5	404555	-1.6222583849921	-1.22580415573076	-1.26973426585998	-1.65095772095232
1	75674983	76114707	75894845	439724	-1.63744264547894	-1.32223851170618	-1.21945267060233	-1.62292984636121
1	75692069	76136641	75914355	444572	-1.71063646425127	-1.53559393565527	-1.31945854321332	-1.67950237766228
1	75728908	76157233	75943070.5	428325	-1.582387120808	-1.65552325380405	-1.33537738034453	-1.61038933372417
1	75749595	76189831	75969713	440236	-1.92994211277768	-2.05535827794194	-1.69117750971814	-1.91268252130356
1	75914553	76215472	76065012.5	300919	-1.90164059545005	-1.999927188871	-1.68175069657922	-1.90208514126108
1	75968721	76254021	76111371	285300	-2.14318933143458	-2.20145123979626	-2.13655241574904	-2.36937877928631
1	75994076	76297353	76145714.5	303277	-2.13678273079657	-2.12519877871389	-2.13682781094996	-2.35743892031689
1	76030269	76319874	76175071.5	289605	-2.1908590114242	-2.12802366948395	-2.16290592601363	-2.38857155420022
1	76056763	76340224	76198493.5	283461	-2.15386594289919	-2.08923835829401	-2.03675581108569	-2.42097992361119
1	76114707	76375404	76245055.5	260697	-2.16833344690668	-2.09916253530562	-2.05976603830014	-2.44762075754044
1	76136641	76416357	76276499	279716	-2.21241275137168	-2.09244183968043	-2.12235048698326	-2.52263315675087
1	76157233	76438140	76297686.5	280907	-2.21666902931808	-2.12417473498047	-2.14260778271416	-2.53515962163019
1	76189831	76567879	76378855	378048	-2.36555413681355	-2.21880516381845	-2.07013775442554	-2.48629762650812
1	76215472	76623707	76419589.5	408235	-2.34227188263649	-2.21910112257327	-2.06817722906729	-2.44762093563617
1	76254021	76686317	76470169	432296	-2.29101326013033	-2.11492395615526	-2.00597300564435	-2.20266903276666
1	76297353	76773954	76535653.5	476601	-2.17041798104531	-1.96484248293204	-1.85170720210299	-2.08758511615787
1	76319874	76788280	76554077	468406	-2.03341807229362	-1.96445809535148	-1.74714603584448	-1.99923368407621
1	76340224	76812279	76576251.5	472055	-1.37171121155109	-1.62269329716546	-1.53156873475073	-1.48370675653727
1	76375404	76836802	76606103	461398	-1.01103959949192	-1.43764166447866	-1.42202837814465	-0.89544683710851
1	76416357	76883881	76650119	467524	-0.683115370529462	-1.0255879076987	-1.2482811952871	-0.769972784631161
1	76438140	76905362	76671751	467222	-0.476118790697307	-0.887842680764167	-1.00325466760176	-0.491404722479727
1	76567879	76929255	76748567	361376	-0.471862512750917	-0.856109785464123	-0.982997371870861	-0.478878257600398
1	76623707	76956941	76790324	333234	-0.455591473019037	-0.882108921576241	-1.14138750156237	-0.645901446069894
1	76686317	76975200	76830758.5	288883	-0.342424433525465	-0.836449451468387	-1.07694861965386	-0.564042266323682
1	76773954	77011485	76892719.5	237531	-0.411434009189401	-0.961543829893461	-1.13719798248736	-0.80856515221568
1	76788280	77142294	76965287	354014	-0.351543990189347	-0.964204459989917	-0.942931168895318	-0.499208288519526
1	76812279	77176302	76994290.5	364023	-0.338977809309391	-0.880734491104712	-0.713302095456273	-0.175932804478734
1	76836802	77230227	77033514.5	393425	-1.00812638415827	-1.20962118056369	-1.01130203574398	-0.720650532862609
1	76883881	77245594	77064737.5	361713	-1.4022549875284	-1.44485852321165	-1.21476303287345	-1.30810015473554
1	76905362	77325351	77115356.5	419989	-1.66128866431408	-1.74159072779959	-1.18856474394859	-1.39273335188512
1	76929255	77365842	77147548.5	436587	-1.56452954784687	-1.5529468787228	-1.16408507131347	-1.53378150015633
1	76956941	77402476	77179708.5	445535	-1.53896289131789	-1.54273825433111	-1.05687034536824	-1.50686121091084
1	76975200	77424826	77200013	449626	-1.56494704410466	-1.4503862444885	-0.906156892664257	-1.47821619566144
1	77011485	77457737	77234611	446252	-1.6607577416938	-1.43659375833662	-0.845492276064128	-1.55901867589854
1	77142294	77616272	77379283	473978	-1.67441431162239	-1.48203339444568	-0.862728337535784	-1.5720942758615
1	77176302	77798848	77487575	622546	-1.79208334337585	-1.56426366202608	-1.0711537087409	-1.96663930920573
1	77230227	77832061	77531144	601834	-1.9369021896607	-1.66692385472468	-1.30337650381374	-2.35499264935397
1	77245594	77862605	77554099.5	617011	-1.89113706850316	-1.66258784032472	-1.19509340708938	-2.19307642283025
1	77325351	77973487	77649419	648136	-1.55304734216073	-1.17879214375545	-0.975118730206232	-2.02439091067323
1	77365842	77999034	77682438	633192	-1.2049561311241	-0.757986086701818	-0.617193788092842	-1.67833751615257
1	77402476	78021030	77711753	618554	-1.46344531753925	-1.07954643427474	-0.742671758471047	-1.79201735852128
1	77424826	78040851	77732838.5	616025	-1.4381150860501	-1.05602328518072	-0.821079975488419	-1.70785372589007
1	77457737	78061517	77759627	603780	-1.49856426174879	-1.17084027326606	-0.985500448053492	-1.75657530275061
1	77616272	78233457	77924864.5	617185	-1.50513882315788	-1.21296319703267	-1.00681345905791	-1.75900563414591
1	77798848	78300780	78049814	501932	-1.43552535271407	-1.16330125703392	-0.87461731563432	-1.57917418258737
1	77832061	78321306	78076683.5	489245	-1.42010223240864	-1.17830246828519	-0.869046015538822	-1.43769597776434
1	77862605	78347698	78105151.5	485093	-1.3838330031521	-1.20235398328705	-0.842434697841211	-1.43753567697212
1	77973487	78366488	78169987.5	393001	-1.22992991940736	-1.04690235305804	-0.604198194516853	-1.23393975296166
1	77999034	78389441	78194237.5	390407	-1.50366788400635	-1.49616284950347	-0.731402621656851	-1.41104498104741
1	78021030	78423848	78222439	402818	-1.87950077649606	-1.99830087743674	-1.16602381914182	-1.7640654807582
1	78040851	78440562	78240706.5	399711	-1.74772454401976	-1.95619947756139	-1.22187528964301	-1.52951438086159
1	78061517	78501187	78281352	439670	-1.56664600804934	-1.81331720931317	-0.868169869330592	-1.21441067446289
1	78233457	78527155	78380306	293698	-1.33112826551492	-1.59995060359478	-0.459503199797592	-0.783455630826975
1	78300780	78555890	78428335	255110	-1.03486100408562	-1.39128361604545	-0.265617564204086	-0.221820082069267
1	78321306	78587646	78454476	266340	-1.04849718988925	-1.41844772638539	-0.26056725546074	-0.358284650171533
1	78347698	78830221	78588959.5	482523	-0.934831605334678	-1.2776477010463	0.00595472901422436	-0.204399430588021
1	78366488	78876581	78621534.5	510093	-0.823880505100459	-1.21845966345252	-0.033228605407853	-0.188958979085718
1	78389441	78960119	78674780	570678	-0.685087135495031	-1.31013902336687	-0.276895816946982	-0.387071367464874
1	78423848	79048821	78736334.5	624973	-0.770700412228486	-1.3456691028598	-0.431019230162227	-0.415653950612014
1	78440562	79091158	78765860	650596	-0.773910885897112	-1.34536190047541	-0.435170265102574	-0.415020591724688
1	78501187	79104562	78802874.5	603375	-0.930094115007147	-1.41801214155623	-0.433498944116149	-0.648541402292027
1	78527155	79123534	78825344.5	596379	-1.14157567623687	-1.62056652936757	-0.727914771310618	-1.05219653191033
1	78555890	79246340	78901115	690450	-1.34231414239663	-1.81576580078503	-1.02927958046252	-1.44554620974025
1	78587646	79293913	78940779.5	706267	-1.67256797576352	-2.05793752148479	-1.34294054632373	-2.04933272439863
1	78830221	79438956	79134588.5	608735	-1.68131181986013	-2.02529970279921	-1.33460776448247	-2.05587342075856
1	78876581	79485328	79180954.5	608747	-1.78586605059728	-2.19269504734273	-1.59253231064143	-2.34370954602515
1	78960119	79553192	79256655.5	593073	-1.84047272920931	-2.2088923389419	-1.60869557592226	-2.12205054174587
1	79048821	79571313	79310067	522492	-2.14947458597059	-2.19921493731385	-1.65040160944697	-2.23305499346811
1	79091158	79839200	79465179	748042	-2.10784258245401	-2.17654904168399	-1.52927485332939	-2.19328553306178
1	79104562	79931781	79518171.5	827219	-1.95757798540558	-1.89700971597769	-1.38617429500293	-2.06905953686561
1	79123534	80057576	79590555	934042	-1.89923636678699	-1.88773853287812	-1.32673661050845	-2.06579196131726
1	79246340	80117735	79682037.5	871395	-1.79718754262785	-1.85297658377289	-1.32427177965068	-2.02346823975074
1	79293913	80163239	79728576	869326	-1.74518510779671	-1.82178453818755	-1.23591200397957	-2.01919158499176
1	79438956	80243844	79841400	804888	-1.64331702311818	-1.77777482473299	-1.05220744804712	-1.97271519575344
1	79485328	80415290	79950309	929962	-1.58766271884397	-1.8017750799788	-1.02575412522897	-1.9679275472432
1	79553192	80612589	80082890.5	1059397	-1.64126274557932	-1.74310113229161	-1.10110598617658	-1.98178847958815
1	79571313	80634441	80102877	1063128	-1.69272997481901	-1.74123550524408	-1.06009281626824	-2.21664638437794
1	79839200	80667615	80253407.5	828415	-1.52199935174823	-1.72076192295893	-0.973921810253621	-2.04868593301415
1	79931781	80700936	80316358.5	769155	-1.13610711759693	-1.46730696144052	-0.859665897017648	-1.63872927412091
1	80057576	80728151	80392863.5	670575	-0.893103393209345	-1.49018133866457	-0.873376481289782	-1.3503317473975
1	80117735	80751430	80434582.5	633695	-0.558176690391912	-1.24278757328189	-0.803424191729941	-0.94097580002626
1	80163239	80788561	80475900	625322	-0.603797285617772	-1.18698368423217	-0.796937403478562	-0.931491882338111
1	80243844	80831426	80537635	587582	-0.479205013663617	-0.842457357490667	-0.687792792159697	-0.827870304602616
1	80415290	80862820	80639055	447530	-0.094701399388275	-0.531053268960084	-0.644197098382013	-0.608892255154433
1	80612589	80884292	80748440.5	271703	0.322696205911189	0.0248261263398737	-0.267350997990613	-0.182235068029155
1	80634441	80963263	80798852	328822	0.347083341342585	-0.000442747859102077	-0.172975138488078	-0.161125071565129
1	80667615	80971384	80819499.5	303769	0.328408317053854	-0.00900913774866585	-0.12826286555697	-0.154942253286107
1	80700936	80989471	80845203.5	288535	0.167222757014406	-0.0891369580654716	-0.109598958194611	-0.340801059621255
1	80728151	80997487	80862819	269336	-0.202425632715007	-0.306642839308167	-0.172853457069467	-0.746208165787095
1	80751430	81157245	80954337.5	405815	-0.431099158085572	-0.494078362802169	-0.275685128752903	-1.04495402261296
1	80788561	81215864	81002212.5	427303	-0.788086740121538	-0.75059448622833	-0.400278045307237	-1.44466852808119
1	80831426	81257859	81044642.5	426433	-0.81598544609128	-0.844059586682824	-0.415092883139117	-1.48439153721066
1	80862820	81308997	81085908.5	446177	-0.900791100885611	-1.20684218712878	-0.553511582390313	-1.58603693473102
1	80884292	81341268	81112780	456976	-1.2973962222113	-1.52116526306024	-0.626877299773345	-1.78981787858607
1	80963263	81363529	81163396	400266	-1.60181160745901	-2.03308130947062	-1.05193491096501	-2.11634150135535
1	80971384	81392303	81181843.5	420919	-1.42987404572041	-2.00537594987185	-1.09988906440885	-1.98364004550266
1	80989471	81417541	81203506	428070	-1.40309499976627	-2.05267148945429	-1.18221015090339	-2.00963571673299
1	80997487	81438890	81218188.5	441403	-1.37835564152972	-2.07342560040638	-1.22333910851468	-2.02709217047141
1	81157245	81506640	81331942.5	349395	-1.42046713504985	-2.13288718658907	-1.36612768009872	-2.01058229798407
1	81215864	81518643	81367253.5	302779	-1.54471218287007	-2.21589414926259	-1.43870929843726	-2.14946007819137
1	81257859	81572326	81415092.5	314467	-1.50502981018218	-2.20323496113073	-1.37133897260202	-2.15344219692822
1	81308997	81629776	81469386.5	320779	-1.51343790604967	-2.20475596220622	-1.35413882481229	-2.15328142191987
1	81341268	81652927	81497097.5	311659	-1.58547118143624	-2.22233223077249	-1.40363956186575	-2.1496267139441
1	81363529	81716516	81540022.5	352987	-1.57812648785047	-2.22318013022642	-1.39645854173293	-2.15900663889465
1	81392303	81752991	81572647	360688	-1.6958655213668	-2.2709103659708	-1.3708360344052	-2.25332302260807
1	81417541	81778224	81597882.5	360683	-1.77456198580882	-2.29827940468696	-1.45970440798674	-2.3997899198352
1	81438890	81902314	81670602	463424	-1.62398709217178	-2.11259136068101	-1.48356923518924	-2.36257717934221
1	81506640	81954637	81730638.5	447997	-1.46423923048908	-1.95004410800179	-1.54648021020539	-2.3323169943863
1	81518643	81998047	81758345	479404	-1.3869555271964	-1.9242378906448	-1.43136958175917	-2.34611615225833
1	81572326	82050327	81811326.5	478001	-1.31573114037267	-1.69851902768888	-1.11261298750277	-2.21324286590555
1	81629776	82057140	81843458	427364	-1.28012011739166	-1.49938571560618	-0.912047092549245	-2.11429659238087
1	81652927	82060812	81856869.5	407885	-1.18689335158694	-1.28346392620749	-0.64569410448932	-2.01237792785223
1	81716516	82066928	81891722	350412	-1.06113547074629	-0.991090091915082	-0.337387931651229	-1.89716817686525
1	81752991	82159992	81956491.5	407001	-1.02957481754018	-0.997149327753741	-0.44405122617007	-1.9029905617913
1	81778224	82164534	81971379	386310	-0.948456194583164	-0.989282875917538	-0.512390683855487	-1.88445080624944
1	81902314	82197232	82049773	294918	-0.915247988505313	-0.851954538732678	-0.0162822941989512	-1.68897557216784
1	81954637	82217436	82086036.5	262799	-1.09869137725729	-1.03486445122852	0.00450175978534744	-1.69445700302694
1	81998047	82249107	82123577	251060	-1.28064650187947	-1.21237623570333	0.0759263095197094	-1.71173067146211
1	82050327	82273833	82162080	223506	-0.859033017485915	-0.984759676802347	0.165199935128514	-1.2296250896065
1	82057140	82317661	82187400.5	260521	-0.888892840314109	-1.18453008100148	-0.0542638765620714	-1.32612811692921
1	82060812	82335564	82198188	274752	-0.837502891366458	-1.34860218330943	-0.385800504539083	-1.40686557183466
1	82066928	82432785	82249856.5	365857	-0.862262310723588	-1.553204213773	-0.736152425074955	-1.52706505470155
1	82159992	82563753	82361872.5	403761	-0.908096080496889	-1.82187816623857	-0.966998326521106	-1.64591940471143
1	82164534	82582533	82373533.5	417999	-0.963382088038615	-1.7970316674809	-0.836112871140454	-1.65114796030248
1	82197232	82659323	82428277.5	462091	-1.06686746551451	-1.80173811739454	-0.75864809889175	-1.68028248358801
1	82217436	82698987	82458211.5	481551	-1.16806076134646	-1.90790753061342	-1.07278968864745	-1.85975227188194
1	82249107	82741745	82495426	492638	-1.1448332991348	-1.89265109440877	-1.00305776735867	-1.87315649080267
1	82273833	82765808	82519820.5	491975	-1.12685534803487	-1.82403431592377	-0.930996429982861	-1.86689708281324
1	82317661	82853588	82585624.5	535927	-1.5583850346585	-1.98650026115047	-0.9474478395784	-2.34947337487094
1	82335564	82898799	82617181.5	563235	-1.60124647800266	-1.96199068214832	-0.91864593012062	-2.35594238198111
1	82432785	82927458	82680121.5	494673	-1.68827128922487	-1.93374698458666	-0.820317566971764	-2.34953837891903
1	82563753	82964894	82764323.5	401141	-1.72988251271609	-1.92214722151405	-0.770423075134279	-2.33567901803608
1	82582533	83022518	82802525.5	439985	-1.74759220549905	-1.8157678325506	-0.793231383148759	-2.28715662248014
1	82659323	83033506	82846414.5	374183	-1.71122703401563	-1.72219081283738	-0.803664082909183	-2.23557469291754
1	82698987	83119831	82909409	420844	-1.1699749987923	-1.18237210979657	-0.567457409267406	-1.88427896860774
1	82741745	83142255	82942000	400510	-1.12567163519915	-1.23971324839709	-0.751781008121434	-1.8267846329479
1	82765808	83163136	82964472	397328	-1.04919742017286	-0.988390487275865	-0.687676459811406	-1.75829888292634
1	82853588	83228460	83041024	374872	-1.02886878050264	-1.01114752635593	-0.635994243648874	-1.61757512210187
1	82898799	83260076	83079437.5	361277	-1.00460479881005	-1.00876974815576	-0.537767236655504	-1.50182359281748
1	82927458	83283489	83105473.5	356031	-0.970317746764981	-0.972418157941113	-0.410331857663165	-1.3815167801724
1	82964894	83308521	83136707.5	343627	-0.970343587508819	-0.988987915706459	-0.402634314357466	-1.39630806175078
1	83022518	83357328	83189923	334810	-0.954865273462679	-0.956481295787756	-0.282172202804927	-1.2288852225526
1	83033506	83389881	83211693.5	356375	-0.78121420909349	-0.727294802423798	-0.171060858055807	-1.11184372201244
1	83119831	83444533	83282182	324702	-0.78383880457598	-0.773365088217042	-0.0166837863011254	-1.03730936458678
1	83142255	83477121	83309688	334866	-1.30375857094986	-1.27229624138868	-0.207413375099007	-1.2152440004404
1	83163136	83498280	83330708	335144	-1.33484766018518	-1.23482376963525	-0.0384269027004947	-1.10928583257449
1	83228460	83540558	83384509	312098	-1.3779617839621	-1.42228776803694	0.0584913610124513	-1.04842699178275
1	83260076	83753095	83506585.5	493019	-1.38537868297708	-1.42918812050856	0.0208323798170942	-1.04082837715566
1	83283489	83812379	83547934	528890	-1.38537868297708	-1.42918812050856	0.0208323798170942	-1.04082837715566
1	83308521	83837072	83572796.5	528551	-1.05536002036539	-1.14525849465632	0.211271707800845	-0.476827212558442
1	83357328	83873695	83615511.5	516367	-0.885486610374789	-0.81050646295416	0.391060847788977	-0.324288014421757
1	83389881	83904334	83647107.5	514453	-0.855585622177591	-0.790885201918999	0.53669029258226	-0.382577835132973
1	83444533	84007856	83726194.5	563323	-1.05700897635864	-1.10505894374772	0.473289052473663	-0.399941958638128
1	83477121	84029992	83753556.5	552871	-1.05425168156367	-1.10602709671672	0.47936641643573	-0.40229387483622
1	83498280	84055266	83776773	556986	-1.02435069336647	-1.08640583568156	0.624995861229013	-0.460583695547436
1	83540558	84086508	83813533	545950	-0.85421982711647	-0.627295904561755	0.925257317001414	-0.474752237616473
1	83753095	84107174	83930134.5	354079	-0.797912272688688	-0.597875603398599	0.94547557944557	-0.322494982809922
1	83812379	84150234	83981306.5	337855	-0.772987635036484	-0.565908565525471	0.981187558646007	-0.203225834940387
1	83837072	84162499	83999785.5	325427	-0.750845645145218	-0.550920676021966	0.943990974101693	-0.0078741629556346
1	83873695	84182986	84028340.5	309291	-1.05474099688461	-0.818317091285567	0.72883926756959	-0.386571861668165
1	83904334	84202480	84053407	298146	-1.21628114444351	-1.13616676650783	0.657374061839053	-0.279739492643735
1	84007856	84223593	84115724.5	215737	-1.22157069190413	-1.12912276392348	0.576457826362887	-0.119898360299753
1	84029992	84253913	84141952.5	223921	-1.20491018018653	-1.17445947291159	0.383026167287203	-0.275037320179527
1	84055266	84282882	84169074	227616	-1.19410574157969	-1.16907250137034	0.328097879193367	-0.123433118107318
1	84086508	84305540	84196024	219032	-1.20681633997116	-1.16681575689598	0.231306100625235	0.0367475679412135
1	84107174	84360641	84233907.5	253467	-1.34143116333579	-1.58622261061067	0.00774117594653987	0.200238165129167
1	84150234	84377667	84263950.5	227433	-1.34436314932925	-1.59429149593197	-0.014448009155725	0.159414084229811
1	84162499	84415417	84288958	252918	-1.34178284832575	-1.59211973435974	-0.0141190269665914	0.161044415667362
1	84182986	84430724	84306855	247738	-1.33523021905939	-1.59606812844914	-0.00118885969006455	0.0988727316066949
1	84202480	84566664	84384572	364184	-1.33997594768789	-1.61931207545824	-0.236535493242348	-0.207726653023985
1	84223593	84580457	84402025	356864	-1.38154590262408	-1.65586696760713	-0.463450716867978	-0.485665271824287
1	84253913	84593851	84423882	339938	-1.32592541203831	-1.51943354673633	-0.401761480623009	-0.596216235161122
1	84282882	84612275	84447578.5	329393	-1.22116050917809	-1.43716880449997	-0.35858506639736	-0.594864543314083
1	84305540	84640944	84473242	335404	-1.17432550069034	-1.41675335941887	-0.200907803414201	-0.655312843398673
1	84360641	84664400	84512520.5	303759	-1.17048788683001	-1.41119255770102	-0.20303272773919	-0.638823410432144
1	84377667	84686166	84531916.5	308499	-0.92382381825014	-1.37081708338141	-0.280794435508213	-0.915601652619369
1	84415417	84707623	84561520	292206	-0.866007709293453	-1.36697358665636	-0.473707859578714	-1.1267546824173
1	84430724	84791377	84611050.5	360653	-0.833100983247262	-1.31473540313973	-0.489847677171695	-1.0848102849307
1	84566664	84816634	84691649	249970	-0.742125027271823	-1.22793311317292	-0.410348704229354	-0.80362495262868
1	84580457	84913463	84746960	333006	-0.51188424566514	-0.727565091291659	-0.146239316667358	-0.184862625092661
1	84593851	84960922	84777386.5	367071	-0.437107601750484	-0.638678923994489	0.0646352243603554	0.135128127499819
1	84612275	85011343	84811809	399068	-0.405266782273785	-0.620934150016666	0.0143903803298278	0.459832103775464
1	84640944	85126821	84883882.5	485877	-0.424516895391153	-0.520043824146153	0.494370359688142	0.601737199327145
1	84664400	85248481	84956440.5	584081	-0.401680351685018	-0.439640293328885	0.61770901900005	0.530305807123092
1	84686166	85435369	85060767.5	749203	-0.456016149699879	-0.493011018777111	0.4079858135777	0.29970929630067
1	84707623	85499603	85103613	791980	-0.700817056550459	-0.530212836994479	0.534632283713424	0.527098009026842
1	84791377	85509876	85150626.5	718499	-0.710956663023345	-0.370413261761355	0.712275303677172	0.6296100040759
1	84816634	85531739	85174186.5	715105	-0.691389903554492	-0.391854683659038	0.918616072188127	0.523969005781827
1	84913463	85640191	85276827	726728	-0.727827193091857	-0.384458674569334	1.09554851467687	0.126976279141198
1	84960922	85660411	85310666.5	699489	-0.965556301474127	-0.876914135845094	1.0613062433578	-0.239453663957057
1	85011343	85701697	85356520	690354	-0.963853501450839	-0.920033741641023	1.1462333798168	-0.327795740322789
1	85126821	85723130	85424975.5	596309	-0.922656208341459	-0.742765240855356	1.18248170399251	-0.620676095015279
1	85248481	85836343	85542412	587862	-0.929470283937685	-0.730162050902815	1.16457315681243	-0.610836975975192
1	85435369	85857175	85646272	421806	-0.99589083861982	-0.829610517796358	0.83122301004807	-0.423531979124763
1	85499603	85872930	85686266.5	373327	-0.657782797384189	-0.741889023594677	0.985286257270035	-0.3916023770324
1	85509876	85894607	85702241.5	384731	-0.665789780130705	-0.756083928554151	0.870663013728212	-0.332273623870191
1	85531739	85975562	85753650.5	443823	-0.684586680518308	-0.836565389686674	1.11808774492618	-0.321377646041502
1	85640191	86014836	85827513.5	374645	-0.734577647038006	-0.86966684770281	0.951556027179829	-0.279664371375006
1	85660411	86039177	85849794	378766	-0.745983164655583	-0.833432481268894	0.816293706014382	-0.232903597583748
1	85701697	86078330	85890013.5	376633	-0.745983164655583	-0.833432481268894	0.816293706014382	-0.232903597583748
1	85723130	86150696	85936913	427566	-0.710293631352015	-0.772179178896651	0.904146859971179	-0.0564602069867858
1	85836343	86177866	86007104.5	341523	-0.720800679663169	-0.994250586746322	0.965815142400009	0.219680882067183
1	85857175	86227622	86042398.5	370447	-0.713986604066943	-1.00685377669886	0.983723689580093	0.209841763027095
1	85872930	86359770	86116350	486840	-0.721057742600903	-1.02899261069121	0.842152010266187	0.0872388543277631
1	85894607	86362872	86128739.5	468265	-0.908051863803516	-0.98277626012577	0.928242442527151	0.592587109674337
1	85975562	86684422	86329992	708860	-1.01324770938771	-1.07832620834115	0.750265573247605	0.300569516105765
1	86014836	86709424	86362130	694588	-1.17661047907492	-1.26539769167936	0.248753829436167	0.187065692257736
1	86039177	86739660	86389418.5	700483	-1.12210692721907	-1.15674656139772	0.468567179258661	0.0886070201361267
1	86078330	86742414	86410372	664084	-1.27822005234958	-1.37857536155732	0.112944131972736	-0.0817238497462034
1	86150696	86748864	86449780	598168	-1.29294952274546	-1.39963374234223	-0.0121047419695024	-0.231793573385178
1	86177866	86899240	86538553	721374	-1.46152864964218	-1.56262670773217	-0.395467038572835	-0.599914417442907
1	86227622	86942101	86584861.5	714479	-1.65131556322954	-1.73875475208687	-0.64006192725697	-0.972760963318233
1	86359770	86991865	86675817.5	632095	-1.75957891952762	-1.80515393602608	-0.969747474071812	-1.10118500430926
1	86362872	87012148	86687510	649276	-1.82670005424523	-1.85039958495852	-0.910032900291029	-1.20696477324706
1	86684422	87032758	86858590	348336	-1.99625663897021	-1.98254643308459	-1.11380626158954	-1.68519185084215
1	86709424	87059998	86884711	350574	-1.89400654678414	-1.89088860682712	-0.868247474565608	-1.46378474080751
1	86739660	87072923	86906291.5	333263	-1.80335462310898	-1.80652096557999	-0.674640220322912	-1.19543142778639
1	86742414	87118522	86930468	376108	-1.85189185243656	-1.90596475627773	-0.854636785360161	-1.1021203608777
1	86748864	87132357	86940610.5	383493	-1.74571680144133	-1.61849141518453	-0.682037645437477	-0.96387031927085
1	86899240	87192759	87045999.5	293519	-1.60682548396247	-1.42389734798725	-0.451950599948605	-0.812736377005078
1	86942101	87284139	87113120	342038	-1.42059541315259	-1.14008437187834	0.0579858496753276	-0.675083547189129
1	86991865	87325170	87158517.5	333305	-1.25922540238166	-0.875450183561244	0.484814148249231	-0.598502211032489
1	87012148	87329182	87170665	317034	-1.12353991311681	-0.760300284128663	0.887533268320298	-0.458689768690016
1	87032758	87411985	87222371.5	379227	-1.04717660116648	-0.687076464637606	1.0724571907382	-0.303443909124685
1	87059998	87586276	87323137	526278	-0.865586499586742	-0.53521248476204	1.40386785175939	0.0539710753934101
1	87072923	87601020	87336971.5	528097	-0.835654675727876	-0.484059012767886	1.39688145846928	0.187304136628666
1	87118522	87621858	87370190	503336	-0.929499267396622	-0.570485036406179	1.22344802822967	-0.0670799156476492
1	87132357	87650663	87391510	518306	-0.877054925358824	-0.428645914726351	1.32586243534629	-0.143708705010998
1	87192759	87733332	87463045.5	540573	-0.922199899588969	-0.60133943190108	1.19230171628203	-0.231133910455778
1	87284139	87753862	87519000.5	469723	-1.04358628911114	-0.766175857236638	1.10938269151622	-0.23245645413631
1	87325170	87803047	87564108.5	477877	-1.14133807920686	-0.964835417701241	0.82450821147059	-0.174322956369719
[truncated: 41,924 more rows]
