# Supplementary material for: A genome-wide detection of selection signatures in conserved and commercial pig breeds maintained in Poland
Source: BMC Genet. 2018 Oct 22;19:95. doi: 10.1186/s12863-018-0681-0 (PMC6198424; doi:10.1186/s12863-018-0681-0)
Supplement: Supplementary file 3 — Genes detected within the strongest diversifying selection signals detected in the studied pig breeds. (XLSX 71 kb) [file 12863_2018_681_MOESM3_ESM.xlsx]

## Sheet: PL
name	chrom	strand	txStart	txEnd	cdsStart	cdsEnd	exonStarts	exonEnds	Transcript	ENSEMBL	Gene name/symbol	Family/Subfamily	Protein Class
ENSSSCT00000001662.2	chr7	-	31960161	32322269	31960162	32322036	31960161,31966948,32044448,32132967,32212674,32321945,	31960382,31967076,32044595,32133084,32212802,32322269,	ENSSSCG00000001490.2	ENSSSCG00000001490	Uncharacterized protein;KHDRBS2;ortholog	KH domain-containing, RNA-binding, signal transduction-associated protein 2 (PTHR11208:SF34)	mRNA splicing factor(PC00148);transcription cofactor(PC00217)
ENSSSCT00000001664.1	chr7	+	32442346	32442795	32442795	32442795	32442346,32442621,	32442619,32442795,	ENSSSCG00000001492.1	ENSSSCG00000001492
ENSSSCT00000001665.2	chr7	-	32750197	33022968	32750575	33022051	32750197,32753438,32783247,32796780,32849469,32857477,32878392,32966598,32969283,33017230,33019413,33019737,33021897,33022896,	32750797,32753507,32783330,32796907,32849655,32857550,32878460,32966736,32969379,33017351,33019510,33019824,33022059,33022968,	ENSSSCG00000001493.2	ENSSSCG00000001493	DNA primase large subunit;PRIM2;ortholog	DNA primase large subunit (PTHR10537:SF3)	0
ENSSSCT00000021535.1	chr7	-	32784376	32784487	32784487	32784487	32784376	32784487	ENSSSCG00000019940.1	ENSSSCG00000019940
ENSSSCT00000026804.1	chr7	+	33091877	33119792	33100069	33116082	33091877,33100020,33103455,33109625,33110393,33113471,33115942,	33092801,33100224,33103541,33109782,33110476,33113564,33119792,	ENSSSCG00000029539.1	ENSSSCG00000029539	Uncharacterized protein;RAB23;ortholog	Ras-related protein Rab-23 (PTHR24073:SF209)	0
ENSSSCT00000001666.2	chr7	-	33129267	33140672	33129267	33140672	33129267,33131402,33140559,	33129677,33131512,33140672,	ENSSSCG00000001494.2	ENSSSCG00000001494	Uncharacterized protein;BAG2;ortholog	BAG family molecular chaperone regulator 2 (PTHR12334:SF6)	0
ENSSSCT00000027929.1	chr7	-	33140917	33141047	33141047	33141047	33140917	33141047	ENSSSCG00000026207.1	ENSSSCG00000026207
ENSSSCT00000001669.2	chr7	-	33144580	33226714	33144580	33226438	33144580,33156274,33165423,33166471,33167882,33170068,33176229,33176863,33183954,33185809,33190024,33196755,33216671,33225940,33226417,	33144627,33156343,33165610,33166602,33168026,33171666,33176377,33177017,33184081,33185960,33190136,33196881,33216752,33226024,33226714,	ENSSSCG00000001497.2	ENSSSCG00000001497	Uncharacterized protein;ZNF451;ortholog	E3 SUMO-protein ligase ZNF451 (PTHR44559:SF1)	0
ENSSSCT00000001670.2	chr7	-	33231046	33273159	33242150	33263603	33231046,33242141,33244529,33247134,33255459,33263483,33272795,	33232327,33242278,33244722,33247355,33255637,33263635,33273159,	ENSSSCG00000001498.2	ENSSSCG00000001498	Uncharacterized protein;BEND6;ortholog	BEN domain-containing protein 6 (PTHR35346:SF1)	0
ENSSSCT00000027614.1	chr7	+	33274352	33374712	33274353	33374712	33274352,33329789,33374478,	33274404,33329990,33374712,	ENSSSCG00000025172.1	ENSSSCG00000025172	Uncharacterized protein;unassigned;ortholog	0	0
ENSSSCT00000023343.1	chr13	+	104603429	104630494	104606630	104630494	104603429,104606591,104621970,104623401,104628819,104630046,104630426,	104603696,104607547,104622139,104623562,104629098,104630345,104630494,	ENSSSCG00000027646.1	ENSSSCG00000027646	Uncharacterized protein;TIPARP;ortholog	TCDD-inducible poly [ADP-ribose] polymerase (PTHR14453:SF13)	nucleic acid binding(PC00171)
ENSSSCT00000024993.1	chr13	-	104935740	104968626	104935740	104968626	104935740,104951167,104954666,104968530,	104936154,104951467,104954831,104968626,	ENSSSCG00000026579.1	ENSSSCG00000026579	Uncharacterized protein;LEKR1;ortholog	Leucine-, glutamate- and lysine-rich protein 1 (PTHR34251:SF1)	0
ENSSSCT00000026182.1	chr13	-	105144749	105160849	105145213	105160849	105144749,105146210,105150096,105150447,105150680,105150909,105152675,105153801,105159577,105160179,105160546,	105145562,105146309,105150208,105150589,105150785,105151009,105152740,105153922,105159687,105160254,105160849,	ENSSSCG00000029352.1	ENSSSCG00000029352	Uncharacterized protein;CCNL1;ortholog	Cyclin-L1 (PTHR10026:SF64)	kinase activator(PC00138);mRNA processing factor(PC00147);transcription cofactor(PC00217)
ENSSSCT00000012836.2	chr13	-	105238632	105486983	105238632	105486983	105238632,105244361,105260608,105302206,105313461,105363125,105364379,105388186,105425037,105433534,105456828,105486752,	105238869,105244498,105260726,105302341,105313601,105363523,105364589,105388407,105425247,105433701,105457003,105486983,	ENSSSCG00000011726.2	ENSSSCG00000011726	Uncharacterized protein;VEPH1;ortholog	Ventricular zone-expressed PH domain-containing protein homolog 1 (PTHR21630:SF10)	0
ENSSSCT00000010820.2	chr14	+	40832762	40852634	40832762	40852634	40832762,40835234,40837433,40837753,40845021,40849359,40850092,40850445,40851434,40852193,40852466,	40832921,40835393,40837534,40837968,40845119,40849520,40850188,40850517,40851587,40852356,40852634,	ENSSSCG00000009872.2	ENSSSCG00000009872	Uncharacterized protein;PLBD2;ortholog	phospholipase B-like 2-related (PTHR12370:SF3)	0
ENSSSCT00000010819.2	chr14	-	40856208	40862165	40856561	40862165	40856208,40857623,40859499,40860211,40860404,40860766,40861272,40862146,	40856770,40857748,40859727,40860303,40860544,40860806,40861427,40862165,	ENSSSCG00000009871.2	ENSSSCG00000009871	Uncharacterized protein;SDS;ortholog	L-serine dehydratase/L-threonine deaminase (PTHR43419:SF4)	deaminase(PC00088);dehydratase(PC00091);epimerase/racemase(PC00096)
ENSSSCT00000024372.1	chr14	-	40856208	40861718	40856561	40861718	40856208,40857623,40859499,40860211,40860404,40860766,40861272,40861699,	40856770,40857748,40859727,40860303,40860544,40860806,40861427,40861718,	ENSSSCG00000009871.2	ENSSSCG00000009871	Uncharacterized protein;SDS;ortholog	L-serine dehydratase/L-threonine deaminase (PTHR43419:SF4)	deaminase(PC00088);dehydratase(PC00091);epimerase/racemase(PC00096)
ENSSSCT00000010818.2	chr14	+	40882874	40895873	40887602	40895650	40882874,40887581,40887953,40888679,40890785,40891591,40894041,40895456,	40882974,40887776,40887993,40888819,40890874,40891819,40894166,40895873,	ENSSSCG00000009870.2	ENSSSCG00000009870	Uncharacterized protein;SDSL;ortholog	Serine dehydratase-like (PTHR43419:SF9)	deaminase(PC00088);dehydratase(PC00091);epimerase/racemase(PC00096)
ENSSSCT00000010817.1	chr14	-	40911814	40920129	40911814	40920129	40911814,40915924,40916806,40917767,40919957,40920024,	40912182,40916090,40917084,40917991,40920022,40920129,	ENSSSCG00000009869.1	ENSSSCG00000009869	Uncharacterized protein;LHX5;ortholog	LIM/homeobox protein Lhx5 (PTHR24208:SF115)	RNA binding protein(PC00031);actin family cytoskeletal protein(PC00041);homeobox transcription factor(PC00119)
ENSSSCT00000010821.2	chr14	+	41019598	41057730	41021063	41057730	41019598,41020330,41039699,41039787,41039978,41042145,41042774,41043609,41043809,41046033,41046978,41047199,41049232,41050202,41054283,41054713,41055166,41055951,41056204,41056460,41057505,	41019830,41021322,41039785,41039805,41040060,41042175,41042792,41043639,41043903,41046043,41047021,41047444,41049277,41050207,41054345,41054875,41055228,41056110,41056366,41056550,41057730,	ENSSSCG00000009873.2	ENSSSCG00000009873	Uncharacterized protein;DTX1;ortholog	E3 ubiquitin-protein ligase DTX1 (PTHR12622:SF7)	ubiquitin-protein ligase(PC00234)
ENSSSCT00000010822.2	chr14	-	41057256	41091829	41060402	41091829	41057256,41060833,41061710,41062564,41062785,41064310,41065719,41066553,41070470,41073023,41073416,41073880,41074178,41074841,41076723,41076993,41079120,41084306,41084523,41087185,41091764,	41060542,41060886,41061831,41062700,41062923,41064483,41065864,41066694,41070660,41073136,41073481,41074034,41074296,41074930,41076855,41077075,41079250,41084368,41084637,41087242,41091829,	ENSSSCG00000009874.2	ENSSSCG00000009874	Uncharacterized protein;RASAL1;ortholog	RasGAP-activating-like protein 1 (PTHR10194:SF3)	G-protein modulator(PC00022)
ENSSSCT00000010828.2	chr14	-	41288747	41314360	41291300	41314360	41288747,41293300,41293593,41294140,41294402,41295000,41295826,41297384,41298013,41299368,41300713,41301798,41301927,41310613,41311856,41312721,41313816,41314207,	41291420,41293381,41293733,41294225,41294471,41295047,41295942,41297474,41298085,41299476,41300786,41301852,41301984,41310658,41311920,41312770,41313941,41314360,	ENSSSCG00000009879.2	ENSSSCG00000009879	Uncharacterized protein;unassigned;ortholog	Two pore calcium channel protein 1 (PTHR10037:SF231)	voltage-gated calcium channel(PC00240);voltage-gated sodium channel(PC00243)
ENSSSCT00000010833.2	chr14	-	41316522	41380906	41316545	41380906	41316522,41317456,41318761,41322135,41323000,41325133,41330874,41332629,41335447,41337706,41339024,41341314,41342624,41342876,41345807,41347555,41349422,41367603,41376300,41380835,	41316586,41317553,41318843,41322290,41323057,41325260,41330984,41332704,41335527,41337943,41339087,41341401,41342777,41342915,41345973,41347642,41349552,41367750,41376312,41380906,	ENSSSCG00000009883.2	ENSSSCG00000009883	Uncharacterized protein;RPH3A;ortholog	Rabphilin-3A (PTHR10024:SF118)	membrane trafficking regulatory protein(PC00151)
ENSSSCT00000010834.2	chr14	-	41433892	41435737	41435737	41435737	41433892,41434638,41434670,41434735,	41434636,41434668,41434733,41435737,	ENSSSCG00000009884.2	ENSSSCG00000009884
ENSSSCT00000021699.1	chr14	-	41520160	41520296	41520296	41520296	41520160	41520296	ENSSSCG00000020104.1	ENSSSCG00000020104
ENSSSCT00000030697.1	chr14	-	41703681	41793685	41708435	41761975	41703681,41708402,41710505,41725328,41725999,41726950,41730016,41732013,41732293,41733368,41753682,41754695,41758804,41761781,41793540,	41707700,41708505,41710618,41725480,41726067,41727105,41730148,41732172,41732373,41733465,41753796,41754812,41758997,41761976,41793685,	ENSSSCG00000030289.1	ENSSSCG00000030289	Uncharacterized protein;PTPN11;ortholog	Tyrosine-protein phosphatase non-receptor type 11 (PTHR19134:SF299)	protein phosphatase(PC00195)
ENSSSCT00000024558.1	chr14	+	41805404	41812197	41806320	41812159	41805404,41806320,41806625,41808630,41809724,41811011,41812006,	41805423,41806545,41806724,41808774,41809773,41811196,41812197,	ENSSSCG00000024825.1	ENSSSCG00000024825	60S ribosomal protein L6;RPL6;ortholog	60S ribosomal protein L6 (PTHR10715:SF0)	ribosomal protein(PC00202)
ENSSSCT00000023139.1	chr14	+	41904558	41958418	41938924	41955700	41904558,41905395,41908576,41921179,41926274,41932470,41933339,41938868,41939472,41940281,41940985,41941900,41942664,41944757,41946875,41947478,41949678,41952019,41953536,41954723,41955468,41956741,41957141,41957949,41958405,	41904727,41905534,41908747,41921372,41926433,41932584,41933480,41939101,41939618,41940352,41941091,41942021,41942793,41944882,41947029,41947579,41949877,41952166,41953641,41954887,41955702,41956934,41957246,41958038,41958418,	ENSSSCG00000025579.1	ENSSSCG00000025579	Uncharacterized protein;unassigned;ortholog	SUBFAMILY NOT NAMED (PTHR22772:SF5)	zinc finger transcription factor(PC00244)
ENSSSCT00000010835.2	chr14	+	41961391	42041398	41961391	42038491	41961391,41961624,41961854,41964436,41965326,41966920,41968497,41969008,41971522,41972830,41974053,41974974,41975608,41976173,41977542,41985150,41987773,41988054,41988463,41992141,41994606,41995767,41996504,42000073,42003053,42004666,42008396,42010139,42010861,42011513,42013550,42018079,42020628,42023906,42024228,42026507,42027280,42029585,42030820,42031707,42032313,42034041,42034397,42036370,420…	41961531,41961766,41962021,41964583,41965511,41967074,41968778,41969198,41971604,41973033,41974189,41975157,41975773,41976343,41977664,41985254,41987935,41988203,41988543,41992305,41994844,41995904,41996631,42000211,42003190,42004827,42008578,42010345,42010992,42011719,42013730,42019386,42020836,42024130,42024380,42026614,42027404,42029776,42030967,42031827,42032469,42034145,42034619,42036537,420…	ENSSSCG00000009885.2	ENSSSCG00000009885	Uncharacterized protein;unassigned;ortholog	E3 ubiquitin-protein ligase HECTD4-related (PTHR11254:SF292)	ubiquitin-protein ligase(PC00234)
ENSSSCT00000010843.2	chr14	+	42204805	42293967	42254534	42292937	42204805,42221054,42254468,42269635,42270581,42273094,42275370,42291890,42292730,	42204877,42221186,42254573,42269685,42270665,42273233,42275515,42291964,42293967,	ENSSSCG00000009893.2	ENSSSCG00000009893	Uncharacterized protein;TMEM116;ortholog	Transmembrane protein 116 (PTHR23112:SF35)	0
ENSSSCT00000019697.1	chr14	-	42255911	42256017	42256017	42256017	42255911	42256017	ENSSSCG00000018102.1	ENSSSCG00000018102
ENSSSCT00000010842.2	chr14	-	42305584	42308038	42305584	42308038	42305584	42308038	ENSSSCG00000009892.2	ENSSSCG00000009892	Uncharacterized protein;LOC100737404;ortholog	SUBFAMILY NOT NAMED (PTHR11905:SF216)	0
ENSSSCT00000010840.2	chr14	-	42329054	42362473	42329336	42362352	42329054,42332309,42332929,42333310,42336308,42338805,42341565,42346798,42347622,42349338,42350743,42351881,42352714,42362316,	42329431,42332414,42333045,42333441,42336429,42338993,42341646,42346894,42347712,42349447,42350841,42351957,42352788,42362473,	ENSSSCG00000009890.2	ENSSSCG00000009890	Mitogen-activated protein kinase-activated protein kinase 5;MAPKAPK5;ortholog	MAP kinase-activated protein kinase 5 (PTHR24349:SF179)	non-motor microtubule binding protein(PC00166);non-receptor serine/threonine protein kinase(PC00167)
ENSSSCT00000010839.2	chr14	-	42378890	42409687	42379294	42409599	42378890,42381500,42383487,42385327,42391458,42392200,42394258,42394780,42395403,42397826,42398976,42400931,42409473,	42379327,42381615,42383645,42385492,42391643,42392303,42394372,42394909,42395515,42397906,42399117,42401036,42409687,	ENSSSCG00000009889.2	ENSSSCG00000009889	Aldehyde dehydrogenase, mitochondrial;ALDH2;ortholog	Aldehyde dehydrogenase, mitochondrial (PTHR11699:SF233)	dehydrogenase(PC00092)
ENSSSCT00000010845.2	chr14	-	42531333	42533637	42531333	42533637	42531333,42531563,42531750,	42531491,42531696,42533637,	ENSSSCG00000009895.2	ENSSSCG00000009895	Uncharacterized protein;unassigned;ortholog	Disintegrin and metalloproteinase domain-containing protein 1a-related (PTHR11905:SF120)	0
ENSSSCT00000010846.2	chr14	+	42566600	42686064	42566914	42684714	42566600,42575192,42660883,42663736,42672403,42673156,42677943,42681569,42684552,	42567346,42575408,42661000,42663883,42672583,42673375,42678074,42681690,42686064,	ENSSSCG00000009896.2	ENSSSCG00000009896	Uncharacterized protein;CCDC64;ortholog	Bicaudal D-related protein 1 (PTHR32123:SF12)	0
ENSSSCT00000031208.1	chr14	+	42638417	42829127	42821357	42829096	42638417,42821345,42824333,42825004,42828977,	42638435,42821391,42824493,42825132,42829127,	ENSSSCG00000029501.1	ENSSSCG00000029501
ENSSSCT00000010847.2	chr14	-	42688760	42704876	42688760	42703491	42688760,42689825,42690029,42694511,42698294,42703439,	42688889,42689950,42690154,42694635,42698345,42704876,	ENSSSCG00000009897.2	ENSSSCG00000009897	Uncharacterized protein;RAB35;ortholog	Ras-related protein Rab-35 (PTHR24073:SF877)	0
ENSSSCT00000010848.2	chr14	-	42713770	42738802	42714375	42738750	42713770,42715030,42716911,42717445,42717918,42720026,42720252,42722834,42723554,42723903,42724272,42724613,42724985,42726799,42727985,42728311,42730100,42730440,42730719,42731051,42732666,42736707,42737622,42738081,42738614,	42714501,42715249,42717031,42717582,42718015,42720141,42720446,42723065,42723668,42724173,42724416,42724706,42725147,42726964,42728201,42728429,42730243,42730637,42730858,42731120,42732887,42736887,42737737,42738203,42738802,	ENSSSCG00000009898.2	ENSSSCG00000009898	Uncharacterized protein;GCN1;ortholog	eIF-2-alpha kinase activator GCN1 (PTHR23346:SF7)	kinase modulator(PC00140)
ENSSSCT00000027694.1	chr14	+	42788917	42812682	42789296	42810436	42788917,42789501,42792438,42793996,42797654,42798900,42799711,42804017,42805748,42808700,42809745,42810394,42811935,	42789379,42789586,42792480,42794089,42797703,42798983,42799829,42804098,42805805,42808769,42809942,42810458,42812682,	ENSSSCG00000029365.1	ENSSSCG00000029365	Uncharacterized protein;MSI1;ortholog	RNA-binding protein Musashi homolog 1 (PTHR44774:SF1)	0
ENSSSCT00000032345.1	chr14	-	42801851	42801960	42801960	42801960	42801851	42801960	ENSSSCG00000030481.1	ENSSSCG00000030481
ENSSSCT00000010851.2	chr14	-	42839903	42853514	42844880	42848474	42839903,42844820,42845159,42847977,42853455,	42840332,42845033,42845454,42848475,42853514,	ENSSSCG00000009901.2	ENSSSCG00000009901	NAD-dependent protein lipoamidase sirtuin-4, mitochondrial;SIRT4;ortholog	NAD-dependent protein lipoamidase sirtuin-4, mitochondrial (PTHR43688:SF1)	chromatin/chromatin-binding protein(PC00077);deacetylase(PC00087)
ENSSSCT00000030801.1	chr14	+	42856401	42856542	42856542	42856542	42856401	42856542	ENSSSCG00000028966.1	ENSSSCG00000028966
ENSSSCT00000010859.2	chr14	+	42876216	42878864	42876352	42878339	42876216,42876602,42878255,	42876455,42876745,42878864,	ENSSSCG00000009909.2	ENSSSCG00000009909	Cytochrome c oxidase subunit 6A, mitochondrial;COX6A1;ortholog	Cytochrome c oxidase subunit 6A1, mitochondrial (PTHR11504:SF4)	oxidase(PC00175)
ENSSSCT00000010858.1	chr14	-	42880017	42881422	42880017	42881422	42880017,42880370,42881275,	42880064,42880410,42881422,	ENSSSCG00000009908.1	ENSSSCG00000009908	Uncharacterized protein;TRIAP1;ortholog	Phosphatidylinositol N-acetylglucosaminyltransferase subunit Q-related (PTHR21329:SF3)	glycosyltransferase(PC00111)
ENSSSCT00000010857.2	chr14	+	42881476	42890287	42881527	42890287	42881476,42881697,42888057,42890234,	42881608,42881870,42888161,42890287,	ENSSSCG00000009907.2	ENSSSCG00000009907	Glutamyl-tRNA(Gln) amidotransferase subunit C, mitochondrial;GATC;ortholog	Glutamyl-tRNA(Gln) amidotransferase subunit C, mitochondrial (PTHR15004:SF0)	0
ENSSSCT00000010856.2	chr14	-	42892688	42901227	42892702	42901199	42892688,42895989,42897655,42901011,	42892846,42896162,42897816,42901227,	ENSSSCG00000009906.2	ENSSSCG00000009906	Uncharacterized protein;SRSF9;ortholog	Serine/arginine-rich splicing factor 9 (PTHR43933:SF3)	0
ENSSSCT00000028374.1	chr14	-	42933144	42933747	42933144	42933747	42933144	42933747	ENSSSCG00000026610.1	ENSSSCG00000026610	Uncharacterized protein;unassigned;ortholog	0	0
ENSSSCT00000010853.2	chr14	+	42936357	42953347	42936443	42952716	42936357,42941557,42944207,42949028,42951738,42952416,42952614,	42936645,42941713,42944429,42949135,42951827,42952528,42953347,	ENSSSCG00000009903.2	ENSSSCG00000009903	2-methoxy-6-polyprenyl-1,4-benzoquinol methylase, mitochondrial;COQ5;ortholog	2-methoxy-6-polyprenyl-1,4-benzoquinol methylase, mitochondrial (PTHR43591:SF24)	methyltransferase(PC00155)
ENSSSCT00000010854.2	chr14	-	42956561	42958960	42956856	42958612	42956561,42958480,42958826,	42956994,42958618,42958960,	ENSSSCG00000009904.2	ENSSSCG00000009904	Dynein, light chain, LC8-type 1;LC8;ortholog	Dynein light chain 1, cytoplasmic (PTHR11886:SF52)	enzyme modulator(PC00095);microtubule family cytoskeletal protein(PC00157)
ENSSSCT00000010860.2	chr14	+	42969792	42989462	42969792	42988566	42969792,42970053,42973949,42975661,42976033,42976523,42977820,42979410,42981207,42983672,42987288,42987443,42988489,	42969977,42970190,42974110,42975787,42976310,42976657,42977938,42979512,42981363,42983773,42987346,42987602,42989462,	ENSSSCG00000009910.2	ENSSSCG00000009910	Uncharacterized protein;RNF10;ortholog	RING finger protein 10 (PTHR12983:SF9)	0
ENSSSCT00000010861.1	chr14	+	42978097	42979085	42979085	42979085	42978097,42978474,42978854,	42978472,42978585,42979085,	ENSSSCG00000009911.1	ENSSSCG00000009911
ENSSSCT00000023201.1	chr14	-	42990143	42993405	42991014	42993286	42990143,42991232,42991499,42993050,42993266,	42991130,42991316,42991655,42993193,42993405,	ENSSSCG00000009912.2	ENSSSCG00000009912	Ribonuclease P/MRP protein subunit POP5;POP5;ortholog	Ribonuclease P/MRP protein subunit POP5 (PTHR10993:SF12)	0
ENSSSCT00000010862.2	chr14	-	42991014	42993405	42991014	42993286	42991014,42991067,42991232,42991499,42993050,42993266,	42991052,42991130,42991316,42991655,42993193,42993405,	ENSSSCG00000009912.2	ENSSSCG00000009912	Ribonuclease P/MRP protein subunit POP5;POP5;ortholog	Ribonuclease P/MRP protein subunit POP5 (PTHR10993:SF12)	0
ENSSSCT00000010863.2	chr14	+	43039681	43055094	43039681	43054640	43039681,43044354,43047601,43047891,43050665,43051009,43054614,	43039726,43044531,43047632,43048035,43050775,43051157,43055094,	ENSSSCG00000009913.2	ENSSSCG00000009913	Uncharacterized protein;CABP1;ortholog	Calcium-binding protein 1 (PTHR23050:SF121)	calmodulin(PC00061)
ENSSSCT00000010864.2	chr14	+	43069401	43079337	43069588	43079337	43069401,43075864,43076751,43077032,43079107,	43069814,43076043,43076928,43077090,43079337,	ENSSSCG00000009914.2	ENSSSCG00000009914	Uncharacterized protein;MLEC;ortholog	Malectin (PTHR13460:SF0)	0
ENSSSCT00000028269.1	chr14	+	43091927	43106517	43091987	43102907	43091927,43095478,43100106,43100349,43102794,	43092231,43095592,43100221,43100522,43106517,	ENSSSCG00000020716.1	ENSSSCG00000020716	Uncharacterized protein;UNC119B;ortholog	Protein unc-119 homolog B (PTHR12951:SF3)	receptor(PC00197)
ENSSSCT00000010866.2	chr14	+	43110574	43124766	43110667	43124008	43110574,43112037,43121452,43121868,43122334,43122760,43123013,43123327,43123624,43123855,	43110713,43112201,43121602,43121980,43122486,43122931,43123151,43123423,43123681,43124766,	ENSSSCG00000009916.2	ENSSSCG00000009916
ENSSSCT00000010868.2	chr14	-	43166030	43340099	43168739	43339831	43166030,43169534,43170730,43171671,43172314,43179928,43181035,43182655,43185015,43187169,43187692,43188423,43217512,43339808,	43168811,43169644,43170930,43171835,43172421,43180041,43181114,43182775,43185028,43187215,43187729,43188512,43217590,43340099,	ENSSSCG00000009917.2	ENSSSCG00000009917	Uncharacterized protein;SPPL3;ortholog	Signal peptide peptidase-like 3 (PTHR12174:SF22)	aspartic protease(PC00053)
ENSSSCT00000010867.2	chr14	-	43166030	43340099	43168739	43339831	43166030,43169534,43170730,43171671,43172314,43179928,43181035,43182655,43188423,43217512,43339808,	43168811,43169644,43170930,43171835,43172421,43180041,43181114,43182775,43188512,43217590,43340099,	ENSSSCG00000009917.2	ENSSSCG00000009917	Uncharacterized protein;SPPL3;ortholog	Signal peptide peptidase-like 3 (PTHR12174:SF22)	aspartic protease(PC00053)
ENSSSCT00000010869.2	chr14	+	43382536	43404111	43383355	43401588	43382536,43391480,43394008,43394641,43396255,43396545,43397448,43399829,43400036,43401460,	43383681,43391680,43394195,43394883,43396407,43396747,43397640,43399951,43400181,43404111,	ENSSSCG00000009919.2	ENSSSCG00000009919	Hepatic nuclear factor 1;HNF1A;ortholog	Hepatocyte nuclear factor 1-alpha (PTHR11568:SF4)	nucleic acid binding(PC00171);transcription factor(PC00218)
ENSSSCT00000010870.2	chr14	+	43382536	43404111	43383355	43400056	43382536,43391480,43394008,43394641,43396255,43396545,43397448,43397569,43399829,43400036,43401460,	43383681,43391680,43394195,43394883,43396407,43396747,43397567,43397640,43399951,43400181,43404111,	ENSSSCG00000009919.2	ENSSSCG00000009919	Hepatic nuclear factor 1;HNF1A;ortholog	Hepatocyte nuclear factor 1-alpha (PTHR11568:SF4)	nucleic acid binding(PC00171);transcription factor(PC00218)
ENSSSCT00000028422.1	chr14	-	43399820	43413454	43403592	43413410	43399820,43404451,43405100,43408114,43408395,43413262,	43403983,43404542,43405174,43408213,43408438,43413454,	ENSSSCG00000024329.1	ENSSSCG00000024329	Uncharacterized protein;C12orf43;ortholog	SUBFAMILY NOT NAMED (PTHR14482:SF0)	0
ENSSSCT00000010872.1	chr14	-	43414433	43431814	43414480	43431589	43414433,43417424,43423366,43425422,43431427,	43414676,43417666,43423533,43425702,43431814,	ENSSSCG00000009921.1	ENSSSCG00000009921	Uncharacterized protein;OASL;ortholog	2'-5'-oligoadenylate synthase-like protein (PTHR11258:SF16)	defense/immunity protein(PC00090);nucleic acid binding(PC00171);nucleotidyltransferase(PC00174)
ENSSSCT00000010873.2	chr14	+	43449218	43456000	43449218	43456000	43449218,43450447,43453224,43455047,43455804,	43449362,43450565,43453385,43455115,43456000,	ENSSSCG00000009922.2	ENSSSCG00000009922	Uncharacterized protein;LOC100517784;ortholog	Ankyrin repeat domain-containing protein 13A (PTHR12447:SF4)	0
ENSSSCT00000010875.2	chr14	-	43479364	43506038	43479771	43505732	43479364,43480944,43482273,43483669,43487688,43488701,43490937,43494458,43496445,43505636,	43479906,43481006,43482355,43483736,43487878,43488845,43490983,43494583,43496578,43506038,	ENSSSCG00000009924.2	ENSSSCG00000009924	Uncharacterized protein;LOC100522465;ortholog	Ankyrin repeat domain-containing protein 13A (PTHR12447:SF4)	0
ENSSSCT00000010876.2	chr14	+	43511546	43564443	43511719	43564443	43511546,43516136,43517915,43518947,43520994,43521197,43524333,43533524,43534671,43538669,43538991,43540700,43544756,43546826,43550807,43556895,43557579,43563643,43564230,	43511771,43516270,43518028,43519053,43521081,43521328,43524428,43533570,43534723,43538742,43539089,43540812,43544899,43546976,43551056,43556978,43557768,43563707,43564443,	ENSSSCG00000009925.2	ENSSSCG00000009925
ENSSSCT00000010877.2	chr14	-	43577627	43593228	43578987	43591529	43577627,43580004,43580292,43580856,43583156,43584045,43585518,43585991,43586915,43587753,43589395,43590015,43591335,43593068,	43579020,43580159,43580401,43580922,43583238,43584218,43585585,43586104,43587089,43587822,43589452,43590226,43591529,43593228,	ENSSSCG00000009926.2	ENSSSCG00000009926	Uncharacterized protein;TCHP;ortholog	Trichoplein keratin filament-binding protein (PTHR31183:SF2)	0
ENSSSCT00000030124.1	chr14	-	43577627	43593228	43578987	43591529	43577627,43580004,43580484,43580856,43583156,43584045,43585518,43585991,43586915,43587753,43589395,43590015,43591335,43593068,	43579020,43580159,43580593,43580922,43583238,43584218,43585585,43586104,43587089,43587822,43589452,43590226,43591529,43593228,	ENSSSCG00000009926.2	ENSSSCG00000009926	Uncharacterized protein;TCHP;ortholog	Trichoplein keratin filament-binding protein (PTHR31183:SF2)	0
ENSSSCT00000010882.2	chr14	+	43607372	43631579	43607372	43630559	43607372,43624060,43625119,43628233,43630376,	43607475,43624119,43625253,43628384,43631579,	ENSSSCG00000009930.2	ENSSSCG00000009930
ENSSSCT00000010881.2	chr14	+	43658712	43683012	43658712	43683012	43658712,43662252,43667384,43668250,43669277,43671417,43673198,43673583,43673805,43674586,43674970,43678127,43680190,43682280,43682854,	43659098,43662425,43667537,43668391,43669576,43671597,43673357,43673676,43673879,43674752,43675037,43678444,43680318,43682402,43683012,	ENSSSCG00000009929.2	ENSSSCG00000009929	Uncharacterized protein;LOC100623810;ortholog	Transient receptor potential cation channel subfamily V member 4 (PTHR10582:SF4)	ion channel(PC00133)
ENSSSCT00000010878.2	chr14	-	43693024	43720090	43694347	43720044	43693024,43719962,	43695630,43720090,	ENSSSCG00000009927.2	ENSSSCG00000009927	Uncharacterized protein;FAM222A;ortholog	Protein FAM222A (PTHR16070:SF2)	0
ENSSSCT00000024082.1	chr14	+	78399903	78441076	78400347	78441075	78399903,78421474,78434658,78440910,	78400410,78421637,78434807,78441076,	ENSSSCG00000027658.1	ENSSSCG00000027658	Phosphotransferase;unassigned;ortholog	Hexokinase-1 (PTHR19443:SF10)	0
ENSSSCT00000011224.2	chr14	+	78472823	78484451	78472823	78484368	78472823,78477370,78481494,78483414,78484160,	78473215,78477565,78481648,78483611,78484451,	ENSSSCG00000010254.2	ENSSSCG00000010254	Uncharacterized protein;TACR2;ortholog	Substance-K receptor (PTHR43919:SF4)	0
ENSSSCT00000011223.2	chr14	-	78486910	78521299	78487667	78521252	78486910,78488894,78492480,78494868,78500238,78503222,78505184,78505604,78507618,78510019,78513291,78520141,78520430,78521153,	78487809,78489128,78492636,78495052,78500338,78503318,78505304,78505753,78507923,78510253,78513447,78520325,78520530,78521299,	ENSSSCG00000010253.2	ENSSSCG00000010253	Uncharacterized protein;HK1;ortholog	Hexokinase-1 (PTHR19443:SF10)	0
ENSSSCT00000011447.1	chr14	-	111715048	111724029	111715712	111723969	111715048,111718350,111718586,111718787,111720707,111721853,111722083,111723100,111723942,	111715823,111718449,111718685,111718886,111720806,111721961,111722221,111723280,111724029,	ENSSSCG00000010461.1	ENSSSCG00000010461	Ankyrin repeat domain-containing protein 1;ANKRD1;ortholog	Ankyrin repeat domain-containing protein 1 (PTHR24126:SF7)	0
ENSSSCT00000011449.2	chr14	+	112021941	112056577	112021941	112056577	112021941,112032065,112032227,112034265,112035142,112050637,112052328,112055381,112056541,	112022045,112032121,112032287,112034316,112035252,112050655,112052427,112055471,112056577,	ENSSSCG00000010462.2	ENSSSCG00000010462	Uncharacterized protein;PCGF5;ortholog	Polycomb group RING finger protein 5 (PTHR10825:SF34)	ubiquitin-protein ligase(PC00234)

## Sheet: PUL
name	chrom	strand	txStart	txEnd	cdsStart	cdsEnd	exonStarts	exonEnds	Transcript	ENSEMBL	Gene name/symbol	Family/Subfamily	Protein Class
ENSSSCT00000004455.2	chr1	-	6380697	6487086	6384646	6487086	6380697,6384645,6387476,6389140,6417990,6464868,6486183,6487051,	6380714,6384720,6387776,6389228,6418134,6464985,6486358,6487086,	ENSSSCG00000004029.2	ENSSSCG00000004029
ENSSSCT00000014050.2	chr2	-	341892	344589	342342	343908	341892,342458,342615,342884,343784,	342374,342540,342744,343597,344589,	ENSSSCG00000012854.2	ENSSSCG00000012854	RASSF7	Ras association domain-containing protein 7 (PTHR15286:SF11)	0
ENSSSCT00000032261.1	chr2	+	346488	350650	346542	350650	346488,346776,347331,347529,347869,348027,348430,349115,349313,349580,349780,350130,350356,350518,	346688,346929,347419,347685,347941,348116,348719,349207,349497,349700,350028,350270,350421,350650,	ENSSSCG00000030137.1	ENSSSCG00000030137	LMNTD2	Lamin tail domain-containing protein 2 (PTHR19956:SF5)	0
ENSSSCT00000026132.1	chr2	-	351324	368934	351324	368934	351324,351372,352897,353251,353556,353701,354211,355062,355342,365909,366559,368862,	351359,351645,353031,353394,353621,353878,354395,355263,355439,365970,366647,368934,	ENSSSCG00000027045.1	ENSSSCG00000027045	LRRC56	Leucine-rich repeat-containing protein 56 (PTHR22708:SF0)	0
ENSSSCT00000022312.1	chr2	-	428407	429386	428407	429386	428407,429365,	428695,429386,	ENSSSCG00000021597.1	ENSSSCG00000021597	PHLDA2	Pleckstrin homology-like domain family A member 2 (PTHR15478:SF8)	0
ENSSSCT00000014052.2	chr2	-	439686	487254	440717	467711	439686,443420,443458,443829,446537,446948,449196,450747,455351,458862,460493,460786,463097,466993,467697,487154,	440756,443456,443476,443859,446657,446971,449342,450887,455423,458994,460580,460928,463197,467052,467729,487254,	ENSSSCG00000012856.2	ENSSSCG00000012856	NAP1L4	Nucleosome assembly protein 1-like 4 (PTHR11875:SF75)	phosphatase inhibitor(PC00183)
ENSSSCT00000021446.2	chr2	-	454685	454815	454815	454815	454685	454815	ENSSSCG00000026920.1	ENSSSCG00000026920
ENSSSCT00000021123.2	chr2	-	455608	455738	455738	455738	455608	455738	ENSSSCG00000027471.1	ENSSSCG00000027471
ENSSSCT00000014053.2	chr2	-	494865	524106	494865	524106	494865,495564,495602,495964,497798,498404,504156,506316,506853,507133,507533,507728,508151,508674,511184,511994,512261,517494,518540,519505,520623,521050,523835,	495000,495600,495647,496024,497866,498485,504238,506385,507043,507231,507637,507858,508280,508787,511306,512083,512402,517644,518639,519602,520717,521137,524106,	ENSSSCG00000012857.2	ENSSSCG00000012857	CARS	Cysteine--tRNA ligase, cytoplasmic (PTHR10890:SF3)	RNA binding protein(PC00031);aminoacyl-tRNA synthetase(PC00047)
ENSSSCT00000014057.2	chr2	-	535661	546744	535661	546725	535661,536318,536915,538455,540053,541248,546677,	535687,536431,537020,538573,540182,541336,546744,	ENSSSCG00000012861.2	ENSSSCG00000012861	unassigned	SUBFAMILY NOT NAMED (PTHR23097:SF133)	tumor necrosis factor receptor(PC00230)
ENSSSCT00000014058.2	chr2	-	550278	579913	550278	579874	550278,551769,552308,554152,554509,555118,555196,555340,555757,561237,562427,562941,564688,565246,567323,567820,569769,570557,572004,572341,577939,579738,	550417,551872,552441,554279,554695,555192,555256,555430,555855,561336,562524,563040,564770,565431,567531,567992,569854,570761,572106,572422,578022,579913,	ENSSSCG00000012862.2	ENSSSCG00000012862	Oxysterol-binding protein;OSBPL5	Oxysterol-binding protein-related protein 5 (PTHR10972:SF94)	0
ENSSSCT00000014051.2	chr2	+	607386	612728	608434	612710	607386,608355,611036,611980,612573,	607565,608578,611134,612141,612728,	ENSSSCG00000012855.2	ENSSSCG00000012855	SLC22A18	Solute carrier family 22 member 18 (PTHR24002:SF3)	0
ENSSSCT00000026603.1	chr2	+	616545	619456	616568	619454	616545,617763,619377,	616683,617892,619456,	ENSSSCG00000026674.1	ENSSSCG00000026674	unassigned	0	0
ENSSSCT00000014056.2	chr2	+	691906	692935	691906	692935	691906,692310,692370,692530,692640,692753,692854,	692298,692357,692528,692638,692748,692852,692935,	ENSSSCG00000012860.2	ENSSSCG00000012860	unassigned	Cyclic AMP-dependent transcription factor ATF-4 (PTHR13044:SF2)	CREB transcription factor(PC00006);nucleic acid binding(PC00171)
ENSSSCT00000034160.1	chr2	-	697730	703354	697776	703354	697730,698764,699101,699487,700109,701625,703225,	698022,698790,699140,699571,700189,701740,703354,	ENSSSCG00000031047.1	ENSSSCG00000031047	Uncharacterized protein (Fragment);LOC102158193	SUBFAMILY NOT NAMED (PTHR23097:SF133)	tumor necrosis factor receptor(PC00230)
ENSSSCT00000014055.2	chr2	-	725642	739229	726116	739229	725642,727679,728469,731412,731688,734022,734723,736355,736961,737514,737999,739139,	726167,727856,728598,731482,731820,734129,734859,736524,737064,737563,738124,739229,	ENSSSCG00000012859.2	ENSSSCG00000012859	unassigned	Glutamine-dependent NAD(+) synthetase (PTHR23090:SF9)	0
ENSSSCT00000030044.1	chr2	-	745884	745941	745941	745941	745884	745941	ENSSSCG00000028255.1	ENSSSCG00000028255
ENSSSCT00000014054.2	chr2	+	776687	777611	776687	777611	776687	777611	ENSSSCG00000012858.2	ENSSSCG00000012858	LOC102159152	SUBFAMILY NOT NAMED (PTHR11334:SF17)	G-protein coupled receptor(PC00021)
ENSSSCT00000027291.1	chr2	-	783612	793495	783612	793495	783612,784379,787334,787610,789953,790656,792289,792887,793444,	783792,784508,787404,787742,790060,790792,792458,792990,793495,	ENSSSCG00000028106.1	ENSSSCG00000028106	unassigned	Glutamine-dependent NAD(+) synthetase (PTHR23090:SF9)	0
ENSSSCT00000025985.1	chr2	+	799254	822352	799254	822347	799254,800481,801860,805789,806258,817010,819091,819321,819527,820343,822236,	799337,800550,801977,805843,806348,817066,819111,819386,819645,820475,822352,	ENSSSCG00000030007.1	ENSSSCG00000030007	unassigned	0	0
ENSSSCT00000029497.1	chr2	-	851767	864461	851767	862854	851767,855371,856091,857765,858077,859285,859530,860288,860497,861982,862756,864275,	852232,855503,856148,857810,858099,859420,859569,860319,860648,862205,862860,864461,	ENSSSCG00000021181.1	ENSSSCG00000021181	DHCR7	7-dehydrocholesterol reductase (PTHR21257:SF38)	receptor(PC00197);reductase(PC00198)
ENSSSCT00000026835.1	chr2	+	928406	942476	930550	942476	928406,930532,942321,	928451,930641,942476,	ENSSSCG00000028918.1	ENSSSCG00000028918	unassigned	SH3 and multiple ankyrin repeat domains protein 1 (PTHR24135:SF3)	0
ENSSSCT00000026062.1	chr2	+	1051306	1071874	1051306	1071873	1051306,1055366,1065872,1071739,	1051343,1055688,1066042,1071874,	ENSSSCG00000022736.1	ENSSSCG00000022736	unassigned	SH3 and multiple ankyrin repeat domains protein 2 (PTHR24135:SF17)	0
ENSSSCT00000014060.2	chr2	+	1228856	1235210	1228935	1235208	1228856,1233944,1235076,	1228960,1234075,1235210,	ENSSSCG00000012864.2	ENSSSCG00000012864	unassigned	0	0
ENSSSCT00000000649.2	chr5	+	60965350	60987579	60975482	60986805	60965350,60975476,60976491,60979458,60983981,60986605,	60965791,60975660,60976575,60979535,60984045,60987579,	ENSSSCG00000000604.2	ENSSSCG00000000604	ARHGDIB	Rho GDP-dissociation inhibitor 2 (PTHR10980:SF15)	G-protein modulator(PC00022);signaling molecule(PC00207)
ENSSSCT00000000651.2	chr5	+	60989046	61014894	60989046	61014894	60989046,60989528,60991893,61006807,61011868,61013938,61014846,	60989140,60989626,60992031,61006924,61011994,61014136,61014894,	ENSSSCG00000000605.2	ENSSSCG00000000605	ERP27	Endoplasmic reticulum resident protein 27 (PTHR45059:SF1)	0
ENSSSCT00000000652.2	chr5	+	61054165	61058328	61054279	61058091	61054165,61055777,61056901,61057949,	61054340,61055810,61056977,61058328,	ENSSSCG00000000606.2	ENSSSCG00000000606	Matrix Gla protein;MGP	Matrix Gla protein (PTHR10109:SF0)	annexin(PC00050);calmodulin(PC00061);extracellular matrix structural protein(PC00103);signaling molecule(PC00207);structural protein(PC00211)
ENSSSCT00000032957.1	chr5	+	61098144	61116971	61098282	61116204	61098144,61101393,61116112,	61098537,61102099,61116971,	ENSSSCG00000000607.3	ENSSSCG00000000607	NAD(P)(+)--arginine ADP-ribosyltransferase;ART4	Ecto-ADP-ribosyltransferase 4 (PTHR10339:SF1)	glycosyltransferase(PC00111)
ENSSSCT00000035274.1	chr5	+	61098250	61101806	61098282	61101806	61098250,61101393,	61098525,61101806,	ENSSSCG00000000607.3	ENSSSCG00000000607	NAD(P)(+)--arginine ADP-ribosyltransferase;ART4	Ecto-ADP-ribosyltransferase 4 (PTHR10339:SF1)	glycosyltransferase(PC00111)
ENSSSCT00000000653.2	chr5	+	61098282	61116975	61098282	61116204	61098282,61101393,61116112,	61098525,61102099,61116975,	ENSSSCG00000000607.3	ENSSSCG00000000607	NAD(P)(+)--arginine ADP-ribosyltransferase;ART4	Ecto-ADP-ribosyltransferase 4 (PTHR10339:SF1)	glycosyltransferase(PC00111)
ENSSSCT00000036385.1	chr5	+	61102051	61124875	61102051	61124560	61102051,61124543,	61102099,61124875,	ENSSSCG00000000607.3	ENSSSCG00000000607	NAD(P)(+)--arginine ADP-ribosyltransferase;ART4	Ecto-ADP-ribosyltransferase 4 (PTHR10339:SF1)	glycosyltransferase(PC00111)
ENSSSCT00000000654.2	chr5	+	61113388	61115083	61113388	61115083	61113388,61113619,61113810,61114091,61114462,61114663,	61113547,61113797,61114076,61114180,61114652,61115083,	ENSSSCG00000000608.2	ENSSSCG00000000608	unassigned	Vasculin-like protein 1 (PTHR14339:SF10)	0
ENSSSCT00000000655.2	chr5	-	61123956	61124688	61123956	61124688	61123956	61124688	ENSSSCG00000000609.2	ENSSSCG00000000609	C12orf60	SUBFAMILY NOT NAMED (PTHR36289:SF1)	0
ENSSSCT00000000656.1	chr5	+	61135593	61136271	61135593	61136271	61135593	61136271	ENSSSCG00000000610.1	ENSSSCG00000000610	SMCO3	Single-pass membrane and coiled-coil domain-containing protein 3 (PTHR35972:SF1)	0
ENSSSCT00000000657.2	chr5	+	61139248	61205929	61141208	61204518	61139248,61141149,61141799,61142991,61145621,61196694,61197041,61198386,61200383,61200831,61202094,61204084,	61139443,61141272,61141831,61143085,61145818,61196828,61197241,61198578,61200490,61201120,61202277,61205929,	ENSSSCG00000000611.2	ENSSSCG00000000611	WBP11	WW domain-binding protein 11 (PTHR13361:SF1)	0
ENSSSCT00000032529.1	chr5	-	61208221	61281901	61208221	61281715	61208221,61210778,61211648,61213975,61214802,61216253,61221068,61221652,61222569,61224756,61228224,61235301,61237982,61243789,61247151,61247451,61248200,61248477,61249238,61258750,61263072,61265151,61267535,61270727,61273136,61281498,	61208314,61210867,61211786,61214108,61214833,61216303,61221173,61221724,61222632,61224862,61228306,61235413,61238068,61243925,61247155,61247478,61248235,61248499,61249257,61258761,61263169,61265273,61267751,61270792,61273249,61281901,	ENSSSCG00000026724.1	ENSSSCG00000026724	Guanylate cyclase;unassigned	Heat-stable enterotoxin receptor (PTHR11920:SF347)	adenylate cyclase(PC00043);guanylate cyclase(PC00114)
ENSSSCT00000000659.2	chr5	+	61255166	61329426	61255310	61328949	61255166,61255815,61259723,61325338,61327354,61328774,	61255385,61255990,61259822,61325433,61327431,61329426,	ENSSSCG00000000613.2	ENSSSCG00000000613	unassigned	Heat-stable enterotoxin receptor (PTHR11920:SF347)	adenylate cyclase(PC00043);guanylate cyclase(PC00114)
ENSSSCT00000032057.1	chr5	-	61337115	61373313	61337115	61372928	61337115,61337687,61343142,61346447,61361582,61372825,	61337262,61337828,61343281,61346531,61361802,61373313,	ENSSSCG00000027602.1	ENSSSCG00000027602	PLBD1	Phospholipase B-like 1 (PTHR12370:SF1)	0
ENSSSCT00000003032.2	chr6	-	14064567	14076437	14065480	14075772	14064567,14066614,14067687,14068102,14069134,14070072,14070848,14071192,14072479,14075278,14075537,14076355,	14065621,14066713,14067771,14068231,14069287,14070125,14070987,14071351,14072547,14075383,14075785,14076437,	ENSSSCG00000002736.2	ENSSSCG00000002736	TAT	Tyrosine aminotransferase (PTHR11751:SF368)	transaminase(PC00216)
ENSSSCT00000003029.2	chr6	+	14109533	14123614	14109600	14122709	14109533,14112416,14122071,	14110007,14112544,14123614,	ENSSSCG00000002734.2	ENSSSCG00000002734	MARVELD3	MARVEL domain-containing protein 3 (PTHR21737:SF1)	0
ENSSSCT00000003030.2	chr6	+	14109533	14118174	14109600	14118174	14109533,14112416,14117563,	14110007,14112544,14118174,	ENSSSCG00000002734.2	ENSSSCG00000002734	MARVELD3	MARVEL domain-containing protein 3 (PTHR21737:SF1)	0
ENSSSCT00000024128.1	chr6	-	14183838	14184678	14183838	14184678	14183838	14184678	ENSSSCG00000022502.1	ENSSSCG00000022502	unassigned	PH domain leucine-rich repeat-containing protein phosphatase 2 (PTHR44125:SF1)	0
ENSSSCT00000003035.2	chr6	+	14197068	14229412	14197068	14229245	14197068,14197428,14201175,14202381,14205598,14209515,14209894,14211363,14212250,14215824,14228090,	14197099,14197489,14201271,14202537,14205799,14209678,14210025,14211474,14212445,14216056,14229412,	ENSSSCG00000002739.2	ENSSSCG00000002739	LOC100626286	PH domain leucine-rich repeat-containing protein phosphatase 2 (PTHR44125:SF1)	0
ENSSSCT00000032306.1	chr6	+	14241721	14256249	14241740	14256249	14241721,14247766,14250184,14253945,14254561,14256023,	14241917,14247892,14250339,14254092,14254792,14256249,	ENSSSCG00000021806.1	ENSSSCG00000021806	LOC100737964	PH domain leucine-rich repeat-containing protein phosphatase 2 (PTHR44125:SF1)	0
ENSSSCT00000024430.1	chr6	+	14277578	14281980	14277946	14281669	14277578,14278815,14280123,14281014,	14278132,14278920,14280290,14281980,	ENSSSCG00000021002.1	ENSSSCG00000021002	ZNF821	Zinc finger protein 821 (PTHR24404:SF1)	KRAB box transcription factor(PC00029)
ENSSSCT00000003038.2	chr6	-	14288917	14290905	14288917	14290905	14288917,14290765,14290810,14290866,	14290665,14290808,14290864,14290905,	ENSSSCG00000002742.2	ENSSSCG00000002742	LOC106510485	Ataxin-1-like (PTHR13392:SF6)	0
ENSSSCT00000032324.1	chr6	-	14305807	14305909	14305909	14305909	14305807	14305909	ENSSSCG00000030465.1	ENSSSCG00000030465
ENSSSCT00000022497.1	chr6	-	14326350	14334251	14326369	14334186	14326350,14334087,	14326648,14334251,	ENSSSCG00000021008.1	ENSSSCG00000021008	unassigned	0	0
ENSSSCT00000003036.2	chr6	-	14338270	14399420	14342313	14399420	14338270,14343931,14347782,14348063,14354901,14355218,14356513,14357700,14358691,14358942,14360172,14360953,14363833,14365245,14369021,14369314,14370089,14373332,14374581,14376990,14384136,14399039,14399400,	14342415,14344030,14347943,14348171,14355028,14355360,14356618,14357828,14358781,14359065,14360227,14361094,14363947,14365301,14369120,14369395,14370185,14373409,14374678,14377132,14384261,14399286,14399420,	ENSSSCG00000002740.2	ENSSSCG00000002740	AP1G1	AP-1 complex subunit gamma-1 (PTHR22780:SF26)	transmembrane receptor regulatory/adaptor protein(PC00226)
ENSSSCT00000020990.1	chr6	-	14363473	14363559	14363559	14363559	14363473	14363559	ENSSSCG00000019395.1	ENSSSCG00000019395
ENSSSCT00000026595.1	chr6	+	14441195	14441297	14441297	14441297	14441195	14441297	ENSSSCG00000024882.1	ENSSSCG00000024882
ENSSSCT00000026722.1	chr6	+	14458668	14460735	14458668	14460735	14458668	14460735	ENSSSCG00000025018.1	ENSSSCG00000025018	LOC100514525	Ataxin-1-like (PTHR13392:SF6)	0
ENSSSCT00000003039.2	chr6	-	14464799	14477962	14465650	14477962	14464799,14466423,14467525,14468153,14474408,14475669,14476059,14477938,	14465755,14466624,14467636,14468237,14474496,14475850,14476162,14477962,	ENSSSCG00000002743.2	ENSSSCG00000002743	unassigned	IST1 homolog (PTHR12161:SF5)	0
ENSSSCT00000021915.1	chr6	+	14502476	14502555	14502555	14502555	14502476	14502555	ENSSSCG00000020320.1	ENSSSCG00000020320
ENSSSCT00000003037.2	chr6	-	14509987	14525239	14509987	14524831	14509987,14511366,14512732,14513520,14516471,14524791,	14510642,14511533,14512837,14513666,14516597,14525239,	ENSSSCG00000002741.2	ENSSSCG00000002741	LOC100515083	Zinc finger protein 821 (PTHR24404:SF1)	KRAB box transcription factor(PC00029)
ENSSSCT00000003044.2	chr6	+	14548984	14612283	14548984	14612283	14548984,14554647,14561660,14584965,14588431,14594223,14594690,14595643,14595863,14597436,14599791,14600136,14601981,14602405,14605485,14606187,14606669,14607879,14608468,14611476,14612266,	14549035,14554812,14561666,14585208,14588653,14594394,14594801,14595770,14596021,14597677,14599981,14600290,14602149,14602543,14605650,14606355,14606837,14607983,14608543,14611715,14612283,	ENSSSCG00000002747.2	ENSSSCG00000002747	PMFBP1	Polyamine-modulated factor 1-binding protein 1 (PTHR18881:SF2)	0
ENSSSCT00000003043.2	chr6	-	14564554	14573697	14564554	14573660	14564554,14567400,14569811,14571866,14573639,	14564736,14567483,14570011,14572079,14573697,	ENSSSCG00000002746.2	ENSSSCG00000002746	unassigned	Dihydroorotate dehydrogenase (quinone), mitochondrial (PTHR43517:SF1)	dehydrogenase(PC00092);reductase(PC00198)
ENSSSCT00000003045.2	chr6	-	14616072	14626549	14616433	14626507	14616072,14617707,14619218,14619811,14620116,14620344,14620925,14621181,14622009,14622523,14622806,14623012,14623417,14623929,14624260,14624806,14626391,	14616518,14617829,14619314,14619937,14620251,14620500,14621080,14621390,14622122,14622631,14622923,14623123,14623558,14624115,14624447,14624944,14626549,	ENSSSCG00000002748.2	ENSSSCG00000002748	DHX38	Pre-mRNA-splicing factor ATP-dependent RNA helicase PRP16 (PTHR18934:SF91)	RNA helicase(PC00032)
ENSSSCT00000003046.2	chr6	+	14643377	14648241	14643526	14648094	14643377,14644914,14645292,14646075,14647315,	14643531,14644997,14645394,14646150,14648241,	ENSSSCG00000002749.2	ENSSSCG00000002749	Haptoglobin;HP	Haptoglobin (PTHR44686:SF1)	0
ENSSSCT00000034467.1	chr6	+	14643496	14647600	14645342	14647600	14643496,14644571,14644914,14645292,14646075,14647315,	14643531,14644756,14644997,14645394,14646150,14647600,	ENSSSCG00000002749.2	ENSSSCG00000002749	Haptoglobin;HP	Haptoglobin (PTHR44686:SF1)	0
ENSSSCT00000034627.1	chr6	+	14643496	14647670	14643526	14647411	14643496,14644914,14645292,14646075,14647388,	14643531,14644997,14645394,14646150,14647670,	ENSSSCG00000002749.2	ENSSSCG00000002749	Haptoglobin;HP	Haptoglobin (PTHR44686:SF1)	0
ENSSSCT00000034318.1	chr6	+	14643496	14647721	14645342	14647721	14643496,14645292,14646075,14647315,	14643531,14645394,14646150,14647721,	ENSSSCG00000002749.2	ENSSSCG00000002749	Haptoglobin;HP	Haptoglobin (PTHR44686:SF1)	0
ENSSSCT00000035383.1	chr6	+	14643496	14648220	14645342	14648094	14643496,14644914,14645292,14646075,14647315,	14643831,14644997,14645394,14646150,14648220,	ENSSSCG00000002749.2	ENSSSCG00000002749	Haptoglobin;HP	Haptoglobin (PTHR44686:SF1)	0
ENSSSCT00000033048.1	chr6	+	14644906	14647714	14647714	14647714	14644906,14645292,14646075,14647315,	14644997,14645394,14646150,14647714,	ENSSSCG00000002749.2	ENSSSCG00000002749	Haptoglobin;HP	Haptoglobin (PTHR44686:SF1)	0
ENSSSCT00000035602.1	chr6	+	14644963	14645610	14645610	14645610	14644963,14645292,	14644997,14645610,	ENSSSCG00000002749.2	ENSSSCG00000002749	Haptoglobin;HP	Haptoglobin (PTHR44686:SF1)	0
ENSSSCT00000025187.1	chr6	-	14649336	14654735	14651677	14654657	14649336,14654442,	14651843,14654735,	ENSSSCG00000025218.1	ENSSSCG00000025218	unassigned	Thioredoxin-like protein 4B (PTHR12052:SF4)	0
ENSSSCT00000001671.2	chr7	+	33504831	33751812	33504831	33750930	33504831,33507341,33509813,33537874,33559878,33560086,33563403,33566966,33567175,33570608,33570964,33572108,33572648,33573133,33573309,33573561,33576076,33576897,33577556,33578242,33578603,33579082,33580200,33581259,33581937,33583168,33584905,33585777,33586479,33587445,33597389,33600138,33601978,33603200,33608785,33609096,33609497,33611378,33612924,33615858,33616766,33619019,33620863,33628101,336…	33504921,33507419,33509906,33538041,33559991,33560193,33563523,33567062,33567303,33570702,33571119,33572547,33572777,33573211,33573471,33573666,33576172,33577023,33577709,33578397,33578730,33579266,33580358,33581438,33582076,33583362,33585068,33585861,33586587,33587544,33597518,33600227,33602114,33608657,33608935,33609312,33609647,33611612,33613077,33616092,33617033,33619562,33621040,33628225,336…	ENSSSCG00000001499.2	ENSSSCG00000001499	DST	0	0
ENSSSCT00000022016.1	chr7	-	33632170	33632302	33632302	33632302	33632170	33632302	ENSSSCG00000020421.1	ENSSSCG00000020421
ENSSSCT00000001696.2	chr7	-	34839240	34928071	34839240	34927704	34839240,34844403,34850438,34854474,34854854,34865609,34867709,34870299,34893116,34927185,	34839290,34844650,34851374,34854611,34855055,34865750,34867864,34870435,34893333,34928071,	ENSSSCG00000001523.2	ENSSSCG00000001523	GRM4	Metabotropic glutamate receptor 4 (PTHR24060:SF23)	G-protein coupled receptor(PC00021)
ENSSSCT00000001700.2	chr7	+	34984736	34990089	34984781	34988742	34984736,34986611,34987374,34988688,	34984883,34986695,34987425,34990089,	ENSSSCG00000001526.2	ENSSSCG00000001526	High mobility group AT-hook 1 transcript variant 2;HMGA1	High mobility group protein HMG-I/HMG-Y (PTHR23341:SF1)	DNA binding protein(PC00009)
ENSSSCT00000022833.1	chr7	-	34990223	34992729	34990542	34991458	34990223,34990757,34991131,34991347,34992635,	34990608,34990863,34991157,34991531,34992729,	ENSSSCG00000023160.1	ENSSSCG00000023160	LOC100156657	SUBFAMILY NOT NAMED (PTHR15868:SF2)	0
ENSSSCT00000001703.2	chr7	-	35109881	35117436	35110399	35116326	35109881,35111294,35112948,35115790,35116176,35117046,	35110441,35111350,35113026,35115962,35116326,35117436,	ENSSSCG00000001528.2	ENSSSCG00000001528	RPS10	40S ribosomal protein S10-related (PTHR12146:SF0)	ribosomal protein(PC00202)
ENSSSCT00000024010.1	chr7	+	35214364	35233219	35225360	35232745	35214364,35225331,35227813,35230295,35230462,35232566,	35214792,35225796,35228011,35230343,35230609,35233219,	ENSSSCG00000024531.1	ENSSSCG00000024531	SAM pointed domain-containing ets transcription factor;SPDEF	SAM pointed domain-containing Ets transcription factor (PTHR11849:SF182)	nucleic acid binding(PC00171);signaling molecule(PC00207);transcription factor(PC00218)
ENSSSCT00000024420.1	chr7	-	35236543	35244143	35238410	35244082	35236543,35238989,35240116,35240344,35240851,35241128,35241684,35242841,35244019,	35238520,35239177,35240244,35240465,35241027,35241284,35241920,35242998,35244143,	ENSSSCG00000027053.1	ENSSSCG00000027053	PACSIN1	Protein kinase C and casein kinase substrate in neurons protein 1 (PTHR23065:SF16)	actin family cytoskeletal protein(PC00041);membrane trafficking regulatory protein(PC00151)
ENSSSCT00000001711.2	chr7	-	35854336	36008752	35854336	36008639	35854336,35856541,35856734,35857352,35857947,35858605,35858980,35859474,35859920,35860412,35860823,35861063,35861464,35862084,35862701,35864516,35869065,35869370,35870416,35873416,35874513,36007397,36008494,	35854486,35856621,35856887,35857550,35858109,35858773,35859142,35859690,35860079,35860529,35860928,35861180,35861587,35862201,35862824,35864633,35869182,35869496,35870551,35873542,35874636,36007523,36008752,	ENSSSCG00000001536.2	ENSSSCG00000001536	LOC100152993	Signal peptide, CUB and EGF-like domain-containing protein 3 (PTHR24046:SF2)	extracellular matrix glycoprotein(PC00100)
ENSSSCT00000001722.2	chr7	+	36085700	36100686	36085750	36099331	36085700,36087879,36093635,36094760,36096122,36096374,36097152,36098106,36098357,36098625,36098874,36099217,	36085952,36087944,36093698,36094772,36096260,36096424,36097214,36098240,36098531,36098766,36099027,36100686,	ENSSSCG00000001544.2	ENSSSCG00000001544	Transcriptional enhancer factor TEF-5;TEAD3	Transcriptional enhancer factor TEF-5 (PTHR11834:SF1)	transcription factor(PC00218)
ENSSSCT00000001720.2	chr7	-	36106601	36108831	36106630	36108831	36106601,36107062,36108289,36108415,36108791,	36106801,36107235,36108413,36108438,36108831,	ENSSSCG00000001543.2	ENSSSCG00000001543
ENSSSCT00000001724.2	chr7	-	36111075	36123998	36111075	36123839	36111075,36112945,36114111,36116797,36117092,36117595,36118173,36118541,36119627,36123591,	36111177,36113071,36114178,36116876,36117216,36117739,36118242,36118586,36120243,36123998,	ENSSSCG00000001546.2	ENSSSCG00000001546	FANCE	Fanconi anemia group E protein (PTHR32094:SF5)	0
ENSSSCT00000001716.2	chr7	-	36111075	36123998	36111075	36123839	36111075,36112945,36114111,36116797,36117092,36117595,36118173,36119627,36123591,	36111177,36113071,36114178,36116876,36117216,36117739,36118242,36120243,36123998,	ENSSSCG00000001546.2	ENSSSCG00000001546	FANCE	Fanconi anemia group E protein (PTHR32094:SF5)	0
ENSSSCT00000026873.1	chr7	-	36111075	36123870	36117595	36123870	36111075,36112945,36114111,36116797,36117092,36117595,36118173,36118541,36119627,36123591,36123737,	36111177,36113071,36114178,36116876,36117216,36117739,36118242,36118586,36120243,36123670,36123870,	ENSSSCG00000001546.2	ENSSSCG00000001546	FANCE	Fanconi anemia group E protein (PTHR32094:SF5)	0
ENSSSCT00000027300.1	chr7	-	36127212	36135077	36127212	36135077	36127212,36129363,36131268,36131506,36132030,36133992,36134490,36134955,	36127276,36129387,36131379,36131670,36132063,36134037,36134758,36135077,	ENSSSCG00000025377.1	ENSSSCG00000025377	unassigned	SUBFAMILY NOT NAMED (PTHR11224:SF39)	ubiquitin-protein ligase(PC00234)
ENSSSCT00000001714.2	chr7	-	36141605	36215260	36143377	36155148	36141605,36144151,36144742,36146107,36147000,36155018,36211445,36215125,	36143625,36144602,36144945,36146246,36147155,36155249,36211529,36215260,	ENSSSCG00000001539.2	ENSSSCG00000001539	Peroxisome proliferator-activated receptor delta;PPARD	Peroxisome proliferator-activated receptor delta (PTHR24082:SF15)	nuclear hormone receptor(PC00169);nucleic acid binding(PC00171)
ENSSSCT00000035214.1	chr7	-	36220768	36243212	36221147	36243148	36220768,36221572,36223114,36223424,36224925,36225406,36231987,36232773,36243052,	36221371,36221663,36223313,36223591,36225224,36225515,36232173,36232914,36243212,	ENSSSCG00000001538.3	ENSSSCG00000001538	DEF6	Differentially expressed in FDCP 6 homolog (PTHR14383:SF2)	calcium-binding protein(PC00060);nucleic acid binding(PC00171)
ENSSSCT00000033680.1	chr7	-	36220768	36243212	36221147	36243148	36220768,36221572,36223114,36223424,36243052,	36221371,36221663,36223313,36223591,36243212,	ENSSSCG00000001538.3	ENSSSCG00000001538	DEF6	Differentially expressed in FDCP 6 homolog (PTHR14383:SF2)	calcium-binding protein(PC00060);nucleic acid binding(PC00171)
ENSSSCT00000001713.3	chr7	-	36220768	36243212	36221147	36243148	36220768,36221572,36223114,36223424,36224925,36225406,36229883,36230116,36231987,36232773,36243052,	36221371,36221663,36223313,36223591,36225224,36225515,36230030,36230353,36232173,36232914,36243212,	ENSSSCG00000001538.3	ENSSSCG00000001538	DEF6	Differentially expressed in FDCP 6 homolog (PTHR14383:SF2)	calcium-binding protein(PC00060);nucleic acid binding(PC00171)
ENSSSCT00000001712.2	chr7	-	36245631	36254505	36245631	36254505	36245631,36246559,36247198,36247999,36248256,36249280,36249538,36250309,36250693,36252839,36254233,36254423,	36245736,36246673,36247363,36248163,36248490,36249460,36249664,36250385,36250810,36253039,36254311,36254505,	ENSSSCG00000001537.2	ENSSSCG00000001537	ZNF76	Zinc finger protein 76 (PTHR44232:SF3)	0
ENSSSCT00000001727.2	chr7	-	36373068	36478480	36373068	36438758	36373068,36373142,36373938,36377896,36383965,36386504,36392013,36410904,36411940,36427222,36438653,36472358,36478366,	36373140,36373175,36374178,36378082,36384049,36386595,36392170,36411019,36412083,36427367,36438779,36472463,36478480,	ENSSSCG00000001549.2	ENSSSCG00000001549	FKBP5	Peptidyl-prolyl cis-trans isomerase FKBP5 (PTHR10516:SF26)	calcium-binding protein(PC00060);chaperone(PC00072);isomerase(PC00135)
ENSSSCT00000001728.2	chr7	+	36518829	36529646	36518829	36529646	36518829,36520144,36520503,36527543,36527856,36529316,	36518992,36520290,36520638,36527717,36527928,36529646,	ENSSSCG00000001550.2	ENSSSCG00000001550	ARMC12	Armadillo repeat-containing protein 12 (PTHR15712:SF20)	0
ENSSSCT00000001729.1	chr7	+	36533599	36535664	36533599	36535664	36533599,36534091,36535613,	36533683,36534214,36535664,	ENSSSCG00000001551.1	ENSSSCG00000001551	CLPSL2	Colipase-like protein 2 (PTHR10041:SF3)	enzyme modulator(PC00095)
ENSSSCT00000001730.2	chr7	-	36546796	36549010	36546911	36548967	36546796,36547632,36548883,	36547043,36547755,36549010,	ENSSSCG00000001552.2	ENSSSCG00000001552	Colipase;CLPS	Colipase (PTHR10041:SF8)	enzyme modulator(PC00095)
ENSSSCT00000001731.1	chr7	+	36552500	36560440	36552500	36560440	36552500,36560171,	36552936,36560440,	ENSSSCG00000001553.1	ENSSSCG00000001553	LHFPL5	Tetraspan membrane protein of hair cell stereocilia (PTHR12489:SF18)	0
ENSSSCT00000001732.1	chr7	-	36575698	36638641	36575901	36638313	36575698,36577589,36582513,36586954,36591622,36602432,36603234,36604013,36606477,36607975,36614072,36615305,36616403,36618436,36637711,36638300,	36576086,36577682,36582583,36587062,36591723,36602852,36603448,36604039,36606643,36608082,36614160,36615393,36616512,36618555,36637772,36638641,	ENSSSCG00000001554.1	ENSSSCG00000001554	SFRS protein kinase 1;SRPK1	SRSF protein kinase 1 (PTHR24055:SF346)	non-receptor serine/threonine protein kinase(PC00167)
ENSSSCT00000027433.1	chr7	+	36597505	36600159	36597717	36600084	36597505,36597899,36598221,36598900,36599914,	36597790,36597992,36598417,36599019,36600159,	ENSSSCG00000022412.1	ENSSSCG00000022412	LOC102159407	YLP motif-containing protein 1 (PTHR13413:SF0)	nucleic acid binding(PC00171)
ENSSSCT00000001733.2	chr7	-	36660473	36714021	36660473	36714021	36660473,36662230,36662517,36666506,36671610,36671849,36672771,36672928,36673227,36674329,36674373,36678161,36685666,36686626,36691867,36695066,36696194,36699891,36701796,36707065,36713836,	36660815,36662415,36662572,36666887,36671739,36671942,36672841,36673036,36673250,36674371,36674400,36678239,36685780,36686774,36691950,36695216,36696359,36700073,36701913,36707205,36714021,	ENSSSCG00000001555.2	ENSSSCG00000001555	Testis anion transporter 1;SLC26A8	Testis anion transporter 1 (PTHR11814:SF11)	0
ENSSSCT00000001734.3	chr7	+	36725706	36795310	36726149	36793022	36725706,36751629,36757444,36767354,36768403,36768727,36769945,36770687,36779798,36787049,36791958,36792954,	36726265,36751759,36757503,36767466,36768433,36768775,36770060,36770759,36779878,36787128,36792132,36795310,	ENSSSCG00000001556.3	ENSSSCG00000001556	Mitogen-activated protein kinase;MAPK14	Mitogen-activated protein kinase 14 (PTHR24055:SF110)	non-receptor serine/threonine protein kinase(PC00167)
ENSSSCT00000033702.1	chr7	+	36768726	36771266	36771266	36771266	36768726,36769945,36770687,	36768775,36770060,36771266,	ENSSSCG00000001556.3	ENSSSCG00000001556	Mitogen-activated protein kinase;MAPK14	Mitogen-activated protein kinase 14 (PTHR24055:SF110)	non-receptor serine/threonine protein kinase(PC00167)
ENSSSCT00000029689.1	chr7	+	36804603	36865913	36857955	36863663	36804603,36857941,36862196,36863479,	36804853,36858039,36862351,36865913,	ENSSSCG00000020803.1	ENSSSCG00000020803	unassigned	0	0
ENSSSCT00000001738.1	chr7	+	36888271	36925502	36888271	36925502	36888271,36911917,36914087,36915585,36916940,36923359,36924453,36925372,	36888476,36912150,36914153,36915795,36917001,36923920,36924466,36925502,	ENSSSCG00000001559.2	ENSSSCG00000001559	PNPLA1	Patatin-like phospholipase domain-containing protein 1 (PTHR12406:SF23)	acyltransferase(PC00042);phospholipase(PC00186)
ENSSSCT00000001739.2	chr7	-	36937622	36949206	36937622	36949206	36937622,36938401,36940329,36941530,36942502,36943067,36944260,36944983,36945807,36947468,36948596,	36937658,36938659,36940394,36941662,36942737,36943129,36944392,36945226,36945870,36947588,36949206,	ENSSSCG00000001560.2	ENSSSCG00000001560	C6orf222	SUBFAMILY NOT NAMED (PTHR22435:SF0)	0
ENSSSCT00000001740.2	chr7	-	36990012	37008146	36990012	37008146	36990012,36990701,36992607,36994358,36994835,36995819,36996111,36996288,36996743,37006495,37008140,	36990130,36990802,36992750,36994568,36994841,36995840,36996148,36996377,36996908,37006631,37008146,	ENSSSCG00000001561.2	ENSSSCG00000001561	ETV7	Transcription factor ETV7 (PTHR11849:SF77)	nucleic acid binding(PC00171);signaling molecule(PC00207);transcription factor(PC00218)
ENSSSCT00000001741.2	chr7	+	37046644	37093046	37078323	37092269	37046644,37078295,37082994,37086252,37086701,37088073,37090515,37091976,	37046740,37078483,37083268,37086355,37086822,37088271,37090626,37093046,	ENSSSCG00000001562.2	ENSSSCG00000001562	KCTD20	BTB/POZ domain-containing protein KCTD20 (PTHR21637:SF1)	0
ENSSSCT00000001742.2	chr7	-	37106645	37154544	37108929	37148505	37106645,37109530,37110519,37110732,37111895,37118867,37121358,37126122,37128736,37133066,37136920,37137965,37148374,37154228,	37109060,37109625,37110539,37110905,37112013,37118929,37121461,37126277,37128860,37133150,37137043,37138017,37148510,37154544,	ENSSSCG00000001563.2	ENSSSCG00000001563	STK38	Serine/threonine-protein kinase 38 (PTHR24356:SF221)	annexin(PC00050);calmodulin(PC00061);non-receptor serine/threonine protein kinase(PC00167);transfer/carrier protein(PC00219)
ENSSSCT00000001743.2	chr7	+	37191602	37198743	37193426	37197922	37191602,37193424,37195119,37197408,37197690,37197894,	37191721,37193631,37195255,37197447,37197777,37198743,	ENSSSCG00000001564.2	ENSSSCG00000001564	SRSF3	Serine/arginine-rich splicing factor 3 (PTHR23147:SF22)	mRNA splicing factor(PC00148)
ENSSSCT00000032169.1	chr7	+	37258052	37267163	37258085	37265657	37258052,37258750,37262828,37265607,	37258159,37258752,37263284,37267163,	ENSSSCG00000022111.1	ENSSSCG00000022111	CDKN1A	0	0
ENSSSCT00000009572.2	chr8	-	15355492	15443176	15356159	15443176	15355492,15357937,15358355,15364378,15379041,15381634,15381988,15386735,15406605,15408266,15408496,15417655,15420967,15423925,15424447,15427352,15430010,15430995,15433002,15435058,15437200,15438905,15443024,	15356401,15358149,15358647,15364533,15379172,15381875,15382132,15386829,15406745,15408364,15408621,15417819,15421039,15423997,15424519,15427421,15430143,15431162,15433145,15435059,15437344,15438980,15443176,	ENSSSCG00000008749.2	ENSSSCG00000008749	SLIT2	Slit homolog 2 protein (PTHR24373:SF107)	extracellular matrix protein(PC00102);receptor(PC00197)
ENSSSCT00000020772.2	chr8	-	15443761	15443845	15443845	15443845	15443761	15443845	ENSSSCG00000023893.1	ENSSSCG00000023893
ENSSSCT00000009573.2	chr8	+	15450654	15470225	15454584	15469751	15450654,15454569,15454763,15457284,15460234,15463361,15463974,15466625,15469694,	15450889,15454636,15454915,15457352,15460325,15463496,15464082,15466706,15470225,	ENSSSCG00000008750.2	ENSSSCG00000008750	PACRGL	PACRG-like protein (PTHR21207:SF1)	0
ENSSSCT00000030135.1	chr8	-	15471131	15609158	15472596	15576114	15471131,15474246,15475475,15478038,15490270,15498159,15576012,15609035,	15472644,15474309,15475580,15478146,15490341,15498229,15576137,15609158,	ENSSSCG00000023934.1	ENSSSCG00000023934	KCNIP4	Kv channel-interacting protein 4 (PTHR23055:SF30)	0
ENSSSCT00000031079.1	chr8	-	15471131	15500936	15472596	15500936	15471131,15474246,15475475,15478038,15490270,15498159,15500633,15500885,	15472644,15474309,15475580,15478146,15490341,15498229,15500693,15500936,	ENSSSCG00000023934.1	ENSSSCG00000023934	KCNIP4	Kv channel-interacting protein 4 (PTHR23055:SF30)	0
ENSSSCT00000030010.1	chr8	+	15579228	15580803	15579228	15580803	15579228	15580803	ENSSSCG00000028224.1	ENSSSCG00000028224	unassigned	Emb|CAB86673.1-related (PTHR19963:SF29)	0
ENSSSCT00000012673.2	chr13	+	75699480	75737598	75703583	75736604	75699480,75703556,75705134,75713574,75718183,75719635,75719816,75723846,75726350,75733848,75735002,75735908,75736544,	75699579,75703772,75705216,75713611,75718704,75719637,75719894,75723897,75726489,75733885,75735114,75735998,75737598,	ENSSSCG00000011580.2	ENSSSCG00000011580	tRNA-splicing endonuclease subunit Sen2;TSEN2	tRNA-splicing endonuclease subunit Sen2 (PTHR21227:SF0)	endodeoxyribonuclease(PC00093);hydrolase(PC00121)
ENSSSCT00000029848.1	chr13	+	75699480	75735153	75703583	75735153	75699480,75703556,75705134,75713574,75718183,75723846,75726350,75733848,75735002,	75699579,75703772,75705216,75713611,75718700,75723897,75726489,75733885,75735153,	ENSSSCG00000011580.2	ENSSSCG00000011580	tRNA-splicing endonuclease subunit Sen2;TSEN2	tRNA-splicing endonuclease subunit Sen2 (PTHR21227:SF0)	endodeoxyribonuclease(PC00093);hydrolase(PC00121)
ENSSSCT00000012674.2	chr13	-	75741483	75751615	75741583	75751615	75741483,75742617,75743733,75751412,	75741824,75742780,75743783,75751615,	ENSSSCG00000011581.2	ENSSSCG00000011581	MKRN2OS	MKRN2 opposite strand protein (PTHR33963:SF2)	0
ENSSSCT00000028409.1	chr13	+	75831025	75848212	75831025	75847072	75831025,75831296,75831661,75832977,75833694,75835018,75836085,75838156,75846629,75846934,	75831131,75831313,75831690,75832980,75833873,75835323,75836300,75838267,75846774,75848212,	ENSSSCG00000029877.1	ENSSSCG00000029877	MKRN2	E3 ubiquitin-protein ligase makorin-2-related (PTHR11224:SF17)	ubiquitin-protein ligase(PC00234)
ENSSSCT00000028617.1	chr13	+	75833502	75848212	75833668	75847072	75833502,75835018,75836085,75838156,75846629,75846934,	75833873,75835323,75836300,75838267,75846774,75848212,	ENSSSCG00000029877.1	ENSSSCG00000029877	MKRN2	E3 ubiquitin-protein ligase makorin-2-related (PTHR11224:SF17)	ubiquitin-protein ligase(PC00234)
ENSSSCT00000031449.1	chr13	-	75848288	75869542	75848544	75869470	75848288,75849464,75857203,75857803,75858041,75861855,75864190,75866212,75866675,75869375,	75848725,75849549,75857321,75857931,75858069,75862009,75864289,75866370,75866778,75869542,	ENSSSCG00000022633.1	ENSSSCG00000022633	LOC100737448	RAF proto-oncogene serine/threonine-protein kinase (PTHR44000:SF1)	0
ENSSSCT00000030744.1	chr13	-	75873798	75878554	75874597	75877747	75873798,75875083,75875337,75875854,75877656,	75874741,75875218,75875469,75875973,75878554,	ENSSSCG00000024453.1	ENSSSCG00000024453	unassigned	RAF proto-oncogene serine/threonine-protein kinase (PTHR44000:SF1)	0
ENSSSCT00000012676.2	chr13	-	75975431	76006663	75976004	75993804	75975431,75977157,75977713,75977868,75982462,75982902,75983883,75985573,75988216,75992952,75993734,76006606,	75976024,75977220,75977788,75977940,75982510,75982935,75983919,75985627,75988309,75993072,75993806,76006663,	ENSSSCG00000011583.2	ENSSSCG00000011583	TMEM40	Transmembrane protein 40 (PTHR16108:SF2)	0
ENSSSCT00000031032.1	chr13	+	76027909	76058202	76028402	76055979	76027909,76029432,76030245,76032661,76033178,76036540,76037604,76039662,76041206,76041500,76043186,76044449,76044909,76048572,76052463,76053221,76054675,76055751,	76028470,76029444,76030316,76032683,76033346,76036695,76037728,76039928,76041312,76041643,76043479,76044591,76046412,76048668,76052633,76053386,76054783,76058202,	ENSSSCG00000011582.2	ENSSSCG00000011582	CAND2	Cullin-associated NEDD8-dissociated protein 2 (PTHR12696:SF2)	transcription factor(PC00218)
ENSSSCT00000012675.2	chr13	+	76027909	76058202	76028402	76055979	76027909,76033202,76036540,76037604,76039662,76041206,76041500,76043186,76044449,76044909,76048572,76052463,76053221,76054675,76055751,	76028470,76033346,76036695,76037728,76039928,76041312,76041643,76043479,76044591,76046412,76048668,76052633,76053386,76054783,76058202,	ENSSSCG00000011582.2	ENSSSCG00000011582	CAND2	Cullin-associated NEDD8-dissociated protein 2 (PTHR12696:SF2)	transcription factor(PC00218)
ENSSSCT00000026890.1	chr13	-	76055677	76062320	76057919	76061571	76055677,76060720,76061475,	76058049,76060902,76062320,	ENSSSCG00000027637.1	ENSSSCG00000027637	60S ribosomal protein L32;RPL32	60S ribosomal protein L32 (PTHR23413:SF5)	ribosomal protein(PC00202)
ENSSSCT00000031933.1	chr13	-	76061641	76061781	76061781	76061781	76061641	76061781	ENSSSCG00000030032.1	ENSSSCG00000030032
ENSSSCT00000012685.2	chr13	+	76112279	76129343	76112279	76128971	76112279,76114897,76116473,76118431,76119568,76122637,76123764,76124594,76125647,76126226,76127893,76128234,76128881,	76112311,76115069,76116576,76118572,76119663,76122736,76123778,76124760,76125759,76126352,76127973,76128399,76129343,	ENSSSCG00000011589.2	ENSSSCG00000011589	IFT122	Intraflagellar transport protein 122 homolog (PTHR12764:SF4)	0
ENSSSCT00000012686.1	chr13	+	76135866	76140946	76135866	76140843	76135866,76137971,76139387,76139659,76140732,	76136227,76138140,76139553,76139899,76140946,	ENSSSCG00000011590.1	ENSSSCG00000011590	Rhodopsin;RHO	Rhodopsin (PTHR24240:SF15)	G-protein coupled receptor(PC00021)
ENSSSCT00000012687.2	chr13	+	76146764	76175465	76146804	76175454	76146764,76171460,76173667,76174845,76175211,	76146934,76171720,76174010,76174910,76175465,	ENSSSCG00000011591.2	ENSSSCG00000011591	Oocyte-specific H1 histone;H1FOO	Histone H1oo (PTHR11467:SF42)	histone(PC00118)
ENSSSCT00000012688.2	chr13	-	76179148	76229571	76180420	76229571	76179148,76180765,76180999,76182106,76183600,76184233,76184578,76185287,76185432,76185900,76186169,76188416,76188986,76189586,76190442,76190635,76191681,76192575,76192812,76193257,76193428,76194298,76194528,76195570,76196744,76197825,76198123,76200582,76206024,76206547,76206778,76209503,76209724,76210096,76213036,76228007,76229408,	76180537,76180840,76181140,76182254,76183764,76184338,76184613,76185351,76185536,76186057,76186316,76188615,76189117,76189691,76190555,76190743,76191796,76192725,76193076,76193348,76193596,76194438,76194628,76195722,76196899,76197919,76198213,76200687,76206127,76206656,76206956,76209633,76209825,76210228,76213213,76229302,76229571,	ENSSSCG00000011592.2	ENSSSCG00000011592	PLXND1	Plexin-D1 (PTHR22625:SF7)	0
ENSSSCT00000007945.2	chr17	+	41732634	41760088	41735982	41759974	41732634,41735940,41739390,41740453,41741459,41742617,41746914,41749039,41750839,41751946,41752449,41755249,41756462,41757614,41758361,41759941,	41732685,41736097,41739523,41740561,41741609,41742699,41746978,41749125,41751019,41752000,41752608,41755317,41756508,41757678,41758438,41760088,	ENSSSCG00000007261.2	ENSSSCG00000007261	Long palate lung and nasal epithelium protein 1;BPIFB1	BPI fold-containing family B member 1 (PTHR10504:SF21)	antibacterial response protein(PC00051);transfer/carrier protein(PC00219)
ENSSSCT00000007946.2	chr17	+	41763474	41786295	41765443	41786170	41763474,41765414,41766803,41769463,41770597,41771520,41771713,41772217,41773356,41776105,41777631,41778858,41779153,41781238,41783621,41786137,	41763524,41765552,41767020,41769568,41770729,41771605,41771777,41772303,41773539,41776159,41777784,41778926,41779199,41781302,41783701,41786295,	ENSSSCG00000007262.2	ENSSSCG00000007262	BPIFB5	Protein Bpifb5 (PTHR10504:SF4)	antibacterial response protein(PC00051);transfer/carrier protein(PC00219)
ENSSSCT00000007947.1	chr17	+	41802796	41819073	41802796	41819073	41802796,41807931,41808279,41808627,41809434,41810722,41811803,41812246,41813008,41814624,41815446,41815891,41816260,41818087,41818890,41819052,	41803064,41808099,41808459,41808784,41809536,41810878,41811888,41812304,41813079,41814765,41815569,41815959,41816291,41818148,41818970,41819073,	ENSSSCG00000007263.1	ENSSSCG00000007263	unassigned	Vomeromodulin (PTHR40142:SF1)	0
ENSSSCT00000007948.1	chr17	+	41802823	41814705	41802823	41814705	41802823,41807931,41808627,41809434,41810722,41811803,41812246,41813008,41813764,41814624,	41803064,41808294,41808784,41809536,41810878,41811888,41812304,41813079,41813770,41814705,	ENSSSCG00000007263.1	ENSSSCG00000007263	unassigned	Vomeromodulin (PTHR40142:SF1)	0
ENSSSCT00000007949.2	chr17	-	41827903	41861498	41828075	41858333	41827903,41831449,41836736,41840201,41842288,41843423,41844788,41846500,41849934,41852653,41854758,41855281,41858023,41861413,	41828156,41831590,41836886,41840332,41842344,41843521,41845019,41846621,41850145,41852754,41854793,41855385,41858354,41861498,	ENSSSCG00000007264.2	ENSSSCG00000007264	CDK5RAP1	CDK5 regulatory subunit-associated protein 1 (PTHR43020:SF2)	0
ENSSSCT00000007950.2	chr17	-	41868152	41896580	41868152	41896442	41868152,41868329,41869221,41871588,41871861,41877602,41892708,41896132,	41868245,41868517,41869418,41871719,41872069,41877807,41892894,41896580,	ENSSSCG00000007265.2	ENSSSCG00000007265	SNTA1	Alpha-1-syntrophin (PTHR10554:SF6)	0
ENSSSCT00000027119.1	chr17	-	41984967	42024001	41989822	42024001	41984967,41992571,41996686,42001406,42002514,42006761,42008714,42013764,42018664,42023480,42023971,	41990122,41992762,41996755,42001602,42002600,42007015,42008896,42013854,42018906,42023634,42024001,	ENSSSCG00000027410.1	ENSSSCG00000027410	CBFA2T2	Protein CBFA2T2 (PTHR10379:SF13)	transcription cofactor(PC00217)
ENSSSCT00000030451.1	chr17	-	41984967	42071429	41989822	42023622	41984967,41992571,41996686,42001406,42002514,42006761,42008714,42013764,42018664,42023480,42071371,	41990122,41992762,41996755,42001602,42002600,42007015,42008896,42013854,42018906,42023624,42071429,	ENSSSCG00000027410.1	ENSSSCG00000027410	CBFA2T2	Protein CBFA2T2 (PTHR10379:SF13)	transcription cofactor(PC00217)
ENSSSCT00000027481.1	chr17	-	42101647	42116081	42101647	42116010	42101647,42101711,42101799,42101999,42102403,42110878,42111168,42112176,42113848,42115899,	42101707,42101795,42101882,42102118,42102540,42110976,42111194,42112285,42113873,42116081,	ENSSSCG00000029626.1	ENSSSCG00000029626	NECAB3	N-terminal EF-hand calcium-binding protein 3 (PTHR12178:SF3)	0
ENSSSCT00000007952.2	chr17	+	42108761	42109499	42108761	42109499	42108761	42109499	ENSSSCG00000007267.2	ENSSSCG00000007267	ACTL10	Actin-like protein 10 (PTHR11937:SF183)	actin and actin related protein(PC00039)
ENSSSCT00000007953.2	chr17	-	42116177	42121899	42117263	42121899	42116177,42117652,42117972,42120006,42121211,42121808,	42117511,42117878,42118091,42120161,42121431,42121899,	ENSSSCG00000007268.2	ENSSSCG00000007268	E2F1	Transcription factor E2F1 (PTHR12081:SF43)	nucleic acid binding(PC00171);transcription factor(PC00218)

## Sheet: ZW
name	chrom	strand	txStart	txEnd	cdsStart	cdsEnd	exonStarts	exonEnds	Transcript	ENSEMBL	Gene name/symbol	Family/Subfamily	Protein Class
ENSSSCT00000004744.2	chr1	-	60192744	60222789	60194922	60222789	60192744,60197166,60203634,60207313,60215604,60218818,60221088,60222482,	60195647,60197261,60203699,60207481,60215776,60218920,60221293,60222789,	ENSSSCG00000004290.2	ENSSSCG00000004290	Uncharacterized protein;TBX18;ortholog	T-box transcription factor TBX18 (PTHR11267:SF20)	nucleic acid binding(PC00171);transcription factor(PC00218)
ENSSSCT00000031467.1	chr1	+	229662566	230108309	229975683	230103799	229662566,229799247,229947025,229975594,230084756,230103138,	229662728,229799448,229947128,229975830,230086726,230108309,	ENSSSCG00000025613.1	ENSSSCG00000025613	Uncharacterized protein;BNC2;ortholog	Zinc finger protein basonuclin-2 (PTHR15021:SF2)	DNA binding protein(PC00009);zinc finger transcription factor(PC00244)
ENSSSCT00000031467.1	chr1	+	229662566	230108309	229975683	230103799	229662566,229799247,229947025,229975594,230084756,230103138,	229662728,229799448,229947128,229975830,230086726,230108309,	ENSSSCG00000025613.1	ENSSSCG00000025613	Uncharacterized protein;BNC2;ortholog	Zinc finger protein basonuclin-2 (PTHR15021:SF2)	DNA binding protein(PC00009);zinc finger transcription factor(PC00244)
ENSSSCT00000005713.2	chr1	-	230579086	230677064	230579184	230677064	230579086,230619139,230653539,230674896,230676936,	230579406,230619292,230653671,230674951,230677064,	ENSSSCG00000005182.2	ENSSSCG00000005182	Uncharacterized protein;unassigned;ortholog	0	0
ENSSSCT00000030827.1	chr1	-	230727442	230728815	230727442	230728743	230727442,230728553,	230727561,230728815,	ENSSSCG00000022285.1	ENSSSCG00000022285	Uncharacterized protein;unassigned;ortholog	0	0
ENSSSCT00000005714.2	chr1	+	230981733	231017408	230982582	231016837	230981733,230982439,230986043,230999158,231001809,231002958,231008243,231009947,231014025,231015310,231016812,	230981914,230982654,230986120,230999297,231001914,231003021,231008340,231010023,231014254,231015429,231017408,	ENSSSCG00000005183.2	ENSSSCG00000005183	Uncharacterized protein;PSIP1;ortholog	PC4 and SFRS1-interacting protein (PTHR12550:SF42)	growth factor(PC00112);transcription cofactor(PC00217)
ENSSSCT00000005715.2	chr1	-	231027869	231060757	231028019	231060757	231027869,231029475,231032078,231033468,231041230,231043182,231051904,231059657,231060440,	231028167,231029583,231032243,231033551,231041380,231043287,231051989,231059735,231060757,	ENSSSCG00000005184.2	ENSSSCG00000005184	Uncharacterized protein;SNAPC3;ortholog	snRNA-activating protein complex subunit 3 (PTHR13421:SF16)	0
ENSSSCT00000005719.2	chr1	-	231595574	231604293	231595574	231599089	231595574,231599015,231604177,	231595737,231599127,231604293,	ENSSSCG00000005188.2	ENSSSCG00000005188	Palmitoyltransferase;ZDHHC21;ortholog	Palmitoyltransferase ZDHHC21 (PTHR22883:SF11)	0
ENSSSCT00000005721.2	chr1	+	231958096	232191301	231958096	232191297	231958096,231964139,232091998,232124771,232130636,232134178,232154636,232159712,232164250,232167405,232177904,232191167,	231958126,231964671,232092052,232124840,232130757,232134297,232154771,232159897,232164416,232167488,232177993,232191301,	ENSSSCG00000005190.2	ENSSSCG00000005190	Nuclear factor 1;NFIB;ortholog	Nuclear factor 1 B-type (PTHR11492:SF4)	nucleic acid binding(PC00171);transcription factor(PC00218)
ENSSSCT00000007260.2	chr4	+	107131135	107150020	107131135	107150020	107131135,107136833,107139340,107140459,107142561,107143251,107143522,107144381,107148221,107148615,107149838,	107132044,107136878,107139568,107140687,107142671,107143356,107143649,107144647,107148354,107148736,107150020,	ENSSSCG00000006626.2	ENSSSCG00000006626	Uncharacterized protein;PI4KB;ortholog	Phosphatidylinositol 4-kinase beta (PTHR10048:SF22)	kinase(PC00137)
ENSSSCT00000007261.2	chr4	-	107151529	107211733	107151529	107156510	107151529,107152167,107152520,107152760,107153240,107153498,107154072,107154398,107211542,	107152027,107152309,107152633,107153093,107153403,107153675,107154251,107156530,107211733,	ENSSSCG00000006627.2	ENSSSCG00000006627	Uncharacterized protein;ZNF687;ortholog	Zinc finger protein 687 (PTHR44231:SF3)	0
ENSSSCT00000007264.2	chr4	-	107246978	107257425	107246980	107257409	107246978,107247730,107247881,107248178,107248651,107249032,107249623,107250095,107251642,107257383,	107247151,107247798,107248013,107248287,107248867,107249101,107249710,107250210,107251783,107257425,	ENSSSCG00000006628.2	ENSSSCG00000006628	Proteasome 26S subunit non-ATPase 4;PSMD4;ortholog	26S proteasome non-ATPase regulatory subunit 4 (PTHR10223:SF0)	enzyme modulator(PC00095)
ENSSSCT00000007262.2	chr4	-	107265726	107309507	107267373	107309124	107265726,107267654,107271772,107272096,107273291,107273575,107274757,107275820,107280130,107281532,107281976,107282536,107285060,107287591,107309042,	107267376,107267712,107271902,107272243,107273376,107273624,107274841,107276026,107280430,107281685,107282094,107282667,107285141,107287623,107309507,	ENSSSCG00000030547.1	ENSSSCG00000030547	Uncharacterized protein;PIP5K1A;ortholog	PIP5K1A and PSMD4-like protein-related (PTHR23086:SF54)	kinase(PC00137)
ENSSSCT00000007266.2	chr4	+	107315107	107326840	107315158	107326654	107315107,107318963,107319279,107319785,107325787,107326266,	107315275,107319116,107319394,107319962,107325932,107326840,	ENSSSCG00000006630.2	ENSSSCG00000006630	Uncharacterized protein;VPS72;ortholog	Vacuolar protein sorting-associated protein 72 homolog (PTHR13275:SF4)	DNA-directed RNA polymerase(PC00019)
ENSSSCT00000007267.2	chr4	+	107327289	107332130	107328390	107332029	107327289,107328348,107328718,107329190,107330078,107330351,107330584,107331078,107331480,107332006,	107327387,107328513,107328875,107329307,107330168,107330482,107330692,107331222,107331625,107332130,	ENSSSCG00000006631.2	ENSSSCG00000006631	Tropomodulin 4;TMOD4;ortholog	Tropomodulin-4 (PTHR10901:SF9)	non-motor actin binding protein(PC00165)
ENSSSCT00000007268.2	chr4	-	107332626	107335177	107332722	107335039	107332626,107333070,107333929,107334126,107334321,107334650,107334988,	107332822,107333265,107334018,107334224,107334410,107334721,107335177,	ENSSSCG00000006632.2	ENSSSCG00000006632	Uncharacterized protein;SCNM1;ortholog	Sodium channel modifier 1 (PTHR32297:SF1)	0
ENSSSCT00000029303.1	chr4	+	107335191	107349361	107335930	107345111	107335191,107343886,107344972,	107336110,107344251,107349361,	ENSSSCG00000020965.1	ENSSSCG00000020965	Uncharacterized protein;LYSMD1;ortholog	and putative peptidoglycan-binding domain-containing protein 1-related (PTHR20932:SF2)	0
ENSSSCT00000007270.3	chr4	-	107346209	107349280	107346737	107347292	107346209,107349225,	107347297,107349280,	ENSSSCG00000006634.3	ENSSSCG00000006634	Tumor necrosis factor alpha-induced protein 8-like 2;TNFAIP8L2;ortholog	Tumor necrosis factor alpha-induced protein 8-like protein 2 (PTHR12757:SF4)	0
ENSSSCT00000007271.2	chr4	+	107360079	107372653	107364159	107372653	107360079,107362349,107364105,107365681,107366102,107366324,107366738,107367066,107367367,107367678,107368071,107368548,107368970,107369357,107369793,107370247,107370452,107370681,107371604,	107360796,107362399,107364277,107365796,107366166,107366381,107366840,107367157,107367487,107367767,107368289,107368680,107369123,107369531,107369940,107370325,107370508,107370726,107372653,	ENSSSCG00000006635.2	ENSSSCG00000006635	Uncharacterized protein;SEMA6C;ortholog	Semaphorin-6C (PTHR11036:SF11)	0
ENSSSCT00000025723.1	chr4	+	107360079	107372099	107364159	107372099	107360079,107362349,107364105,107365681,107366102,107366324,107366738,107367066,107367367,107367678,107368071,107368548,107368970,107369357,107369793,107370247,107370452,107370681,107371806,107371882,	107360796,107362399,107364277,107365796,107366166,107366381,107366840,107367157,107367487,107367767,107368289,107368680,107369123,107369531,107369940,107370325,107370508,107370726,107371867,107372099,	ENSSSCG00000006635.2	ENSSSCG00000006635	Uncharacterized protein;SEMA6C;ortholog	Semaphorin-6C (PTHR11036:SF11)	0
ENSSSCT00000022093.1	chr4	-	107379216	107379485	107379485	107379485	107379216	107379485	ENSSSCG00000020498.1	ENSSSCG00000020498
ENSSSCT00000007272.2	chr4	-	107386808	107416755	107387075	107410154	107386808,107387522,107390731,107394956,107403981,107406863,107407925,107410046,107416585,	107387375,107387653,107390917,107395079,107404120,107407058,107408093,107410154,107416755,	ENSSSCG00000006636.2	ENSSSCG00000006636	Uncharacterized protein;GABPB2;ortholog	GA-binding protein subunit beta-2 (PTHR24193:SF86)	0
ENSSSCT00000031135.1	chr4	-	107418967	107424652	107420035	107420308	107418967,107424496,	107420314,107424652,	ENSSSCG00000030278.1	ENSSSCG00000030278	Uncharacterized protein;MLLT11;ortholog	Protein AF1q (PTHR15404:SF2)	0
ENSSSCT00000007274.2	chr4	+	107425645	107431955	107428865	107430612	107425645,107428600,107429456,107430537,107431300,	107425704,107428919,107429567,107430626,107431955,	ENSSSCG00000006638.2	ENSSSCG00000006638	Uncharacterized protein;CDC42SE1;ortholog	CDC42 small effector protein 1 (PTHR13502:SF3)	0
ENSSSCT00000007275.2	chr4	-	107434345	107436243	107434345	107436243	107434345,107435238,	107434366,107436243,	ENSSSCG00000006639.2	ENSSSCG00000006639	Uncharacterized protein;C1orf56;ortholog	Protein MENT (PTHR16240:SF2)	0
ENSSSCT00000007276.2	chr4	-	107437117	107446158	107437117	107446086	107437117,107437601,107437887,107439573,107440130,107440440,107444049,107444519,107444782,107446042,	107437154,107437700,107437974,107439705,107440233,107440623,107444280,107444584,107444878,107446158,	ENSSSCG00000006640.2	ENSSSCG00000006640	Uncharacterized protein;BNIPL;ortholog	Bcl-2/adenovirus E1B 19 kDa-interacting protein 2-like protein (PTHR12112:SF21)	0
ENSSSCT00000007277.2	chr4	-	107447180	107470788	107448619	107470590	107447180,107452770,107455452,107457171,107458817,107461530,107462423,107470551,	107449048,107452929,107455547,107457330,107459002,107461733,107462516,107470788,	ENSSSCG00000006641.2	ENSSSCG00000006641	Uncharacterized protein;PRUNE;ortholog	Protein prune homolog (PTHR12112:SF36)	0
ENSSSCT00000007278.2	chr4	+	107477471	107488159	107477829	107484775	107477471,107478606,107480005,107480889,107481672,107482138,107483795,107484283,107484694,	107478282,107478664,107480070,107481048,107481775,107482281,107483987,107484439,107488159,	ENSSSCG00000006642.2	ENSSSCG00000006642	Uncharacterized protein;FAM63A;ortholog	Protein FAM63A (PTHR18063:SF7)	0
ENSSSCT00000007279.2	chr4	-	107486089	107496114	107486406	107495349	107486089,107486694,107490386,107490530,107490766,107491487,107491713,107492943,107493746,107494110,107494982,107495274,107495835,107496064,	107486469,107486817,107490445,107490626,107490851,107491547,107491793,107493034,107493860,107494205,107495088,107495365,107495949,107496114,	ENSSSCG00000006643.2	ENSSSCG00000006643	Annexin;ANXA9;ortholog	Annexin A9 (PTHR10502:SF122)	0
ENSSSCT00000007280.2	chr4	+	107508696	107514673	107510756	107513808	107508696,107510755,107511380,107511698,107512039,107512224,107512487,107512765,107513105,107513345,107513667,	107508707,107510929,107511498,107511817,107512097,107512275,107512580,107512894,107513212,107513499,107514673,	ENSSSCG00000006644.2	ENSSSCG00000006644	Uncharacterized protein;CERS2;ortholog	Ceramide synthase 2 (PTHR12560:SF7)	0
ENSSSCT00000007281.2	chr4	-	107510689	107547726	107515323	107546496	107510689,107515905,107516525,107517122,107517558,107517804,107518436,107519792,107525950,107526795,107528268,107528510,107529726,107530834,107532053,107532686,107533054,107533787,107534783,107544719,107546236,107547394,	107515441,107515994,107516737,107517288,107517691,107517833,107519065,107519962,107526067,107527419,107528424,107528673,107529856,107531025,107532127,107532888,107533180,107533887,107534824,107544886,107546507,107547726,	ENSSSCG00000006645.2	ENSSSCG00000006645	Uncharacterized protein;SETDB1;ortholog	Histone-lysine N-methyltransferase SETDB1 (PTHR22884:SF356)	DNA binding protein(PC00009);methyltransferase(PC00155)
ENSSSCT00000007282.2	chr4	+	107586819	107636206	107599347	107636206	107586819,107599345,107602951,107609595,107612092,107614678,107618725,107620476,107621184,107621673,107623668,107624402,107627337,107629679,107631652,107631939,107632165,107632476,107632959,107634285,107635181,107636116,	107587054,107599457,107602996,107609640,107612137,107614892,107618939,107620579,107621250,107621759,107623745,107624537,107627412,107629831,107631763,107632012,107632289,107632579,107633107,107634448,107635348,107636206,	ENSSSCG00000006646.3	ENSSSCG00000006646	Uncharacterized protein;ARNT;ortholog	Aryl hydrocarbon receptor nuclear translocator (PTHR23042:SF50)	basic helix-loop-helix transcription factor(PC00055)
ENSSSCT00000032666.1	chr4	+	107586978	107636238	107587029	107636163	107586978,107599345,107602951,107609595,107612092,107614678,107618725,107620476,107621184,107621673,107623668,107635339,107636116,	107587054,107599457,107602996,107609640,107612137,107614892,107618939,107620579,107621250,107621759,107623701,107635348,107636238,	ENSSSCG00000006646.3	ENSSSCG00000006646	Uncharacterized protein;ARNT;ortholog	Aryl hydrocarbon receptor nuclear translocator (PTHR23042:SF50)	basic helix-loop-helix transcription factor(PC00055)
ENSSSCT00000033780.1	chr4	+	107586978	107636238	107587029	107636163	107586978,107599345,107602951,107609595,107612092,107614678,107618725,107620476,107621184,107621673,107623668,107635339,107636116,	107587054,107599457,107602996,107609640,107612137,107614892,107618939,107620579,107621250,107621759,107623701,107635348,107636238,	ENSSSCG00000006646.3	ENSSSCG00000006646	Uncharacterized protein;ARNT;ortholog	Aryl hydrocarbon receptor nuclear translocator (PTHR23042:SF50)	basic helix-loop-helix transcription factor(PC00055)
ENSSSCT00000034834.1	chr4	+	107587014	107638503	107587029	107636206	107587014,107599345,107602951,107609595,107612092,107614678,107618725,107620476,107621184,107621673,107623668,107624406,107627337,107629679,107631652,107631939,107632165,107632476,107632959,107634285,107635181,107636116,	107587054,107599457,107602996,107609640,107612137,107614892,107618939,107620579,107621250,107621759,107623749,107624537,107627412,107629831,107631763,107632012,107632289,107632579,107633107,107634448,107635348,107638503,	ENSSSCG00000006646.3	ENSSSCG00000006646	Uncharacterized protein;ARNT;ortholog	Aryl hydrocarbon receptor nuclear translocator (PTHR23042:SF50)	basic helix-loop-helix transcription factor(PC00055)
ENSSSCT00000034765.1	chr4	+	107587014	107638503	107638503	107638503	107587014,107599345,107602951,107609595,107612092,107614678,107618725,107620476,107621184,107621673,107623668,107624406,107627337,107629679,107631652,107631939,107632165,107632476,107632718,107634285,107635181,107636116,	107587054,107599457,107602996,107609640,107612137,107614892,107618939,107620579,107621250,107621759,107623749,107624537,107627412,107629831,107631763,107632012,107632289,107632579,107633107,107634448,107635348,107638503,	ENSSSCG00000006646.3	ENSSSCG00000006646	Uncharacterized protein;ARNT;ortholog	Aryl hydrocarbon receptor nuclear translocator (PTHR23042:SF50)	basic helix-loop-helix transcription factor(PC00055)
ENSSSCT00000033419.1	chr4	+	107599344	107614873	107599344	107614873	107599344,107602951,107609595,107614678,	107599457,107602996,107609640,107614873,	ENSSSCG00000006646.3	ENSSSCG00000006646	Uncharacterized protein;ARNT;ortholog	Aryl hydrocarbon receptor nuclear translocator (PTHR23042:SF50)	basic helix-loop-helix transcription factor(PC00055)
ENSSSCT00000009694.2	chr8	-	45395480	45592351	45395480	45592178	45395480,45396725,45475589,45477633,45591874,	45395661,45396847,45475757,45477830,45592351,	ENSSSCG00000008854.2	ENSSSCG00000008854	Uncharacterized protein;CPE;ortholog	Carboxypeptidase E (PTHR11532:SF59)	metalloprotease(PC00153)
ENSSSCT00000009695.1	chr8	+	45490026	45490455	45490026	45490455	45490026	45490455	ENSSSCG00000008855.1	ENSSSCG00000008855	Uncharacterized protein;unassigned;ortholog	Histone H3-like centromeric protein cid (PTHR11426:SF101)	histone(PC00118)
ENSSSCT00000009697.2	chr8	-	45557527	45618352	45558400	45611643	45557527,45603286,45605338,45606666,45611388,45618127,	45558596,45603441,45605465,45606815,45611674,45618352,	ENSSSCG00000008857.2	ENSSSCG00000008857	Methylsterol monooxygenase 1;SC4MOL;ortholog	Methylsterol monooxygenase 1 (PTHR11863:SF22)	hydroxylase(PC00122);oxidase(PC00175)
ENSSSCT00000009698.2	chr8	-	45678239	45785868	45678239	45785868	45678239,45679710,45681227,45681947,45683453,45683921,45694663,45699583,45701781,45705829,45722463,45754466,45766733,45785030,45785851,	45678268,45679854,45681368,45682076,45683555,45684119,45694781,45699733,45701898,45705939,45722626,45754588,45766840,45785162,45785868,	ENSSSCG00000008858.2	ENSSSCG00000008858	Uncharacterized protein;KLHL2;ortholog	Kelch-like protein 2 (PTHR24412:SF155)	0
ENSSSCT00000029003.1	chr8	+	45932753	45947825	45932753	45944104	45932753,45932883,45934774,45942504,45943141,45943965,	45932772,45933038,45935039,45942639,45943244,45947825,	ENSSSCG00000020868.1	ENSSSCG00000020868	Uncharacterized protein;TMEM192;ortholog	Transmembrane protein 192 (PTHR31592:SF1)	0
ENSSSCT00000009700.2	chr8	+	45970425	45971348	45970425	45971348	45970425,45971003,45971128,	45971001,45971113,45971348,	ENSSSCG00000008860.2	ENSSSCG00000008860	Uncharacterized protein;unassigned;ortholog	0	0
ENSSSCT00000009704.2	chr8	-	45990929	45992312	45990929	45992312	45990929	45992312	ENSSSCG00000030208.2	ENSSSCG00000030208	Uncharacterized protein;unassigned;ortholog	SUBFAMILY NOT NAMED (PTHR24103:SF376)	0
ENSSSCT00000034844.1	chr8	-	45991561	45992312	45991561	45992312	45991561	45992312	ENSSSCG00000030208.2	ENSSSCG00000030208	Uncharacterized protein;unassigned;ortholog	SUBFAMILY NOT NAMED (PTHR24103:SF376)	0
ENSSSCT00000009702.1	chr8	-	46043238	46044558	46043238	46044558	46043238	46044558	ENSSSCG00000008862.1	ENSSSCG00000008862	Uncharacterized protein;unassigned;ortholog	SUBFAMILY NOT NAMED (PTHR24103:SF376)	0
ENSSSCT00000031092.1	chr8	-	46125729	46127733	46126763	46127649	46125729,46127626,	46126902,46127733,	ENSSSCG00000021559.1	ENSSSCG00000021559	Uncharacterized protein;unassigned;ortholog	Transmembrane protein 192 (PTHR31592:SF1)	0
ENSSSCT00000009703.2	chr8	-	46150253	46151555	46150253	46151555	46150253	46151555	ENSSSCG00000008863.2	ENSSSCG00000008863	Uncharacterized protein;LOC100513415;ortholog	SUBFAMILY NOT NAMED (PTHR24103:SF406)	0
ENSSSCT00000009705.2	chr8	+	46166028	46167414	46166028	46167414	46166028	46167414	ENSSSCG00000021125.1	ENSSSCG00000021125	Uncharacterized protein;LOC106507778;ortholog	SUBFAMILY NOT NAMED (PTHR24103:SF376)	0
ENSSSCT00000009701.2	chr8	+	46178461	46179637	46178461	46179637	46178461,46179579,	46179426,46179637,	ENSSSCG00000021928.1	ENSSSCG00000021928	Uncharacterized protein;unassigned;ortholog	SUBFAMILY NOT NAMED (PTHR24103:SF376)	0
ENSSSCT00000028301.1	chr8	-	46234402	46235785	46234402	46235785	46234402	46235785	ENSSSCG00000026546.1	ENSSSCG00000026546	Uncharacterized protein;LOC100621782;ortholog	SUBFAMILY NOT NAMED (PTHR24103:SF376)	0
ENSSSCT00000009706.2	chr8	+	46456919	46537331	46490184	46537280	46456919,46490050,46497590,46503923,46505335,46507923,46532473,46537124,	46457653,46490433,46497652,46503982,46506045,46508409,46532617,46537331,	ENSSSCG00000008866.2	ENSSSCG00000008866	Uncharacterized protein;GUCY1A3;ortholog	Guanylate cyclase soluble subunit alpha-3 (PTHR11920:SF226)	adenylate cyclase(PC00043);guanylate cyclase(PC00114)
ENSSSCT00000028460.1	chr8	+	46567886	46605587	46568073	46605585	46567886,46568703,46584124,46586229,46605357,	46568076,46568777,46584225,46586348,46605587,	ENSSSCG00000030504.1	ENSSSCG00000030504	Uncharacterized protein;unassigned;ortholog	0	0
ENSSSCT00000009709.1	chr8	-	46642260	46670059	46642260	46670059	46642260,46644355,46651600,46652220,46653219,46654862,46657363,46658329,46667492,46670019,	46642451,46644447,46651769,46652277,46653367,46655012,46657489,46658567,46667799,46670059,	ENSSSCG00000008869.1	ENSSSCG00000008869	Uncharacterized protein;ASIC5;ortholog	Acid-sensing ion channel 5 (PTHR11690:SF126)	ion channel(PC00133)
ENSSSCT00000009708.2	chr8	+	46704218	46721468	46704294	46721012	46704218,46704560,46705891,46708565,46709848,46711170,46712592,46715034,46716226,46716858,46717739,46720858,	46704329,46704666,46705982,46708636,46709976,46711357,46712700,46715146,46716284,46716938,46717830,46721468,	ENSSSCG00000008868.2	ENSSSCG00000008868	Tryptophan 2,3-dioxygenase;TDO2;ortholog	Tryptophan 2,3-dioxygenase (PTHR10138:SF0)	oxygenase(PC00177)
ENSSSCT00000009707.2	chr8	-	46724244	46739145	46726693	46739139	46724244,46729323,46730230,46737265,46738968,	46726728,46729416,46730394,46737387,46739145,	ENSSSCG00000008867.2	ENSSSCG00000008867	Uncharacterized protein;CTSO;ortholog	Cathepsin O (PTHR12411:SF412)	cysteine protease(PC00081)
ENSSSCT00000009710.2	chr8	-	46746537	46765486	46747687	46765486	46746537,46748790,46749241,46751067,46752238,46758168,46761944,46763446,46765243,	46747711,46748917,46749396,46751208,46752476,46758366,46762078,46763563,46765486,	ENSSSCG00000008870.2	ENSSSCG00000008870	Uncharacterized protein;GUCY1B3;ortholog	Guanylate cyclase soluble subunit beta-1 (PTHR11920:SF318)	adenylate cyclase(PC00043);guanylate cyclase(PC00114)
ENSSSCT00000032937.1	chr8	-	90961966	90971534	90962881	90971534	90961966,90965619,90968140,90971443,	90962893,90965757,90968185,90971534,	ENSSSCG00000009051.3	ENSSSCG00000009051
ENSSSCT00000009912.2	chr8	-	90962969	91021377	90964029	90974054	90962969,90965619,90968140,90971443,90972833,90974042,91002586,91021297,	90964140,90965757,90968185,90971528,90972931,90974141,91003357,91021377,	ENSSSCG00000009051.3	ENSSSCG00000009051
ENSSSCT00000036525.1	chr8	-	90963442	90971528	90964029	90971528	90963442,90965619,90968140,90971443,	90964140,90965757,90968185,90971528,	ENSSSCG00000009051.3	ENSSSCG00000009051
ENSSSCT00000009915.2	chr8	+	91327257	91340812	91327257	91340102	91327257,91327713,91327856,91330472,91332955,91333515,91337207,91338556,91339827,	91327281,91327733,91327933,91330552,91333082,91333620,91337254,91338674,91340812,	ENSSSCG00000009052.2	ENSSSCG00000009052	Uncharacterized protein;ZNF330;ortholog	Zinc finger protein 330 (PTHR13214:SF1)	0
ENSSSCT00000009917.2	chr8	+	91602530	91692322	91602586	91692322	91602530,91614245,91615720,91639394,91647392,91692203,	91602814,91614317,91615803,91639491,91647603,91692322,	ENSSSCG00000009053.2	ENSSSCG00000009053	Uncharacterized protein;RNF150;ortholog	RING finger protein 150 (PTHR22765:SF42)	0
ENSSSCT00000028995.1	chr8	+	91625098	91625888	91625888	91625888	91625098,91625648,	91625644,91625888,	ENSSSCG00000027137.1	ENSSSCG00000027137
ENSSSCT00000011757.2	chr14	+	146827124	146928694	146827124	146928694	146827124,146898283,146907318,146917659,146918761,146919843,146924553,146927592,146928313,146928480,146928625,	146827137,146898461,146907443,146917741,146918836,146919909,146924719,146927736,146928391,146928525,146928694,	ENSSSCG00000010745.2	ENSSSCG00000010745	Uncharacterized protein;FANK1;ortholog	Fibronectin type 3 and ankyrin repeat domains protein 1 (PTHR24183:SF1)	0
ENSSSCT00000024476.1	chr14	+	146898151	146928694	146898151	146928688	146898151,146898282,146907318,146917659,146918761,146919843,146924553,146927592,146928313,146928480,146928625,	146898163,146898461,146907443,146917741,146918836,146919909,146924719,146927736,146928391,146928525,146928694,	ENSSSCG00000010745.2	ENSSSCG00000010745	Uncharacterized protein;FANK1;ortholog	Fibronectin type 3 and ankyrin repeat domains protein 1 (PTHR24183:SF1)	0
ENSSSCT00000011758.2	chr14	-	146937522	147045431	146937522	147045393	146937522,146940399,146968154,146970442,146971600,146975807,146978972,146981182,146981490,146997280,146999230,147004005,147023027,147026693,147029941,147036857,147038265,147041061,147045207,	146937583,146940530,146968334,146970551,146971736,146975916,146979050,146981381,146981599,146997476,146999320,147004183,147023176,147026778,147030111,147036929,147038331,147041064,147045431,	ENSSSCG00000010746.2	ENSSSCG00000010746	Uncharacterized protein;ADAM12;ortholog	Disintegrin and metalloproteinase domain-containing protein 12 (PTHR11905:SF112)	0
ENSSSCT00000022289.1	chr14	-	147294067	147399660	147294215	147399479	147294067,147351946,147399391,	147294293,147352065,147399660,	ENSSSCG00000028253.1	ENSSSCG00000028253	Uncharacterized protein;LOC100523405;ortholog	0	0
ENSSSCT00000031234.1	chr14	-	147336522	147336629	147336629	147336629	147336522	147336629	ENSSSCG00000029389.1	ENSSSCG00000029389
ENSSSCT00000021910.1	chr14	-	147339793	147339906	147339906	147339906	147339793	147339906	ENSSSCG00000020315.1	ENSSSCG00000020315
ENSSSCT00000011759.2	chr14	-	147439199	147522405	147439199	147522405	147439199,147439327,147442766,147459945,147462805,147466516,147512009,147522291,	147439238,147439427,147442830,147460123,147462984,147466807,147513132,147522405,	ENSSSCG00000010747.2	ENSSSCG00000010747	Uncharacterized protein;C10orf90;ortholog	Centrosomal protein C10orf90 (PTHR21553:SF24)	0
ENSSSCT00000017518.2	chr15	+	115266548	115332003	115266548	115332003	115266548,115269861,115272624,115291792,115293469,115315203,115322126,115324778,115327637,115328216,115328362,115328791,115329897,115331732,	115266664,115269907,115272874,115291999,115293605,115315262,115322236,115324881,115327858,115328254,115328400,115328802,115329929,115332003,	ENSSSCG00000016090.2	ENSSSCG00000016090	Uncharacterized protein;SPATS2L;ortholog	SPATS2-like protein (PTHR15623:SF8)	0
ENSSSCT00000017519.2	chr15	-	115341492	115371296	115344391	115368203	115341492,115354595,115361564,115363165,115366075,115368043,115371150,	115344842,115354698,115361659,115363359,115366287,115368279,115371296,	ENSSSCG00000016091.2	ENSSSCG00000016091	Uncharacterized protein;KCTD18;ortholog	BTB/POZ domain-containing protein KCTD18 (PTHR14499:SF4)	enzyme modulator(PC00095)
ENSSSCT00000017520.2	chr15	+	115385276	115417705	115388258	115417705	115385276,115388256,115390858,115391990,115400063,115410946,115412445,115414510,115417224,115417692,	115385387,115388391,115391034,115392068,115400149,115411182,115414216,115415652,115417375,115417705,	ENSSSCG00000016092.2	ENSSSCG00000016092	Uncharacterized protein;SGOL2;ortholog	Shugoshin 2 (PTHR21577:SF5)	0
ENSSSCT00000027335.1	chr15	+	115429402	115506114	115429738	115506114	115429402,115438914,115441469,115443610,115444453,115445647,115449792,115450854,115452225,115453170,115454027,115455222,115455545,115457091,115458647,115459755,115461596,115465675,115466221,115468487,115471123,115478518,115480366,115481009,115481867,115482108,115482817,115484039,115485254,115490910,115493347,115494425,115495959,115497442,115501349,115503601,115505034,115506063,	115429783,115438972,115441566,115443722,115444458,115445769,115449854,115450944,115452306,115453315,115454120,115455374,115455639,115457201,115458832,115459918,115461689,115465845,115466348,115468610,115471220,115478643,115480500,115481038,115481905,115482126,115482904,115484231,115485482,115491006,115493476,115494500,115496012,115497557,115501415,115503790,115505202,115506114,	ENSSSCG00000029606.1	ENSSSCG00000029606	Uncharacterized protein;AOX1;ortholog	Aldehyde oxidase (PTHR11908:SF86)	dehydrogenase(PC00092);oxidase(PC00175)
ENSSSCT00000026140.1	chr15	-	115432960	115433368	115432960	115433368	115432960	115433368	ENSSSCG00000024477.1	ENSSSCG00000024477	Uncharacterized protein;unassigned;ortholog	SUBFAMILY NOT NAMED (PTHR44095:SF1)	0
ENSSSCT00000028908.1	chr15	-	115686313	115690199	115686769	115690199	115686313,115689763,	115687011,115690199,	ENSSSCG00000029166.1	ENSSSCG00000029166	Uncharacterized protein;unassigned;ortholog	NIF3-like protein 1 (PTHR13799:SF13)	0
ENSSSCT00000017525.2	chr15	+	115692901	115706441	115692901	115706210	115692901,115694840,115697890,115698599,115702541,115706083,	115692904,115694915,115697984,115698667,115702660,115706441,	ENSSSCG00000016096.2	ENSSSCG00000016096	Peptidyl-prolyl cis-trans isomerase;PPIL3;ortholog	Peptidyl-prolyl cis-trans isomerase-like 3 (PTHR11071:SF285)	isomerase(PC00135)
ENSSSCT00000017523.2	chr15	+	115713382	115722102	115714904	115721865	115713382,115714904,115715358,115716592,115717071,115718456,115718661,115719354,115719542,115720258,115721184,115721508,115721724,	115713548,115715068,115715587,115716683,115717138,115718573,115718828,115719449,115719672,115720341,115721264,115721599,115722102,	ENSSSCG00000016095.2	ENSSSCG00000016095	CDC-like kinase 1;CLK1;ortholog	Dual specificity protein kinase CLK1 (PTHR24058:SF61)	non-receptor serine/threonine protein kinase(PC00167);non-receptor tyrosine protein kinase(PC00168)
ENSSSCT00000017524.2	chr15	+	115713382	115722102	115714904	115717092	115713382,115714904,115715358,115717071,115718456,115718661,115719354,115719542,115720258,115721184,115721508,115721724,	115713548,115715068,115715587,115717138,115718573,115718828,115719449,115719672,115720341,115721264,115721599,115722102,	ENSSSCG00000016095.2	ENSSSCG00000016095	CDC-like kinase 1;CLK1;ortholog	Dual specificity protein kinase CLK1 (PTHR24058:SF61)	non-receptor serine/threonine protein kinase(PC00167);non-receptor tyrosine protein kinase(PC00168)
ENSSSCT00000017522.2	chr15	-	115733569	115749668	115734596	115748347	115733569,115735071,115738357,115739283,115740394,115740711,115741471,115742524,115743328,115745983,115748283,115749584,	115734628,115735194,115738496,115739430,115740565,115740821,115741607,115742590,115743423,115746160,115748357,115749668,	ENSSSCG00000016094.2	ENSSSCG00000016094	Basic leucine zipper and W2 domain-containing protein 1;BZW1;ortholog	Basic leucine zipper and W2 domain-containing protein 1 (PTHR14208:SF0)	nuclease(PC00170);translation initiation factor(PC00224)

## Sheet: ZS
name	chrom	strand	txStart	txEnd	cdsStart	cdsEnd	exonStarts	exonEnds	Transcript	ENSEMBL	Gene name/symbol	Family/Subfamily	Protein Class
ENSSSCT00000004436.2	chr1	-	1590788	1616464	1592687	1613680	1590788,1593492,1594275,1594828,1595541,1596945,1597624,1599037,1599926,1601408,1602128,1602359,1602914,1603772,1604158,1605209,1605902,1607901,1610019,1611167,1613610,1616208,	1592695,1593632,1594373,1595100,1595769,1597180,1597743,1599197,1600034,1601627,1602281,1602487,1603088,1603949,1604326,1605303,1606043,1608098,1610104,1611724,1613685,1616464,	ENSSSCG00000004012.2	ENSSSCG00000004012	Uncharacterized protein;THBS2;ortholog	Thrombospondin-2 (PTHR10199:SF10)	0
ENSSSCT00000020209.1	chr1	+	1952603	1952690	1952690	1952690	1952603	1952690	ENSSSCG00000018614.1	ENSSSCG00000018614
ENSSSCT00000004438.2	chr1	+	1979287	1987260	1979287	1987260	1979287,1980124,1987207,	1979325,1980399,1987260,	ENSSSCG00000027112.1	ENSSSCG00000027112	Uncharacterized protein;LOC100512748;ortholog	0	0
ENSSSCT00000021632.1	chr8	+	52668576	52668683	52668683	52668683	52668576	52668683	ENSSSCG00000020037.1	ENSSSCG00000020037
ENSSSCT00000024433.1	chr8	+	52841579	52897316	52841719	52895471	52841579,52894768,	52841724,52897316,	ENSSSCG00000027183.1	ENSSSCG00000027183	Uncharacterized protein;FSTL5;ortholog	Follistatin-related protein 5 (PTHR10913:SF44)	enzyme modulator(PC00095)
ENSSSCT00000026196.1	chr8	+	53082187	53101899	53082188	53101892	53082187,53096820,53101763,	53082359,53096928,53101899,	ENSSSCG00000028616.1	ENSSSCG00000028616	Uncharacterized protein;unassigned;ortholog	0	0
ENSSSCT00000022708.1	chr8	-	53243630	53381033	53243632	53381021	53243630,53299709,53380888,	53243764,53299876,53381033,	ENSSSCG00000021221.1	ENSSSCG00000021221	Uncharacterized protein;unassigned;ortholog	0	0
ENSSSCT00000009728.1	chr8	-	53594677	53594923	53594677	53594923	53594677	53594923	ENSSSCG00000008885.1	ENSSSCG00000008885	Uncharacterized protein;unassigned;ortholog	0	0
ENSSSCT00000031578.1	chr8	-	53795889	53936894	53795891	53887034	53795889,53886908,53936451,	53795945,53887043,53936894,	ENSSSCG00000026906.1	ENSSSCG00000026906	Uncharacterized protein;unassigned;ortholog	0	0
ENSSSCT00000020281.1	chr8	-	54284640	54284756	54284756	54284756	54284640	54284756	ENSSSCG00000018686.1	ENSSSCG00000018686
ENSSSCT00000027387.1	chr8	+	54307761	54308037	54307761	54308037	54307761	54308037	ENSSSCG00000025657.1	ENSSSCG00000025657	Uncharacterized protein;unassigned;ortholog	0	0
ENSSSCT00000026389.1	chr8	+	54512170	54563745	54512170	54563745	54512170,54562872,	54512872,54563745,	ENSSSCG00000021600.1	ENSSSCG00000021600	Uncharacterized protein;unassigned;ortholog	Emb|CAB86673.1-related (PTHR19963:SF29)	0
ENSSSCT00000009729.2	chr8	+	54567201	54569151	54567201	54569151	54567201,54567763,54568050,	54567727,54568035,54569151,	ENSSSCG00000008886.2	ENSSSCG00000008886	Uncharacterized protein;unassigned;ortholog	Endogenous retrovirus group S71 member 1 Env polyprotein (PTHR10424:SF41)	viral coat protein(PC00236)
ENSSSCT00000009730.2	chr8	-	55108279	55148770	55108660	55148611	55108279,55110763,55114180,55117025,55130807,55134023,55145757,55148354,	55109124,55110866,55114232,55117186,55130890,55134117,55145929,55148770,	ENSSSCG00000008887.2	ENSSSCG00000008887	Uncharacterized protein;NAF1;ortholog	H/ACA ribonucleoprotein complex non-core subunit NAF1 (PTHR31633:SF1)	0
ENSSSCT00000009731.2	chr8	-	55280139	55290347	55281663	55282923	55280139,55282224,55288911,55290176,	55282116,55283068,55289119,55290347,	ENSSSCG00000008888.2	ENSSSCG00000008888
ENSSSCT00000009732.2	chr8	+	55309149	55310490	55309149	55310490	55309149	55310490	ENSSSCG00000008889.2	ENSSSCG00000008889	Neuropeptide Y receptor type 5;NPY5R;ortholog	Neuropeptide Y receptor type 5 (PTHR45422:SF1)	0
ENSSSCT00000026422.1	chr8	-	55454043	55455881	55454043	55455881	55454043,55454150,55454882,	55454063,55454880,55455881,	ENSSSCG00000026079.1	ENSSSCG00000026079	Uncharacterized protein;TKTL2;ortholog	Transketolase-like protein 2 (PTHR43195:SF4)	dehydrogenase(PC00092);lyase(PC00144);transketolase(PC00221)
ENSSSCT00000009733.2	chr8	+	55470821	55498954	55470937	55497973	55470821,55481843,55489734,55490937,55492265,55496591,55497786,	55470940,55481956,55489772,55491022,55492414,55496634,55498954,	ENSSSCG00000008890.2	ENSSSCG00000008890	Uncharacterized protein;TMA16;ortholog	Translation machinery-associated protein 16 (PTHR13349:SF2)	0
ENSSSCT00000009734.2	chr8	-	55506935	55661305	55623919	55661305	55506935,55517248,55623919,55660577,	55507234,55517396,55624100,55661305,	ENSSSCG00000008891.2	ENSSSCG00000008891	Uncharacterized protein;MARCH1;ortholog	E3 ubiquitin-protein ligase MARCH1 (PTHR23012:SF53)	ubiquitin-protein ligase(PC00234)
ENSSSCT00000027137.1	chr8	+	58592359	58601370	58592359	58595339	58592359,58594664,58595303,58601269,	58592371,58594718,58595343,58601370,	ENSSSCG00000027954.1	ENSSSCG00000027954	Uncharacterized protein;unassigned;ortholog	0	0
ENSSSCT00000009754.2	chr8	+	58607532	58634866	58607816	58634838	58607532,58609102,58621872,58631176,58634683,	58607937,58609193,58622016,58631385,58634866,	ENSSSCG00000008908.2	ENSSSCG00000008908	Uncharacterized protein;PDCL2;ortholog	Phosducin-like protein 2 (PTHR21148:SF18)	G-protein modulator(PC00022);chaperone(PC00072)
ENSSSCT00000009755.2	chr8	-	58659341	58698260	58659341	58691862	58659341,58660229,58662751,58663100,58665118,58665367,58669378,58675795,58682017,58684904,58689277,58691815,58698119,	58659441,58660377,58662858,58663183,58665237,58665481,58669499,58675885,58682109,58685053,58689337,58691905,58698260,	ENSSSCG00000008909.2	ENSSSCG00000008909	Uncharacterized protein;CLOCK;ortholog	Circadian locomoter output cycles protein kaput (PTHR23042:SF2)	basic helix-loop-helix transcription factor(PC00055)
ENSSSCT00000009757.2	chr8	+	58740012	58753479	58740053	58748088	58740012,58742621,58746067,58747057,58748058,58752691,	58740195,58742722,58746220,58747267,58748264,58753479,	ENSSSCG00000008911.2	ENSSSCG00000008911	Uncharacterized protein;unassigned;ortholog	0	0
ENSSSCT00000024700.1	chr8	+	58763375	58769027	58763979	58769027	58763375,58764853,58768271,58768950,	58764069,58765036,58768377,58769027,	ENSSSCG00000023731.1	ENSSSCG00000023731	Uncharacterized protein;TMEM165;ortholog	Transmembrane protein 165 (PTHR12608:SF1)	0
ENSSSCT00000030837.1	chr8	+	58971510	58992813	58976275	58989075	58971510,58976266,58981782,58986940,	58972428,58977170,58981866,58992813,	ENSSSCG00000023357.1	ENSSSCG00000023357	RE1-silencing transcription factor;REST;ortholog	RE1-silencing transcription factor (PTHR45014:SF1)	0
ENSSSCT00000024242.1	chr8	+	58971510	58989075	58976275	58989075	58971510,58976266,58981782,58986940,58988022,	58972428,58977170,58981866,58987848,58989075,	ENSSSCG00000023357.1	ENSSSCG00000023357	RE1-silencing transcription factor;REST;ortholog	RE1-silencing transcription factor (PTHR45014:SF1)	0
ENSSSCT00000027317.1	chr8	-	59002303	59009753	59002303	59009510	59002303,59003097,59003617,59005094,59005526,59006499,59007290,59008351,	59002313,59003296,59003738,59005211,59005658,59006702,59007455,59009753,	ENSSSCG00000025792.1	ENSSSCG00000025792	Uncharacterized protein;LOC100621115;ortholog	Nitric oxide-associated protein 1 (PTHR11089:SF3)	G-protein(PC00020);hydrolase(PC00121);signaling molecule(PC00207)
ENSSSCT00000023257.1	chr8	+	59014045	59067819	59020559	59064599	59014045,59020557,59025724,59027938,59028172,59029030,59030724,59033997,59034353,59035251,59038703,59039082,59039316,59044558,59045713,59046954,59056140,59057655,59058297,59058626,59059500,59060277,59061189,59063870,59064509,	59014397,59020630,59025875,59028051,59028392,59029189,59030889,59034194,59034473,59035438,59038847,59039222,59039428,59044713,59045912,59047123,59056237,59057750,59058548,59058716,59059608,59060391,59061350,59064066,59067819,	ENSSSCG00000022955.1	ENSSSCG00000022955	DNA-directed RNA polymerase subunit beta;POLR2B;ortholog	DNA-directed RNA polymerase II subunit RPB2 (PTHR20856:SF7)	DNA-directed RNA polymerase(PC00019);nucleotidyltransferase(PC00174)
ENSSSCT00000009759.2	chr8	-	59064674	59139438	59064913	59139398	59064674,59065905,59066844,59072524,59138923,	59064933,59066032,59066961,59072634,59139438,	ENSSSCG00000008913.2	ENSSSCG00000008913	Uncharacterized protein;IGFBP7;ortholog	Insulin-like growth factor-binding protein 7 (PTHR14186:SF15)	0
ENSSSCT00000020127.1	chr9	+	75596467	75596577	75596577	75596577	75596467	75596577	ENSSSCG00000018532.1	ENSSSCG00000018532
ENSSSCT00000016671.2	chr9	+	75921395	75930836	75921395	75930836	75921395,75927166,	75921529,75930836,	ENSSSCG00000015300.2	ENSSSCG00000015300	Uncharacterized protein;ZNF804B;ortholog	Zinc finger protein 804B (PTHR17614:SF12)	0
ENSSSCT00000025434.1	chr9	+	76862917	76865611	76862969	76865611	76862917,76865491,	76863086,76865611,	ENSSSCG00000025517.1	ENSSSCG00000025517	Uncharacterized protein;unassigned;ortholog	0	0
ENSSSCT00000028779.1	chr9	+	76903099	76934926	76917044	76934926	76903099,76915953,76917011,76920192,76924311,76929017,76934894,	76903384,76916078,76917536,76920720,76924476,76929165,76934926,	ENSSSCG00000015302.2	ENSSSCG00000015302	Uncharacterized protein;STEAP2;ortholog	Metalloreductase STEAP2 (PTHR14239:SF6)	0
ENSSSCT00000016673.2	chr9	+	76903099	76929305	76917044	76929305	76903099,76915953,76917011,76920192,76924311,76929017,	76903384,76916078,76917536,76920720,76924476,76929305,	ENSSSCG00000015302.2	ENSSSCG00000015302	Uncharacterized protein;STEAP2;ortholog	Metalloreductase STEAP2 (PTHR14239:SF6)	0
ENSSSCT00000016679.2	chr9	-	77000787	77006411	77000797	77001532	77000787,77006397,	77001565,77006411,	ENSSSCG00000015306.2	ENSSSCG00000015306	Claudin 12;CLDN12;ortholog	Claudin-12 (PTHR16703:SF3)	0
ENSSSCT00000016677.2	chr9	-	77018778	77046296	77019399	77046228	77018778,77021363,77023777,77024369,77029831,77031496,77040764,77041330,77043490,77046195,	77019662,77021490,77023855,77024477,77029884,77031570,77040909,77041422,77043684,77046296,	ENSSSCG00000015305.2	ENSSSCG00000015305	Uncharacterized protein;GTPBP10;ortholog	GTP-binding protein 10 (PTHR11702:SF38)	small GTPase(PC00208)
ENSSSCT00000022177.1	chr9	+	77024700	77024791	77024791	77024791	77024700	77024791	ENSSSCG00000020582.1	ENSSSCG00000020582
ENSSSCT00000016675.1	chr9	+	77070586	77070982	77070586	77070982	77070586	77070982	ENSSSCG00000015304.1	ENSSSCG00000015304	Uncharacterized protein;unassigned;ortholog	SUBFAMILY NOT NAMED (PTHR36690:SF1)	0
ENSSSCT00000016674.2	chr9	-	77078548	77083335	77078580	77083227	77078548,77079243,77080797,77083146,	77078751,77079348,77080884,77083335,	ENSSSCG00000015303.2	ENSSSCG00000015303	Uncharacterized protein;unassigned;ortholog	0	0
ENSSSCT00000025128.1	chr9	-	77085511	77086968	77085512	77086928	77085511,77086774,	77085649,77086968,	ENSSSCG00000026491.1	ENSSSCG00000026491	Uncharacterized protein;unassigned;ortholog	Cilia- and flagella-associated protein 69 (PTHR14716:SF0)	0
ENSSSCT00000016680.2	chr9	+	77278115	77865575	77414319	77865520	77278115,77414304,77428763,77469874,77586915,77626463,77643008,77686338,77725367,77788799,77816368,77859575,77865404,	77278171,77414550,77428858,77469954,77587010,77626526,77643132,77686459,77725461,77788863,77816417,77859715,77865575,	ENSSSCG00000015307.2	ENSSSCG00000015307	Uncharacterized protein;CDK14;ortholog	Cyclin-dependent kinase 14 (PTHR24056:SF154)	non-receptor serine/threonine protein kinase(PC00167);non-receptor tyrosine protein kinase(PC00168)
ENSSSCT00000016699.2	chr9	+	81357191	81393120	81357332	81392272	81357191,81359885,81360488,81361137,81362292,81363921,81366763,81366895,81367039,81367401,81367982,81368569,81370166,81370504,81370659,81371072,81371662,81371875,81372028,81372529,81372742,81373219,81373382,81374384,81374885,81375378,81375926,81376143,81376425,81377445,81378674,81380011,81380780,81381783,81382710,81382862,81383012,81383471,81384442,81385495,81386376,81387151,81387643,81387786,813…	81357402,81359896,81360503,81361173,81362385,81363975,81366808,81366949,81367093,81367455,81368036,81368623,81370211,81370558,81370704,81371126,81371761,81371920,81372127,81372583,81372850,81373273,81373481,81374438,81374984,81375432,81375980,81376197,81376479,81377490,81378773,81380119,81380834,81381837,81382764,81382916,81383120,81383525,81384496,81385657,81386484,81387259,81387697,81387894,813…	ENSSSCG00000015326.2	ENSSSCG00000015326	Uncharacterized protein;COL1A2;ortholog	Collagen alpha-2(I) chain (PTHR24023:SF568)	0
ENSSSCT00000016700.2	chr9	+	81459880	81550506	81459880	81548596	81459880,81468460,81469096,81500873,81502194,81523214,81523685,81525261,81527362,81528795,81534181,81535295,81536950,81539753,81541640,81542842,81544803,81548329,	81460013,81468557,81469217,81500918,81502257,81523259,81523809,81525476,81527785,81528885,81534301,81535452,81537030,81539855,81541781,81542920,81544896,81550506,	ENSSSCG00000015327.2	ENSSSCG00000015327	Uncharacterized protein;CASD1;ortholog	CAS1 domain-containing protein 1 (PTHR13533:SF8)	0
ENSSSCT00000029820.1	chr9	+	81472932	81486472	81473007	81486279	81472932,81483537,81486262,	81473141,81483581,81486472,	ENSSSCG00000021455.1	ENSSSCG00000021455	Uncharacterized protein;unassigned;ortholog	0	0
ENSSSCT00000016701.2	chr9	-	81600722	81642852	81600722	81616789	81600722,81603270,81603663,81604031,81604118,81604371,81604493,81605341,81605667,81607620,81607674,81607925,81614642,81616668,81642825,	81600938,81603433,81603677,81604060,81604140,81604425,81604494,81605371,81605703,81607627,81607680,81607998,81614800,81616791,81642852,	ENSSSCG00000015328.2	ENSSSCG00000015328	Uncharacterized protein;SGCE;ortholog	Epsilon-sarcoglycan (PTHR10132:SF17)	calcium-binding protein(PC00060)
ENSSSCT00000028300.1	chr9	+	81649618	81651888	81651888	81651888	81649618,81650802,	81650800,81651888,	ENSSSCG00000021104.1	ENSSSCG00000021104
ENSSSCT00000021299.1	chr9	-	81684338	81684445	81684445	81684445	81684338	81684445	ENSSSCG00000019704.1	ENSSSCG00000019704
ENSSSCT00000016702.2	chr9	-	81814454	81815867	81814454	81815867	81814454	81815867	ENSSSCG00000015329.2	ENSSSCG00000015329	Uncharacterized protein;PPP1R9A;ortholog	Neurabin-1 (PTHR16154:SF22)	0
ENSSSCT00000027999.1	chr9	-	81987543	81988525	81987556	81988524	81987543,81988376,	81987681,81988525,	ENSSSCG00000028254.1	ENSSSCG00000028254	Uncharacterized protein;unassigned;ortholog	Neurabin-1 (PTHR16154:SF22)	0
ENSSSCT00000020951.1	chr9	-	82020503	82020694	82020694	82020694	82020503	82020694	ENSSSCG00000019356.1	ENSSSCG00000019356
ENSSSCT00000027856.1	chr9	+	82185785	82194448	82185785	82193670	82185785,82189437,82190586,82191063,82193511,	82185916,82189638,82190668,82191192,82194448,	ENSSSCG00000029515.1	ENSSSCG00000029515	Uncharacterized protein;PON3;ortholog	Serum paraoxonase/lactonase 3 (PTHR11799:SF14)	0
ENSSSCT00000016704.2	chr9	+	82214355	82247803	82214500	82247499	82214355,82228991,82236504,82240352,82241062,82242708,82245769,82246587,82247340,	82214574,82229062,82236560,82240518,82241189,82242909,82245851,82246716,82247803,	ENSSSCG00000015331.2	ENSSSCG00000015331
ENSSSCT00000027564.1	chr9	-	82247899	82252730	82248907	82252448	82247899,82252223,	82249066,82252730,	ENSSSCG00000023414.1	ENSSSCG00000023414	Uncharacterized protein;unassigned;ortholog	Serum paraoxonase/arylesterase 1 (PTHR11799:SF16)	0
ENSSSCT00000025679.1	chr9	-	82304257	82307953	82306080	82307753	82304257,82307660,	82306290,82307953,	ENSSSCG00000023547.1	ENSSSCG00000023547	Uncharacterized protein;unassigned;ortholog	0	0
ENSSSCT00000016705.2	chr9	+	82327317	82339662	82327318	82339633	82327317,82329119,82330677,82334563,82337845,82339551,	82327388,82329175,82330846,82334690,82338046,82339662,	ENSSSCG00000015332.2	ENSSSCG00000015332	Uncharacterized protein;unassigned;ortholog	Serum paraoxonase/arylesterase 1 (PTHR11799:SF16)	0
ENSSSCT00000028528.1	chr9	-	82405278	82429666	82405902	82429529	82405278,82406685,82407550,82410490,82412210,82412881,82416839,82424340,82429455,	82406061,82406814,82407632,82410691,82412337,82413047,82416895,82424411,82429666,	ENSSSCG00000027073.1	ENSSSCG00000027073
ENSSSCT00000016706.2	chr9	+	82488675	82579652	82488675	82579547	82488675,82498619,82559275,82578421,82579358,	82488862,82498919,82559766,82578535,82579652,	ENSSSCG00000015333.2	ENSSSCG00000015333	Uncharacterized protein;ASB4;ortholog	Ankyrin repeat and SOCS box protein 4 (PTHR44891:SF1)	0
ENSSSCT00000016708.2	chr9	+	82792691	83172175	82853429	83172175	82792691,82842512,82850603,82853418,82869538,82893805,83040536,83047209,83049846,83059345,83098489,83102566,83105172,83108841,83146091,83150336,83172064,	82793089,82842629,82850718,82853509,82869598,82893921,83040626,83047378,83049946,83059471,83098636,83102680,83105306,83108986,83146232,83150462,83172175,	ENSSSCG00000015335.2	ENSSSCG00000015335	Uncharacterized protein;DYNC1I1;ortholog	Cytoplasmic dynein 1 intermediate chain 1 (PTHR12442:SF34)	microtubule family cytoskeletal protein(PC00157)
ENSSSCT00000016709.2	chr9	-	83194774	83350961	83194907	83350961	83194774,83195354,83195536,83210127,83231316,83251046,83252505,83266083,83266714,83270008,83270304,83271154,83273440,83288738,83318843,83350138,83350470,83350903,	83195094,83195445,83195695,83210266,83231457,83251127,83252558,83266242,83266799,83270093,83270398,83271293,83273587,83288878,83318959,83350281,83350487,83350961,	ENSSSCG00000015336.2	ENSSSCG00000015336	Uncharacterized protein;SLC25A13;ortholog	Calcium-binding mitochondrial carrier protein Aralar2 (PTHR24089:SF265)	amino acid transporter(PC00046);calmodulin(PC00061);mitochondrial carrier protein(PC00158);ribosomal protein(PC00202);transfer/carrier protein(PC00219)
ENSSSCT00000019936.1	chr9	-	83825881	83825979	83825979	83825979	83825881	83825979	ENSSSCG00000018341.1	ENSSSCG00000018341
ENSSSCT00000016710.2	chr9	-	83962672	83987408	83962836	83987263	83962672,83969324,83987187,	83962879,83969418,83987408,	ENSSSCG00000015337.2	ENSSSCG00000015337	Uncharacterized protein;unassigned;ortholog	0	0
ENSSSCT00000028067.1	chr9	+	84323978	84325850	84324561	84325040	84323978,84324836,	84324657,84325850,	ENSSSCG00000023850.1	ENSSSCG00000023850	Uncharacterized protein;SDHAF3;ortholog	Succinate dehydrogenase assembly factor 3, mitochondrial (PTHR13137:SF6)	0
ENSSSCT00000027581.1	chr9	+	84765311	84773192	84765311	84773192	84765311,84766418,84766962,84767505,84769089,84773148,	84765434,84766515,84767007,84767532,84769143,84773192,	ENSSSCG00000023592.1	ENSSSCG00000023592	Uncharacterized protein;TAC1;ortholog	Protachykinin-1 (PTHR11250:SF3)	neuropeptide(PC00162)
