# Supplementary material for: A genome-wide detection of selection signatures in conserved and commercial pig breeds maintained in Poland
Source: BMC Genet. 2018 Oct 22;19:95. doi: 10.1186/s12863-018-0681-0 (PMC6198424; doi:10.1186/s12863-018-0681-0)
Supplement: Supplementary file 4 — Summary characteristics of core regions (CR) or core haplotypes (CH) in the studied pig breeds. (XLSX 13 kb) [file 12863_2018_681_MOESM4_ESM.xlsx]

## Sheet: Arkusz1
Table S1. Summary characteristics of core regions (CR) or core haplotypes (CH) in the studied pig breeds
Chr	No of CR				Mean CR size (kb)				CR SNPs (n)				No of EHH tests				No of tests on CH with frequency >0.25				No of outliers p<0.01*				No of outliers p<0.001*
Breed	PL	PUL	ZW	ZS	PL	PUL	ZW	ZS	PL	PUL	ZW	ZS	PL	PUL	ZW	ZS	PL	PUL	ZW	ZS	PL	PUL	ZW	ZS	PL	PUL	ZW	ZS
1	661	653	589	518	254.758	276.397	379.012	450.133	3678	3841	4407	4585	5685	5610	4942	4356	2093	2111	1787	1564	11	26	10	13	1	2	1	0
2	398	382	356	283	174.431	202.718	288.166	420.249	1845	1941	2263	2613	3331	3168	2953	2383	1284	1209	1115	958	11	7	7	4	3	1	0	0
3	298	315	326	246	161.828	179.029	232.162	406.158	1340	1437	1743	2050	2421	2506	2584	2119	943	960	936	784	6	2	31	5	0	0	5	0
4	369	373	371	302	166.406	185.487	249.608	350.596	1722	1879	2236	2516	3032	3033	3074	2572	1167	1170	1175	1024	10	31	9	3	0	4	0	0
5	238	251	256	205	168.041	190.24	246.544	405.902	1041	1164	1435	1637	1884	2034	2042	1757	705	762	817	610	1	4	3	5	0	0	0	0
6	352	377	361	309	206.91	204.517	271.424	356.195	1794	1875	2238	2310	2888	3077	2866	2571	1122	1183	1057	923	2	7	7	7	1	0	0	0
7	341	345	344	276	152.203	184.673	232.891	357.132	1511	1730	2044	2371	2718	2764	2930	2225	1015	998	1103	857	26	6	9	4	2	0	0	0
8	302	306	316	245	223.31	267.626	293.763	471.313	1425	1655	1828	2087	2463	2501	2519	1937	946	992	1030	798	13	4	17	11	1	0	2	1
9	370	384	355	284	173.958	211.814	259.581	414.58	1670	1895	2111	2510	3104	3057	2995	2235	1157	1270	1061	806	16	6	9	6	0	0	0	0
10	181	211	193	179	152.938	143.224	204.481	276.014	799	901	1061	1235	1465	1680	1622	1523	555	651	618	542	13	3	8	7	1	1	1	0
11	192	200	194	165	184.368	185.808	250.793	395.163	856	933	1100	1339	1548	1604	1588	1380	612	605	586	529	7	3	8	4	0	0	1	0
12	174	170	190	157	121.771	140.173	177.217	263.583	719	756	971	1161	1445	1441	1572	1252	566	553	608	498	12	3	7	6	2	0	0	0
13	423	443	417	343	261.983	278.996	332.117	477.793	2314	2502	2760	3062	3550	3617	3561	2872	1279	1382	1287	1042	12	4	4	11	1	0	0	0
14	392	385	337	341	221.38	223.973	311.584	331.456	2373	2348	2698	2929	3325	3322	2968	2837	1228	1159	1047	1070	26	9	11	10	1	0	0	0
15	309	304	308	252	205.441	247.478	301.445	454.955	1438	1561	1794	2061	2402	2413	2485	2052	972	937	902	767	5	11	5	10	0	0	0	2
16	200	197	187	150	172.916	190.389	268.841	464.054	900	909	1138	1460	1654	1624	1624	1282	649	631	604	463	0	8	5	1	0	0	0	0
17	194	195	187	180	145.665	173.998	221.616	255.167	840	959	1109	1163	1633	1562	1580	1548	585	574	595	535	4	19	4	10	0	0	0	1
18	155	147	133	111	145.552	167.69	253.522	416.872	648	661	806	979	1217	1149	1122	908	468	433	402	309	1	16	4	1	0	1	0	0
All	5549	5638	5420	4546	193.68	214.2	277.468	394.261	26913	28947	33742	38068	45765	46162	45027	37809	17346	17580	16730	14079	176	169	158	118	13	9	10	4
*- Number of core haplotypes with frequency >0.25 and REHH p-value lower than 0.01 or 0.001
CR – refers to the genomic regions spanning core haplotypes
CH- refers to the core haplotypes detected at the core region
