# Supplementary material for: A genome-wide detection of selection signatures in conserved and commercial pig breeds maintained in Poland
Source: BMC Genet. 2018 Oct 22;19:95. doi: 10.1186/s12863-018-0681-0 (PMC6198424; doi:10.1186/s12863-018-0681-0)
Supplement: Supplementary file 5 — REHH P-values for the detected core haplotypes with the highest frequency. (XLSX 730 kb) [file 12863_2018_681_MOESM5_ESM.xlsx]

## Sheet: PL
CHR	core center	REHH pValue
1	538994	0.36751222149802
1	904290	0.289463079925143
1	1311649	0.372976747469165
1	2195809	0.300936554020972
1	2763936	0.192828157800554
1	3061147	0.369334096527703
1	3505650	0.111330567639792
1	3759217	0.1589374524781
1	4290331	0.446021241738617
1	4773654	0.037691605169788
1	4915059	0.202474098879471
1	5127804	0.012494937931784
1	5290678	0.336937386300993
1	5858479	0.828055212522765
1	6189412	0.214212652946888
1	6431822	0.482988299346201
1	6632383	0.0595256873439615
1	6824346	0.253214786678932
1	7159687	0.749282008672643
1	7191364	0.374096102782154
1	7648690	0.97042104801182
1	8721959	0.350416642438497
1	8825614	0.177899909291376
1	9462249	0.174736631807638
1	9604407	0.292422968068428
1	9756544	0.162664737921817
1	9909841	0.115350492851415
1	10193810	0.0578018024366562
1	10296951	0.232861820834554
1	10674386	0.128552192857778
1	11047275	0.01592239707154
1	11242691	0.0870424352012002
1	11285848	0.143087807796418
1	12160801	0.128390226600861
1	12653020	0.123121310831738
1	12867767	0.262765231529941
1	13175494	0.143456870583058
1	13319567	0.110999459010006
1	13625665	0.263679749427724
1	14031185	0.0418606410492549
1	14352772	0.276690698696659
1	14986701	0.111244645914992
1	15405702	0.0735940004621971
1	15948357	0.0229305261186552
1	16396465	0.0667431303422023
1	16744300	0.443979249464156
1	17188398	0.175189557480243
1	17369230	0.0010678787262317
1	17503333	0.000901573752198014
1	18238455	0.376540879261978
1	18505956	0.0431762765463866
1	18882707	0.0415440683482126
1	19308470	0.271161363092305
1	19534964	0.0192557594164165
1	20137536	0.0242464563119333
1	20447315	0.102697435672165
1	20706730	0.316010538910061
1	20932068	0.240443189670415
1	21376313	0.201592240153058
1	21626774	0.242719546614133
1	22140154	0.539193027921791
1	22374701	0.20580384177545
1	23105676	0.124418606646343
1	23285828	0.355251525121893
1	23614304	0.0898312569241173
1	24028870	0.109881299964993
1	24188041	0.911643991822216
1	24512642	0.658968177781591
1	24942648	0.289270402594931
1	25220645	0.432758277685829
1	25658957	0.457370043749729
1	26212589	0.48152423765949
1	26759173	0.318645792094405
1	27080031	0.0857192447155879
1	27668753	0.66934608981591
1	28502003	0.212084257983762
1	28858952	0.352869622076789
1	29086762	0.0400157316614225
1	29228947	0.412079633940447
1	29873300	0.096851602204401
1	30192077	0.194657287338797
1	30363585	0.281943410026669
1	30672792	0.146425000832212
1	31005112	0.0663259913010629
1	31200144	0.0170055186099116
1	31395314	0.0351545025723333
1	31593127	0.154473609792774
1	31783658	0.0872285656712632
1	31971971	0.240786936275186
1	32176554	0.271868657071391
1	32473490	0.0130701914900139
1	32652020	0.00489238431967353
1	32754966	0.00621654060877585
1	32969541	0.0429539379614368
1	33249197	0.126686269240152
1	33652689	0.0511902476830643
1	34385574	0.5245786448101
1	34709119	0.121191431330548
1	34804551	0.150093411903073
1	35105591	0.0440118128402966
1	35350745	0.111475540616908
1	35517304	0.690668447245117
1	35699337	0.550880098799691
1	36087717	0.376890382323699
1	36287080	0.838908696714581
1	36521751	0.55115917738454
1	36682956	0.131822347688756
1	36755434	0.337636818517993
1	37080609	0.45969327858891
1	37480216	0.529114280823116
1	37756488	0.690632497780732
1	38173713	0.447772117639773
1	38622282	0.335202584591732
1	38750377	0.413789118859126
1	39054520	0.424464879481893
1	39894050	0.164771019828463
1	40238682	0.459905006709475
1	40576334	0.65154592766003
1	41232278	0.550276923570579
1	41507800	0.533094565740289
1	42105280	0.606405430443473
1	42741440	0.456701839182596
1	42966422	0.339365649081752
1	43352001	0.250267523889209
1	43749423	0.50409164683864
1	43873185	0.208907141056618
1	44082244	0.360470455652814
1	45027397	0.379585342399481
1	45274938	0.0442294904708548
1	45659250	0.270704794613919
1	45979435	0.344969241942814
1	46620385	0.177290849597681
1	47398477	0.0189060302182109
1	47627915	0.579041984244956
1	47819762	0.182047711343846
1	48426898	0.570761780861974
1	48760780	0.167160472194737
1	49056932	0.490774119600506
1	49166312	0.283130153492684
1	49317468	0.126782133370068
1	49521109	0.476176599363112
1	49819441	0.278549222513048
1	50243822	0.663277143419409
1	50500854	0.0164470529002856
1	51020461	0.430540990484004
1	51572597	0.573112219115481
1	51860495	0.26899307485735
1	52124957	0.224523610057099
1	52381371	0.571134285685576
1	52788818	0.901619248761824
1	53370270	0.716536870876749
1	53606676	0.639439155477872
1	53954837	0.346013095633894
1	54562395	0.333728236333291
1	55357512	0.0586210487421376
1	56048785	0.12377906982864
1	56197945	0.189503244506914
1	56298883	0.112521239780214
1	56361571	0.608495214422956
1	56415589	0.435013016497424
1	56666516	0.0502243409766126
1	57203673	0.0981185962772275
1	57409741	0.0625143866373719
1	57489639	0.160886419499571
1	57605247	0.19990640186364
1	57911284	0.165311959425959
1	58146385	0.177359434537687
1	58447991	0.165423205080505
1	58578260	0.713200510071868
1	58728094	0.756497921980403
1	58978075	0.508436542170836
1	59492062	0.504755690413723
1	59712418	0.365305188430648
1	59881668	0.25776392675475
1	60206678	0.532258074082569
1	60469987	0.883054497876977
1	60700554	0.520885326855385
1	60904157	0.284460414902672
1	62033599	0.810791161311917
1	62352653	0.739545302628368
1	62729132	0.117140337478127
1	63066883	0.36787199339292
1	63215432	0.560563584268157
1	63319538	0.560143522699043
1	63694378	0.156355478999909
1	63839402	0.224000420200734
1	64015157	0.308824749594896
1	64333111	0.39977716623356
1	64741035	0.590324811175655
1	65167632	0.909613432988536
1	65459052	0.0474093691847355
1	65660488	0.0693873887097626
1	65945824	0.72860676037834
1	66306960	0.291955504217184
1	66527401	0.0616377288701535
1	66581148	0.360846596050067
1	66667811	0.0639557449591881
1	67106540	0.25222267558339
1	67524318	0.726606229672562
1	67728951	0.475661918271176
1	68170067	0.31960638626258
1	68362500	0.204736356448455
1	69202547	0.509250774700531
1	69883803	0.657364377026956
1	70988360	0.523550590694058
1	71383047	0.181241188165703
1	72421557	0.347021141463185
1	72993354	0.337962581256264
1	73409853	0.584292962205324
1	74314774	0.0774966287022584
1	74663164	0.075465952275209
1	75097223	0.128084522873499
1	75442234	0.20578766231421
1	75675898	0.267671170477672
1	76247451	0.226020329321426
1	76698830	0.150969287030197
1	76848080	0.0769314422978717
1	77040832	0.229836598493519
1	77554099	0.0909646403642925
1	78116245	0.322954172642211
1	78437426	0.222672872702655
1	79267074	0.0854215937714761
1	80346008	0.157440267457394
1	80728088	0.315578772198023
1	81150855	0.439063099245561
1	81944993	0.305054437742417
1	82870653	0.251100037766156
1	83706297	0.195572928323177
1	84343815	0.215822327865635
1	84674283	0.111186291623083
1	85104701	0.0294768044587765
1	85616718	0.0303699104156678
1	85986468	0.16656053976234
1	86524968	0.260387685028257
1	87072252	0.225574110892516
1	87467401	0.394477004012355
1	87915023	0.268278442647255
1	88509522	0.151476495372156
1	89089292	0.301685857549185
1	89837945	0.644491559788874
1	90262083	0.778012317895542
1	90692289	0.27699212227613
1	90966067	0.597163283218097
1	91442060	0.398923038789015
1	91765013	0.425130293886415
1	92106688	0.434087332083146
1	92489163	0.290978929749836
1	92994687	0.343166022566186
1	93845814	0.459980714858047
1	94651714	0.284533821071767
1	95641470	0.20126831626702
1	96786090	0.445605576175597
1	97558970	0.379519433109911
1	97940606	0.614901378661482
1	98434389	0.479085790581853
1	99221426	0.453551396379667
1	99353052	0.265979568924783
1	99905708	0.375691221492863
1	100398891	0.271563078234348
1	101128636	0.495525180339861
1	102208390	0.467268184285501
1	102914558	0.290482745476702
1	103571810	0.279223085003928
1	104413577	0.443847858666823
1	104940611	0.760365805574869
1	105417959	0.177701389099663
1	105664661	0.187261708217978
1	106026708	0.126299641271428
1	106250696	0.592848757894004
1	106580194	0.35487782447243
1	106982033	0.106098787248501
1	107239292	0.213829465960712
1	107367163	0.196415274451054
1	107517372	0.0532876498671064
1	107893865	0.158504852060936
1	108092814	0.233884176581685
1	109306879	0.14467401700438
1	109822131	0.302174306772723
1	110395683	0.226773386934048
1	111801485	0.081846039030098
1	112148740	0.0474037257228907
1	112928786	0.241898621597598
1	113302501	0.244952525787354
1	113656918	0.0344775355337115
1	113992902	0.0322463305064156
1	114561659	0.0232599693314807
1	115304449	0.241869999097148
1	116312105	0.498069110701678
1	116904047	0.565021397053126
1	117242099	0.317362128092555
1	117330618	0.330997395328127
1	117511753	0.676859823871942
1	118045589	0.683575141754883
1	118607981	0.279102784752621
1	119524102	0.366276197843219
1	120021209	0.288619442804129
1	120300011	0.455576019859823
1	120388588	0.296820702743441
1	120698397	0.582726544966267
1	121774378	0.235732286423503
1	122197767	0.209659108349611
1	123155562	0.0884059658739837
1	124026220	0.214377757207717
1	124345685	0.378111378628136
1	125043610	0.191701881783378
1	125443421	0.373619449925681
1	126164990	0.702926806337512
1	126770878	0.233184497130083
1	127706536	0.369882515415501
1	128711177	0.0744199285665934
1	129162811	0.410151346154598
1	129407293	0.213729686399547
1	129804816	0.109527508722814
1	130167797	0.261814689189213
1	130352047	0.0722492727163292
1	130830964	0.256918495941657
1	131967897	0.441113935810146
1	132696734	0.338362680907756
1	133883154	0.615845254387425
1	135998691	0.399758976366628
1	136351548	0.123308493467773
1	136753153	0.466639784770192
1	137223231	0.587313828871124
1	137485526	0.536432878369369
1	137682849	0.318820082363583
1	137853899	0.425860707543165
1	138169461	0.0124061035646907
1	138343832	0.236773671977714
1	138458716	0.191162430733369
1	138769799	0.109329578496576
1	139399959	0.350850804177309
1	139726274	0.213987172463203
1	139982420	0.275363118205585
1	140355965	0.542817129614685
1	140757822	0.153956316801217
1	141903786	0.239331081139824
1	143034606	0.368363186720702
1	144015840	0.420781944997674
1	144488166	0.601367627101232
1	145905641	0.637568234181249
1	146093629	0.56866941256259
1	146452256	0.343377726820294
1	147085205	0.183950570574502
1	147637848	0.245047743407716
1	148723323	0.128905645647743
1	149138447	0.118821543825653
1	150253452	0.541251135139679
1	150616304	0.289540212916927
1	152321247	0.339572035702076
1	154122049	0.704525275233331
1	154841062	0.231811700949862
1	155254685	0.712720476211969
1	155686013	0.257774362907826
1	155836549	0.715962445350496
1	155980818	0.0380467673210264
1	156083886	0.146687000872505
1	156173276	0.334315852132739
1	156320401	0.113183772888963
1	156768737	0.131695669998743
1	157364350	0.091118292774044
1	157756343	0.428243598874064
1	158661890	0.143409383610547
1	159783635	0.421964222648118
1	160931108	0.197167585699758
1	162029097	0.0492893637593175
1	162389536	0.129846707172717
1	162631681	0.107627134443627
1	162764442	0.00314375243970355
1	163136137	0.255240920143078
1	164158421	0.0348026796069285
1	164517596	0.0389982614852982
1	165344643	0.179782199787027
1	165856024	0.476196356206074
1	166197331	0.283412482931951
1	166330196	0.0457441438021815
1	166714018	0.181752812038495
1	167144721	0.125521609692317
1	167353662	0.0608198181825366
1	169358213	0.367917672339707
1	172545997	0.876580791998916
1	173290151	0.0791864376489837
1	173639755	0.0966725064178306
1	174350222	0.417107910620355
1	175214334	0.697271094557033
1	176078930	0.229705705889568
1	176721447	0.714767116342244
1	177085401	0.355855640572534
1	177452337	0.231748194400803
1	177944451	0.260100868954019
1	178773168	0.110139538787698
1	179224289	0.199154465329374
1	179361066	0.107783232501026
1	179728191	0.229892351811638
1	179899939	0.225544456355249
1	180986987	0.0725609848770959
1	181719957	0.693643774129942
1	182118168	0.955570838206881
1	182596083	0.234352824932996
1	183262097	0.0437525032404849
1	183606036	0.529880853178044
1	183739175	0.274943617029133
1	183942538	0.926278850413134
1	184200219	0.365900159706895
1	184594523	0.828119644311041
1	185272234	0.754124232464785
1	185458880	0.246718251709308
1	185714762	0.733899063290653
1	185808010	0.438062320652609
1	186720225	0.851376791585502
1	187575021	0.286037911156131
1	187764351	0.293357788563735
1	188964960	0.266659018076944
1	190223985	0.136768651215147
1	190709424	0.114616686006984
1	191627865	0.208621642890113
1	192761045	0.302334100347993
1	193991468	0.197557080400317
1	194971753	0.126832280181518
1	195675735	0.419033689099247
1	196543553	0.0734986968570241
1	197306287	0.228203673731482
1	198164642	0.455716722872645
1	198883502	0.449205036082524
1	199394872	0.0725130791988967
1	199543149	0.169900812960177
1	199994142	0.124782877747148
1	200554109	0.140860676691735
1	200969045	0.287944821400216
1	201250814	0.163698075992249
1	201560829	0.338398474901958
1	201957842	0.24515986286607
1	203002900	0.873590864099031
1	204074002	0.377607385369802
1	205148623	0.592487025401005
1	206054827	0.334132933920202
1	206394611	0.161292813322101
1	206571850	0.549866560055357
1	207037994	0.474831650057522
1	207210136	0.308317589398755
1	208172410	0.236460922125596
1	208645183	0.313863060907993
1	208816293	0.129435750610606
1	209095447	0.147782973069521
1	209552330	0.203875294728815
1	209822863	0.212040342490122
1	209988490	0.313628373042379
1	210761656	0.22593514812337
1	211648332	0.314470136825251
1	212762882	0.271314645580549
1	212984206	0.0687697189979534
1	213132921	0.0282702618009889
1	213661237	0.275569636399417
1	214180237	0.111130184427677
1	214767451	0.0063925204303723
1	215514625	0.203519283065972
1	215966576	0.131889131670978
1	217183735	0.339174916784237
1	218966804	0.0720905464920744
1	220157771	0.262829914463651
1	221110771	0.176722947664792
1	222196866	0.164004938401724
1	223390967	0.163114463111873
1	225349342	0.272910342077028
1	226061946	0.467913746202369
1	226471385	0.18848375450475
1	226733071	0.138136146965937
1	228048407	0.166926948436256
1	228287553	0.403211587997226
1	228732496	0.143606115880976
1	229188892	0.117428353822638
1	229581514	0.23145144133096
1	229872731	0.224679955854092
1	230049743	0.269000221678152
1	230326044	0.151797007678907
1	230706173	0.111123355494687
1	231304784	0.0733880805954888
1	231826546	0.0520838963992232
1	232586009	0.166182356480171
1	233455147	0.0428573506777892
1	233964062	0.233592635789819
1	234327982	0.00589374337175063
1	236202040	0.0133424050028656
1	236681910	0.100398081237894
1	237007264	0.0644779278297366
1	237814634	0.0192361413107582
1	238622147	0.07861632981204
1	239212479	0.299192842873531
1	239573727	0.0619821256987258
1	240103862	0.17883135049384
1	240621887	0.208473070799173
1	241016928	0.320463808869276
1	242070140	0.411377167880648
1	242921362	0.225662965835459
1	243455786	0.160271722495665
1	243735988	0.234998932510434
1	244017205	0.292911963464921
1	244958650	0.12142437604257
1	245577121	0.338636833621272
1	246852022	0.284679674965281
1	247430985	0.106581920990812
1	247571599	0.155959422638159
1	247872622	0.411402754730053
1	248234938	0.179223648529657
1	248446379	0.110408759933394
1	248828727	0.636964540094431
1	248925729	0.113577472150413
1	249363192	0.31488078035752
1	249818805	0.346862816795166
1	250001672	0.23742555433565
1	251096044	0.314030954515165
1	251635156	0.143018969326237
1	252028382	0.19303999583909
1	252263664	0.317696404154768
1	252488045	0.703592452602291
1	252830455	0.305841891632699
1	253386837	0.795677507089348
1	253961163	0.461523947729227
1	254529607	0.316065186962184
1	255039697	0.459964511880211
1	255537630	0.173756365383934
1	255744707	0.741037592587355
1	255981158	0.777896380490273
1	256497654	0.858106023331478
1	257017863	0.451550712245516
1	257372569	0.732420503005164
1	257758314	0.389997160148044
1	257936053	0.372750414572794
1	258345678	0.546863162591316
1	258468598	0.358132882721977
1	258922358	0.342176007817065
1	259892296	0.879312059142756
1	261214989	0.736113654407931
1	261873125	0.278491822876971
1	261995149	0.112441240901633
1	262217428	0.552335050987941
1	262701240	0.487316164177476
1	263140887	0.0733633848511241
1	264170405	0.242655203794312
1	265206247	0.116993433595264
1	265484615	0.230473756877193
1	265874214	0.125133453355911
1	266057398	0.413466993367525
1	266254178	0.10206015981608
1	266510295	0.0918467775477009
1	266969551	0.150504896079868
1	267325007	0.984803736646219
1	267719910	0.0861704593046801
1	268376968	0.391891358356377
1	269141295	0.353532738534412
1	269270227	0.0596965918586236
1	270414570	0.468452119162332
1	270644495	0.323509727315271
1	271470211	0.215472225767596
1	271882966	0.259312918661595
1	272194103	0.147396304138268
1	274317126	0.035772409263907
1	274646930	0.0369867153227942
1	275297611	0.204879510279249
1	275806066	0.186031098706601
1	276261472	0.10276818507763
1	277022515	0.0613921129320278
1	278346594	0.206072248821063
1	278648714	0.0432043108876876
1	278742564	0.738474795979319
1	278970058	0.247574857389318
1	279122898	0.411990767979498
1	279258233	0.0730884357458873
1	279424976	0.62917495892464
1	279623546	0.0209722554001146
1	280002804	0.130033854262091
1	280223919	0.217158383293836
1	280432887	0.141620524051656
1	281279817	0.304120131644852
1	281427364	0.0561016044917406
1	281679766	0.605909751313166
1	282077488	0.489190166125917
1	282270327	0.154062417544776
1	282409001	0.438864152896265
1	282661989	0.459396529999655
1	283066939	0.349156353812955
1	283284839	0.40089906787754
1	283583446	0.432211928446222
1	283663610	0.31773104933975
1	283728828	0.138448528923216
1	283926886	0.200560739628132
1	284186113	0.162039106927488
1	284299493	0.520643544079019
1	284847811	0.342091942731359
1	285543713	0.174646994459806
1	286475378	0.664966972497342
1	286652296	0.0653594876899125
1	286839426	0.0909124220642891
1	287117949	0.0923990051322605
1	287588770	0.367236220575912
1	287773648	0.0789353790419744
1	287865081	0.136520625376252
1	287983082	0.107135359169894
1	288251889	0.107010665247562
1	288572378	0.0186681003815903
1	288783302	0.0219169468630366
1	289518256	0.00756234050391779
1	289737013	0.0133523849082137
1	289923949	0.435104757354785
1	290608228	0.116486038360948
1	290912672	0.265744601141184
1	291198446	0.448045382569413
1	291450952	0.321768380645432
1	291670079	0.134433302640706
1	292497359	0.328952806719612
1	292725134	0.0406858800294975
1	292985322	0.0808855876557267
1	293590360	0.362019250226219
1	293853302	0.253546030222276
1	294190331	0.177962514764701
1	294527205	0.162122077540073
1	296974827	0.117868515778902
1	297386025	0.437168089012048
1	298105414	0.349870798749296
1	298202328	0.0347894620873385
1	299465584	0.188139046517258
1	299712826	0.181904236429828
1	300627671	0.190185627109906
1	301483892	0.00226471783892412
1	301886947	0.264330415319393
1	302376283	0.084901861485547
1	302782919	0.230023541732215
1	302995508	0.426730011867921
1	303352964	0.193727542413981
1	303852402	0.200207385806969
1	304067257	0.32546471423769
1	304276934	0.410725921936298
1	304786568	0.0505795105979336
1	304827419	0.0261057985876289
1	305171858	0.843962900498997
1	305229505	0.0382446171645634
1	305277844	0.913231200013754
1	305401710	0.0867181960440639
1	305598457	0.975517238936492
1	305750250	0.602078363463208
1	305928684	0.110768403572536
1	306179897	0.167903869687285
1	306484537	0.254189443514311
1	306721317	0.0544698291496885
1	306864777	0.884906810910284
1	308194013	0.243024378412114
1	308978311	0.261805293563042
1	309097335	0.224750301996675
1	309290858	0.280263898966966
1	309384877	0.346961782751254
1	309632550	0.32959006066072
1	309987373	0.288444128598724
1	310575978	0.31253776902191
1	311047456	0.0691944296522728
1	311310814	0.413412452530543
1	312078629	0.450751870074601
1	312489406	0.342198462409027
2	558104	0.120446880453869
2	1511243	0.1555031103039
2	2621694	0.139175641502012
2	2853168	0.00245314195345369
2	3324245	0.840774755803943
2	3784185	0.1109590888895
2	5174632	0.256821565255683
2	5429327	0.852604391992305
2	5601543	0.894625877851933
2	5944072	0.905142509407498
2	6195233	0.92017953066165
2	6333081	0.882898005201819
2	6504957	0.137493040518728
2	6719765	0.138868135550641
2	7768829	0.219006870380061
2	7836742	0.396483309719641
2	8029370	0.0597271151791856
2	8221274	0.16467590304537
2	8905674	0.614864717010977
2	9270139	0.370766493832478
2	9370522	0.432172286406264
2	9482163	0.12774373772384
2	9740777	0.332895992618894
2	9965741	0.510404013002626
2	10214895	0.564587077224081
2	10419321	0.0945054960748867
2	10530200	0.245546336012676
2	10799987	0.167017511937873
2	11044707	0.398923163043094
2	11347241	0.376650480314596
2	12444698	0.515756856949755
2	12517684	0.305542764556469
2	12603517	0.154961007339441
2	12852078	0.626151626924748
2	15684531	0.242129711151662
2	16110929	0.0743441758049443
2	17762103	0.0326632610711397
2	18338682	0.0664592208417212
2	18396131	0.072529500406328
2	18548748	0.267422586695058
2	18748658	0.000740320783169545
2	18861527	0.000399870756969344
2	19232851	0.0460295007247708
2	19519312	0.0678608781317088
2	19814706	0.00809761103562878
2	20020629	0.0465334376392186
2	20231208	0.287264632606151
2	20560966	0.031700112162879
2	20752390	0.348108303278785
2	20948986	0.190810478732078
2	21050569	0.0779767974436534
2	21773864	0.0500242716685437
2	22351204	0.229078919124751
2	23221612	0.302303096724313
2	23768849	0.407971557768015
2	24269404	0.0220338501771952
2	24476257	0.172737541468687
2	24875886	0.0998851718754971
2	25174152	0.396466076112915
2	25380926	0.354875392632742
2	25780490	0.497021107742259
2	25871260	0.314631074085359
2	26112034	0.12623878259866
2	26577354	0.204791982423027
2	26752893	0.0598465100552132
2	26856151	0.204467348326023
2	27249219	0.177942929246053
2	27613835	0.622225572593311
2	27696730	0.0117457660648792
2	27885485	0.0415435801464176
2	28182546	0.109719557076593
2	28239417	0.109595771341101
2	28325565	0.0708990501349986
2	28443517	0.096454863197264
2	28681328	0.247041238761049
2	28818177	0.109360860816414
2	29430227	0.254814310890754
2	29663896	0.0464415863953581
2	30037195	0.897499660527951
2	30689937	0.190986154799036
2	31181703	0.460635809937569
2	31409596	0.589057775731026
2	31494135	0.1002247404806
2	31582750	0.179270701939057
2	32068354	0.0966304983667141
2	32294777	0.583530451466092
2	32428332	0.291051135089147
2	32613723	0.309484094128193
2	32832972	0.404167004374158
2	32925170	0.277730858440953
2	33160693	0.355363260918301
2	33964487	0.2231074281113
2	34429406	0.24896769191196
2	34947500	0.317240944095019
2	35350869	0.173297541714137
2	35498325	0.187105931071656
2	35810796	0.13112791947744
2	36266654	0.033260334591799
2	36535993	0.277310472281682
2	36776299	0.262727471706478
2	37373471	0.137521357926294
2	37582433	0.339975336985979
2	37796366	0.250845252886694
2	38314456	0.136790338142764
2	39034912	0.229173269997153
2	39904764	0.365297350096544
2	40651861	0.098573091741462
2	41010805	0.112677332851211
2	41304632	0.089078832379817
2	41692496	0.177471367734822
2	42150225	0.050898159013458
2	42581614	0.00308296291500131
2	42675535	0.000318363502891161
2	42797430	0.0107997157344184
2	42912274	0.0380367215470978
2	43075965	0.0237682562461972
2	43247744	0.012738271776457
2	43437444	0.00392541734552454
2	43850850	0.0092882188778719
2	44226358	0.154432671433798
2	44481022	0.0333739935681387
2	44670994	0.0194307030459337
2	44941820	0.00257389051057044
2	45219689	0.0090475423034968
2	45785591	0.0102054617202757
2	46420361	0.0570071335494537
2	46639373	0.173679321566054
2	47004889	0.0783385632048834
2	47159129	0.0506504628774809
2	47607678	0.259119740383912
2	48345277	0.0889259106198986
2	48618879	0.261191776216693
2	48966415	0.0856848411901329
2	49260787	0.345417039595333
2	49529672	0.0596320056938485
2	49769051	0.0955306802132082
2	49980792	0.0524694776484411
2	50178578	0.407303521429927
2	50342322	0.264221848888317
2	50515031	0.061346068456444
2	50884334	0.188568558614373
2	51197214	0.373385643981656
2	51496238	0.502106132651975
2	51866140	0.212899503191537
2	51972393	0.228048535600896
2	52234662	0.339661380768795
2	52615947	0.415839735075408
2	53393698	0.233154845765612
2	54175538	0.148852446573371
2	55252132	0.223160761120167
2	58087953	0.51298592133559
2	59976400	0.259723440199639
2	60231903	0.411399636569454
2	60773657	0.193796447207725
2	61869522	0.451934743615489
2	65085801	0.226013159328455
2	65748016	0.227343548736997
2	66105871	0.366436364444274
2	67028707	0.115771225757949
2	69261024	0.36694976636519
2	69641222	0.239079988417936
2	71858508	0.0655072085352324
2	74436800	0.378040788340885
2	75408917	0.182921833162166
2	76911776	0.590196907657112
2	80648609	0.127823099024905
2	81547612	0.0158313941509128
2	81667410	0.158892543386796
2	81804942	0.315852756066842
2	82236425	0.0357432459406604
2	82737135	0.283431757919496
2	83057792	0.303610913783459
2	83624021	0.481763190076591
2	83821742	0.0332578924819729
2	84202860	0.261700474671448
2	84807258	0.716895914238998
2	85030685	0.171442244955779
2	85338784	0.349116543434977
2	85752942	0.170816614894985
2	86092318	0.0468579875672994
2	86435764	0.694184369627192
2	86692329	0.490128499001905
2	86802939	0.14649377310194
2	86997687	0.215761045746974
2	87124871	0.142221565372426
2	87556754	0.0422467730154988
2	87748554	0.314164145728213
2	88072786	0.0765524519657248
2	88554744	0.137115941218333
2	89156715	0.234044467717799
2	89305350	0.734755226569913
2	89426675	0.74979442741093
2	89740375	0.667394521961163
2	90289176	0.306725579882114
2	90463872	0.294593771124076
2	90664759	0.344904124519806
2	90922022	0.104767861949546
2	91009238	0.266528062709396
2	91594302	0.172087526730556
2	91766284	0.299076452613578
2	92270639	0.408956213018925
2	93051462	0.743291348471073
2	93656340	0.403420597814013
2	93845138	0.50586826954213
2	93944068	0.199810426575222
2	94200976	0.460421180621215
2	94581963	0.175589109841386
2	95169510	0.382034684072708
2	95952576	0.0508948512252057
2	96564691	0.558668128576805
2	97551207	0.449857595323821
2	98131389	0.212521891007101
2	98626102	0.417794447123122
2	99239161	0.585103550581293
2	100274989	0.518432588412828
2	100579517	0.291452462198793
2	100795199	0.168119047207389
2	101305495	0.634043790745644
2	101527473	0.180723739952082
2	101746821	0.652429060168849
2	101983079	0.493126456812322
2	102699752	0.133939341014342
2	103427196	0.158878737203347
2	103616413	0.303416985140805
2	104061252	0.395360765935472
2	104549589	0.0642968836595572
2	104932821	0.154150829767349
2	106429098	0.276901369257489
2	107056791	0.403586240538772
2	107225790	0.430392368918319
2	107452678	0.220665877000199
2	107706841	0.127694351511124
2	107981310	0.0716710563899608
2	108123522	0.893849426099719
2	108408883	0.102218242859794
2	109281781	0.746756292939116
2	109882493	0.72003102225645
2	110433759	0.544988117990501
2	110756325	0.312844090268712
2	110931939	0.2464476025924
2	111220911	0.272357101707945
2	111401241	0.145455937868919
2	111925751	0.207486591859131
2	112052372	0.405310927011022
2	112322977	0.424169541501143
2	113137020	0.182731145600224
2	113525332	0.115858984613934
2	114036885	0.665550519705429
2	115232197	0.198056500656127
2	115767495	0.170699319994588
2	116448435	0.288583257861311
2	116952392	0.71718678954829
2	117736681	0.602819724365002
2	118241506	0.527704512801462
2	118970591	0.898369345906241
2	119075759	0.666838493401325
2	119409866	0.947160778515987
2	119655738	0.458963195998394
2	120006310	0.535097172588316
2	120635167	0.737095385826223
2	121061069	0.318910217558857
2	121372558	0.26620458931809
2	121610108	0.732543726616856
2	121802197	0.496435280902483
2	122247125	0.257636921546958
2	122495804	0.178371093405954
2	122732874	0.263524319656548
2	122819205	0.14159797031822
2	123258091	0.794046635028595
2	123516005	0.978829640208955
2	123673937	0.10014145498579
2	124252966	0.150338406269677
2	124471829	0.107344484681659
2	124600314	0.03890571900853
2	124777408	0.0446460265065167
2	124958111	0.192344800217429
2	125109958	0.410492630226853
2	125381474	0.786283611714556
2	125479760	0.990560593008237
2	125592869	0.0676047301704796
2	125850064	0.863824752855982
2	125995988	0.309684930514908
2	126080685	0.870161749340603
2	126317318	0.264006519269926
2	126679662	0.659769309329597
2	127038577	0.242766887182097
2	127208324	0.071715001080465
2	127464297	0.0613616865994519
2	127561323	0.203182878096
2	128499237	0.423501101703844
2	128677820	0.524932779943335
2	128756754	0.168385431703293
2	128951597	0.69384375966893
2	129395070	0.0330116437273955
2	129566367	0.47120746874681
2	129710475	0.592736133445732
2	129934288	0.543668661589795
2	130320339	0.105532206981855
2	130872532	0.312992970307334
2	132116872	0.0647995550315295
2	132311032	0.0821508550071927
2	132512161	0.27123205057608
2	132996590	0.778564126001257
2	133077184	0.0654505558246559
2	133330459	0.345063085307024
2	133477953	0.144561782201484
2	133675760	0.0773089026748981
2	133785099	0.407516788136106
2	134872784	0.117210462218991
2	135029263	0.0385193614727554
2	135172633	0.032199513561987
2	135337940	0.0859824952631479
2	135476330	0.051467797843393
2	135611057	0.137090973210226
2	135816366	0.182084485848366
2	136113445	0.134899215604486
2	136343010	0.396190657710967
2	136490312	0.347966147006232
2	136540242	0.18012180884876
2	136721947	0.0963331375649989
2	137065300	0.0263421350990009
2	137266804	0.516803527855402
2	137475866	0.524937815052628
2	137860488	0.244378720413261
2	138165523	0.0482082891022643
2	138655296	0.0905048441459672
2	139187482	0.0273055964340178
2	139645833	0.160925520308357
2	139783264	0.076396253844998
2	140007151	0.0237960793465004
2	140218121	0.0285079872095376
2	140471809	0.026640970345612
2	140738584	0.144425665962564
2	141649042	0.124198710949784
2	141693621	0.063141641796975
2	141907841	0.0373727599302615
2	142245232	0.327090145210058
2	142494648	0.0750079655997185
2	142708478	0.800580059173736
2	143050470	0.0887646613571075
2	143437693	0.0346484095588948
2	143596164	0.231077238263329
2	143902509	0.913428465437774
2	144223314	0.015399899922447
2	144530195	0.0155053179738356
2	144738982	0.0101996052421345
2	144803666	0.0253166311761152
2	144921515	0.0155277466234478
2	145163360	0.850498857396712
2	145284089	0.417576396896939
2	145503272	0.926261591393873
2	145930550	0.0826132495237862
2	146311362	0.0532430042646183
2	146564989	0.50417046982034
2	147548397	0.181756255984481
2	148106977	0.430328343245264
2	149129024	0.0312484848711327
2	149321374	0.984386707046433
2	150079464	0.11480433630295
2	150141769	0.114019712290987
2	150162867	0.122050281480619
2	150435308	0.070921843272677
2	150767896	0.137038298172894
2	150990558	0.0314861905706841
2	151228847	0.0336943554293772
2	151367024	0.284242585706422
2	151413194	0.0360175765086351
2	151549022	0.147117562541726
2	151750736	0.0525165415236799
2	152166610	0.060262626931091
2	152471174	0.123919379726989
2	152775891	0.0147138131984863
2	153040971	0.0332471449518323
2	153334034	0.151044578970164
2	153695756	0.838746995403429
2	153846417	0.818988464428285
2	154022779	0.271782413147009
2	154313604	0.0731765920939351
2	154391762	0.263644540698436
2	154441192	0.0796212649542578
2	154486465	0.143429429981458
2	154930947	0.340272805747862
2	155301167	0.792228480032137
2	155471579	0.955672576565918
2	155681747	0.487303719595431
2	155769480	0.12349428157075
2	156120177	0.245857855192048
2	156598857	0.197865011425786
2	156978290	0.0539828132115771
2	157020010	0.15334485767277
2	157085839	0.164043558459844
2	157292861	0.519923080809929
2	157552863	0.0770019759599615
2	157962322	0.364025274929354
2	160244646	0.466255270972709
3	2018383	0.150600447893169
3	3095495	0.61205289990052
3	3720660	0.0582706884233286
3	4860153	0.220605529522969
3	5253454	0.511288417166283
3	5703265	0.0929397387170415
3	5855324	0.0166063171615051
3	5996574	0.338805839470333
3	9044289	0.776592297525515
3	9195063	0.0625311880316326
3	9562232	0.888449160802542
3	10205502	0.00110835059470537
3	10686410	0.0153741352488383
3	10912805	0.0363128607987812
3	11083505	0.0258749756779685
3	11297213	0.0325341175123118
3	11523725	0.0299454875053576
3	11691820	0.00113605728924293
3	11807903	0.418237526579571
3	11874406	0.478975055442994
3	12226823	0.253746195658648
3	12278304	0.102822835175058
3	12559596	0.106520311437951
3	13051817	0.178077445645889
3	13575772	0.0966189297416608
3	13827627	0.265618732151023
3	14156136	0.740544431826009
3	14294410	0.0794263043357519
3	14479869	0.802559285561296
3	14640396	0.7271894999266
3	14814481	0.440392295131105
3	14896659	0.114982106338621
3	15250842	0.626582675202916
3	15800164	0.794802560328314
3	15900244	0.0536755602134886
3	16524749	0.0386587389505604
3	16708016	0.00936419010654299
3	17164016	0.292907738008562
3	17377517	0.168879670495945
3	17754665	0.517675661372343
3	18552865	0.147988032740732
3	18965795	0.152484200018127
3	19369754	0.1377075544411
3	19619456	0.0630099252126623
3	19906232	0.0688040290425727
3	20059225	0.00188172320399737
3	20350389	0.153663953229711
3	20516845	0.147912468825865
3	20947526	0.557703661814287
3	21122318	0.171335158041631
3	21336316	0.0609902352121995
3	21441187	0.689536167477725
3	22783083	0.167606231270357
3	22976976	0.0695495933589688
3	23170134	0.173588196360511
3	23220292	0.297047957631439
3	23742538	0.560626067602359
3	24257775	0.439325361349189
3	24382872	0.0492001860415234
3	24855251	0.2834593105717
3	25619359	0.240066356399008
3	25770005	0.0471357037419959
3	25972220	0.119262145932935
3	26202249	0.183486457802253
3	26308649	0.302263772991901
3	26416521	0.35166787203164
3	26569936	0.633000815274405
3	26857162	0.129909108186041
3	27061656	0.268525359920914
3	27267718	0.143248291209478
3	27859313	0.0276667187521452
3	28377414	0.0930238336993831
3	28520237	0.0336417137525699
3	28760401	0.613337587388178
3	28925052	0.303872973908004
3	29026252	0.199832864871388
3	29099174	0.362414791141521
3	29449663	0.346207874322012
3	29649010	0.0558942702910355
3	29791697	0.201930095888385
3	30091645	0.0867608995597242
3	30297813	0.0754166597068504
3	30439635	0.241516986121908
3	30624201	0.272640789434149
3	30794669	0.0114027235359287
3	30950839	0.337051728682011
3	31233710	0.0296093492273102
3	31694166	0.0704994578169873
3	31965777	0.0157358342123072
3	32099377	0.0510941128102012
3	32389210	0.0239135081748117
3	32840305	0.00647441895861677
3	33436347	0.0188273834327513
3	33975348	0.0308941586343866
3	34470624	0.0575195858369339
3	35158708	0.0374436307105958
3	36131263	0.734066815179308
3	36285369	0.461155165957094
3	36472660	0.17000902387129
3	37702975	0.203975252265428
3	37967726	0.274769220715022
3	41133165	0.212088979183262
3	46010031	0.256430175781588
3	47078475	0.596980155872049
3	47512851	0.0228580616387392
3	47969142	0.429777570471591
3	48312092	0.0525256810389047
3	48745279	0.280679887350137
3	48996218	0.0594056627282815
3	49485870	0.00758564730785971
3	49748308	0.655312118406905
3	50393399	0.514418915526112
3	50760361	0.496458478136024
3	51368629	0.159722731436358
3	51733624	0.366337977845023
3	51891244	0.096104520479425
3	52135482	0.282941334755025
3	52356010	0.147519952795395
3	52891137	0.0354277660496928
3	53793098	0.159375205149824
3	54338311	0.102718993251593
3	54894593	0.842032418693821
3	56302905	0.104345967546797
3	56402985	0.255216192434726
3	56993403	0.148218264878563
3	57178813	0.0848149646962306
3	57485102	0.35721579093125
3	57723653	0.0971946735591391
3	58007521	0.0648725011418125
3	58705310	0.120624313503554
3	58914480	0.0360130891265749
3	59092465	0.169688567829059
3	59361069	0.271580594525302
3	59523471	0.0616657583349233
3	59875910	0.111363513926708
3	60664213	0.0958902513973603
3	60831506	0.209521947800967
3	61148648	0.0388320272939349
3	61542369	0.151108311802914
3	62349376	0.335811298311098
3	62540631	0.696320703096733
3	62851335	0.556896497429849
3	63012104	0.0553788015887457
3	63172277	0.0560902819766677
3	63645086	0.0210985500675711
3	63993529	0.27132216471412
3	64208466	0.706358133687785
3	64612607	0.0816048136366843
3	65536757	0.184448202022924
3	66006098	0.553772677109869
3	66333163	0.198659465391329
3	66474443	0.0613680736716193
3	66711178	0.240427119373897
3	66866124	0.329764742069279
3	67261755	0.0380944236331197
3	67493531	0.333596055878252
3	67904167	0.0218487275112424
3	68275089	0.696057304619543
3	69264852	0.975564700390213
3	70294968	0.0913687050338828
3	71190940	0.726470277768194
3	71428377	0.817549945621719
3	71760013	0.608918581805664
3	72053867	0.18207346307985
3	72267993	0.260291756246089
3	72751614	0.225174520169479
3	73651110	0.690763466460982
3	74122487	0.684516224238811
3	74707700	0.124513740365202
3	75064787	0.205908890032634
3	75772396	0.309959260021831
3	77579653	0.140540508626648
3	78017335	0.0859151817585526
3	78320705	0.0350126896102345
3	78757308	0.0188048438923162
3	79123660	0.091161710748564
3	79548708	0.0391269401075349
3	79710847	0.213812984051696
3	79925927	0.0828156553997967
3	80550642	0.0972317728885086
3	80811338	0.312858528075568
3	80968973	0.103857552678587
3	82256830	0.0745081325178714
3	83383892	0.215155687639722
3	85244573	0.914211767128209
3	85507421	0.199120060869239
3	86037332	0.353629411803202
3	86481578	0.347962079365593
3	89006066	0.285408077275832
3	89354466	0.0350394926033508
3	89589428	0.183052375802956
3	89787231	0.243894992061202
3	90810244	0.173515486120865
3	91358819	0.261837334513675
3	91571062	0.257008561257586
3	92530154	0.405333726889774
3	92772046	0.260346586237079
3	93520083	0.279323453613843
3	94522162	0.368215501436452
3	95194005	0.152867362427894
3	95653622	0.212917626630042
3	96041961	0.919377632361765
3	97369103	0.0701127226776368
3	97877216	0.38933862148915
3	98228259	0.498071666655738
3	98841702	0.24879171697355
3	99942594	0.81535687674062
3	100250184	0.0264797644299321
3	100529210	0.123107561737489
3	101142880	0.242137186937936
3	102122953	0.898271956629381
3	102350121	0.544397296808515
3	102471645	0.306727494388376
3	102817205	0.163577907227664
3	103007681	0.149857540420633
3	103345234	0.666566096408278
3	104112340	0.156985616202224
3	104436960	0.171198619772066
3	104893394	0.138331326219739
3	105234473	0.221694019241955
3	105685142	0.273633386555553
3	105881677	0.338220701070761
3	106392400	0.147918281686806
3	106727606	0.0662518211926035
3	106796368	0.514009872919448
3	107366350	0.722098851513308
3	107689252	0.361561913362576
3	107887551	0.0518357598678923
3	108285387	0.78891780437518
3	109115511	0.066477332823557
3	109417124	0.508192838933117
3	109740682	0.166115780203965
3	110213559	0.690173896265263
3	110683914	0.757168308036962
3	112112870	0.219095222958352
3	112586842	0.444307789439779
3	113076577	0.184873126756407
3	113391782	0.184278037414292
3	113564009	0.234927536892654
3	113799067	0.851367028412779
3	114242453	0.107873699305196
3	114740526	0.482371373557937
3	115009578	0.169695538673134
3	115806423	0.0395928621590395
3	117562423	0.10038068730858
3	118362993	0.522329860720125
3	118598754	0.501226775942164
3	119011656	0.605448767318367
3	119177252	0.945014838535603
3	119517162	0.282042638931471
3	119724239	0.697942790052786
3	119799763	0.531472121482879
3	120020839	0.422567635535157
3	120209292	0.238088328001526
3	120453391	0.0724046715445618
3	121279153	0.644057862314231
3	121680466	0.53850051360241
3	122027458	0.0356094130491583
3	122285635	0.532440131016434
3	122381371	0.381159693550143
3	122859040	0.180522052884897
3	124116260	0.267362843896382
3	125296388	0.905867879224696
3	125644419	0.213592334874377
3	126320692	0.271619825159734
3	126693554	0.524898947906684
3	128039179	0.181039140736494
3	128225538	0.128729930762395
3	128614717	0.124707605415242
3	128959134	0.0425349369469327
3	129092338	0.177149870992088
3	129207399	0.030319875896571
3	129544901	0.0579629530586891
3	130494477	0.0791939297138341
3	130723837	0.355402219367192
3	131038834	0.283724646325573
3	132389865	0.283076059176841
3	132916263	0.51189535271123
3	133314694	0.590528710272949
3	133973175	0.319435922911517
3	134739336	0.299056313609137
3	135530424	0.548708065177615
3	135858057	0.171176736781485
3	136066342	0.135672480551616
3	136679122	0.295371716413145
3	137121822	0.350540093969623
3	138192340	0.62710483837298
3	138504470	0.227937805942775
3	138726229	0.679467206466664
3	139158173	0.43187601499618
3	139271811	0.405290262517849
3	139492087	0.396407086523631
3	140207956	0.626694292119697
3	141032913	0.761803673411559
3	141300270	0.424811346240927
3	142355121	0.404931908696066
3	143854210	0.289037808769633
4	164321	0.348217501062659
4	450177	0.31079059378561
4	888676	0.192886853266549
4	1198755	0.518981740615948
4	1723367	0.0439374054918808
4	2121580	0.507042444340252
4	2481517	0.939482866432036
4	2728850	0.913624925293659
4	3893671	0.358139321602063
4	4012617	0.111403323418001
4	4199996	0.00759478408377534
4	4393485	0.00338921618030985
4	4584158	0.0698368803184112
4	4682259	0.108103612530025
4	4868776	0.0272602270089736
4	5088831	0.0340539469348027
4	5416414	0.834468811651013
4	5909397	0.775926983569983
4	6187187	0.0832636879136013
4	6894135	0.00215818238316178
4	8919865	0.854463482994638
4	9326388	0.145529884458112
4	9547712	0.0242350971007623
4	9904175	0.230357993095897
4	10379903	0.825013072491554
4	11029768	0.21910590677134
4	11284801	0.831084994363478
4	11514639	0.962642494268343
4	11800571	0.0177478641607079
4	12071876	0.967510983581629
4	12277547	0.904760418186229
4	12609730	0.636979737715603
4	14296233	0.199512995053936
4	14774148	0.887362324525026
4	15096279	0.302081393655701
4	15245481	0.228607970564771
4	15701734	0.108166197600389
4	16375008	0.711894308648891
4	16731815	0.263213963386227
4	16850869	0.0714153912484552
4	16977528	0.412616835714121
4	17160337	0.0670307671604497
4	17269012	0.58654029448253
4	17440813	0.0957323017263156
4	17795722	0.850164384049148
4	17984314	0.740169565614548
4	18384903	0.154714138701223
4	18840135	0.661937143278857
4	19547803	0.161449119852002
4	19756577	0.334053709997894
4	19892583	0.0258999010755661
4	20299205	0.0731369071462503
4	20458642	0.00818899830164066
4	20770556	0.572128955759966
4	21208943	0.489049179455724
4	21398893	0.715992909312769
4	21590834	0.756406656509525
4	21978178	0.288316282799816
4	22331204	0.0648875725260448
4	23794218	0.20257207886041
4	24673823	0.122020507107119
4	25273818	0.359269747937915
4	25436006	0.623412686521394
4	25789711	0.18358488474591
4	26145804	0.662113172888915
4	26312778	0.280059929046576
4	26659545	0.266104531762053
4	27511589	0.133107789462399
4	27954781	0.351174759098521
4	28236908	0.58510952348541
4	28554693	0.195769858080919
4	28948249	0.206777513662763
4	29474457	0.281307628246401
4	29803817	0.199951274028533
4	30916361	0.397990720488578
4	31779851	0.168305135752067
4	32458705	0.114328495996341
4	32769521	0.15700233829616
4	32914521	0.493257218864504
4	33432189	0.136836054398277
4	33760228	0.138148449897719
4	33867209	0.658274959632083
4	34109840	0.190153164488916
4	34227263	0.358362133923167
4	34736782	0.915110470778152
4	34899574	0.202804794269179
4	35875662	0.118681514372849
4	36196191	0.0739677361210272
4	36703056	0.107190049443548
4	36987738	0.58505417772722
4	37151838	0.495052321905411
4	37395302	0.333330790265547
4	37689784	0.739269996236214
4	38748801	0.334733466795132
4	39048821	0.891391116650213
4	39940370	0.781977860882751
4	42534960	0.161056656510735
4	43070205	0.227334435425858
4	43568079	0.37356055721325
4	43963689	0.175140739522502
4	44341303	0.460660725192024
4	44627952	0.285222287604731
4	44739619	0.236510513508529
4	45006022	0.192745020046369
4	45237033	0.105954511381232
4	45681710	0.20510381250186
4	46571518	0.440472897175783
4	46937089	0.407892625370662
4	47162462	0.374032208382442
4	47589881	0.337277151945487
4	48036969	0.498565059833235
4	48895577	0.330912540778477
4	50324662	0.380313008975028
4	52083541	0.491362727636262
4	53054561	0.681836790204016
4	53988992	0.553326579654667
4	55359498	0.141055326038921
4	56947131	0.344962967670908
4	58857820	0.296487101903663
4	59940393	0.0258812033304906
4	61332213	0.3881512474168
4	61637620	0.196984189519529
4	62178628	0.798502700630219
4	62347751	0.880484287439652
4	62566773	0.124637171228431
4	62736292	0.585316284092512
4	63970546	0.0705832176218697
4	64204565	0.757240330725691
4	64485900	0.730164987633839
4	64754111	0.413371855164023
4	64963987	0.12849504530822
4	65729734	0.535995007800189
4	66033358	0.405789685268203
4	66313982	0.671195629251284
4	66572112	0.909482432948738
4	66942084	0.322769151989843
4	67679405	0.315485537100284
4	68117507	0.860961537322119
4	68354508	0.193657995705982
4	68532648	0.797571320212885
4	69190275	0.209003849651143
4	69608688	0.835262745560338
4	69792122	0.302858438525475
4	70165381	0.140538534730013
4	70367949	0.104119320333724
4	70612037	0.906914388292155
4	71182111	0.12516708961297
4	71481093	0.237438536472749
4	72012070	0.222802523125462
4	72549749	0.0471846581825312
4	72902548	0.0880781455706039
4	73253812	0.493493791514359
4	73561547	0.0110516991756279
4	73899561	0.00963705388911995
4	74240290	0.0101979961527524
4	74570476	0.407790569253691
4	74641966	0.0689849629827454
4	75000256	0.0809288008864539
4	75348037	0.272498161107393
4	75517758	0.0151466340065735
4	76858109	0.264390750816444
4	77059851	0.903735859208994
4	77247335	0.340010758994344
4	77611173	0.297059060130664
4	77999170	0.237614080741452
4	78090362	0.227247578793933
4	78346060	0.0839284908733621
4	78601967	0.114473935170822
4	78815463	0.0283886068700076
4	79101113	0.35750444616049
4	79298674	0.133469271874856
4	79478142	0.350078877804388
4	79580666	0.357467492881002
4	79693061	0.257351148825779
4	79951081	0.225295595296076
4	80323658	0.763767567580789
4	80841438	0.0717115513200068
4	81130586	0.172857795714472
4	81566547	0.355505399185184
4	81876525	0.184630563613777
4	82122068	0.0439096214619845
4	82279156	0.126272627610952
4	82369705	0.332185834057223
4	83094742	0.207422062171335
4	83308292	0.206458331311217
4	83448890	0.479160567612742
4	83773782	0.30920882295877
4	84148816	0.250163273561376
4	84449327	0.348409908085721
4	84567635	0.104433247729113
4	85057182	0.682695254950116
4	85250303	0.147149186570911
4	85485236	0.119550663531286
4	85634996	0.450090233347618
4	86267906	0.00819774426281194
4	86551764	0.166719723254652
4	87079840	0.12997956248217
4	87494126	0.0423587452875535
4	88251584	0.079948824154812
4	88797797	0.249409649739026
4	88899244	0.0845418900757163
4	89193112	0.0794162499242652
4	89658593	0.315619237701125
4	90522437	0.135401487001636
4	91282029	0.394154008862208
4	91663119	0.0832514729848024
4	92167537	0.0126858186341261
4	93356825	0.0529034295288298
4	93463283	0.0248931467562409
4	93641778	0.617481297237592
4	94299040	0.9153941625591
4	94677579	0.337605435364341
4	94953400	0.0269230707937135
4	95192310	0.205174445811725
4	95320220	0.624497038279958
4	95502822	0.144818431191959
4	95900543	0.0659150922610394
4	96139789	0.137396450780392
4	96233289	0.645518746169687
4	97018081	0.423141994538432
4	97396138	0.6733413452848
4	97533586	0.298053427264111
4	97762674	0.176795856968033
4	97927958	0.270306291121302
4	98143870	0.0616666859825858
4	98490443	0.11252889583259
4	98620185	0.452635042949697
4	98888001	0.817632000241753
4	99430628	0.504236689250955
4	99977945	0.268239720916326
4	100484634	0.290058437852552
4	100760155	0.0994890235872271
4	100843141	0.0632631156330352
4	100933437	0.339016512214358
4	101531098	0.836506442641693
4	101819753	0.064843334635489
4	102040856	0.335568273175653
4	102382620	0.0710439675606373
4	102737068	0.057314464701464
4	103284828	0.0634453944634696
4	103459569	0.652740928239011
4	103560855	0.113783586979112
4	103672373	0.543632738935869
4	103925882	0.39593017964418
4	104274074	0.621145194623792
4	104794187	0.27268877424797
4	104952546	0.122916463712791
4	105078392	0.346675168302408
4	105275081	0.168174366163137
4	105531238	0.100531365904567
4	105651634	0.242041178101992
4	105897960	0.098479268994133
4	106022050	0.134014327090053
4	106444746	0.0322891142184862
4	106738469	0.0636553053823101
4	107191967	0.396724453321997
4	107607245	0.160000033259389
4	108490273	0.428126058027603
4	109006011	0.127732471675089
4	109349236	0.0447580601535675
4	109635802	0.0560952508625751
4	109784311	0.072642308571634
4	110304311	0.0838834454643489
4	110579302	0.117957826986696
4	110808068	0.0721843690242458
4	111502657	0.135503397345452
4	111676396	0.2092918427099
4	112251325	0.0574824084521987
4	112751694	0.562126408427888
4	112953780	0.200340543749154
4	113089638	0.200213484083122
4	113282194	0.641024494793738
4	113562022	0.101137895972544
4	113663895	0.7586220702878
4	113956679	0.408534340662773
4	114477616	0.130605325696455
4	114760315	0.0813898997718471
4	114860868	0.0381305490298096
4	115288559	0.304923984761233
4	115990396	0.687571481563217
4	116461189	0.0609802380677764
4	116685040	0.201042296557392
4	117046402	0.355057444880413
4	117213852	0.592062558466419
4	117617630	0.129454238341038
4	118168281	0.139110372465597
4	118353142	0.587231955791232
4	118746903	0.286249478193512
4	119548614	0.715582572600803
4	119890047	0.0621025189996921
4	120129012	0.559132423400694
4	120490866	0.935166107995944
4	120782809	0.205495793188956
4	121144738	0.696749420908534
4	121457443	0.51869944310353
4	121586313	0.492780381918271
4	122029741	0.289182780009212
4	122271687	0.785242678335718
4	122407118	0.43929740659456
4	122934762	0.454694773946296
4	123023159	0.620621717504813
4	123166095	0.278642195443284
4	123332087	0.0667572254540026
4	123513072	0.148767399377637
4	123780277	0.267547817697515
4	124367126	0.203817151285528
4	124696948	0.0802468268731094
4	124878384	0.608392461659586
4	125680439	0.38646831877963
4	125822268	0.440354374680694
4	127063868	0.721820740109339
4	127387097	0.474265316852506
4	127524671	0.160407195589341
4	127699992	0.0812007852713365
4	128237922	0.00881372673360136
4	128514351	0.0100369773996371
4	128642459	0.00908233023329541
4	128832809	0.0563260147673154
4	128988847	0.00843508561810024
4	129547402	0.012949556239188
4	129676990	0.0239434220673979
4	129945523	0.0300372239600883
4	130245875	0.0174417334532379
4	130505901	0.050872848444587
4	130910018	0.289563876672605
4	131342368	0.0699829725986461
4	131468801	0.713428402631479
4	131626887	0.373086806891481
4	132111172	0.856036873495047
4	132234670	0.87473707682335
4	132403324	0.0521460816498483
4	132522594	0.805834912512143
4	132620606	0.0239550409405734
4	132726362	0.0245955020430806
4	132923881	0.0815948512425821
4	133242751	0.0320786000989663
4	133494296	0.0271244153433152
4	133740776	0.0961045158441269
4	133935546	0.0613737094137234
4	134555342	0.354544558699486
4	134786494	0.254726299830826
4	134956351	0.465222020388109
4	135079405	0.524234259333672
4	135427465	0.251577466438155
4	135752727	0.613153020559756
4	136083605	0.12297296263807
4	136691458	0.352171187019702
4	136839371	0.869420488439665
4	137139941	0.189731028791048
4	137595485	0.146858939402943
4	137724735	0.299690448357747
4	138432553	0.632728000371494
4	138967833	0.614667455876803
4	139159696	0.947896728839774
4	139805251	0.313612585282122
4	140044226	0.358147168936423
4	140386447	0.885073373073539
4	141243319	0.161215786260655
4	141405716	0.0822109146725869
4	141548716	0.618201481970061
4	141739898	0.394126939690603
4	141996389	0.676280046419475
4	142211959	0.574252557133882
4	142626688	0.389499728631246
4	143057392	0.770298336072416
4	143435102	0.191838369108899
5	466129	0.467658919812571
5	870636	0.54385551899042
5	1156114	0.828509757591934
5	1923303	0.960724643014965
5	2598754	0.367827822096803
5	2764937	0.679520755664138
5	2926168	0.661717932065964
5	3961137	0.546170206567585
5	4245384	0.683830444618728
5	4628402	0.240780402620474
5	4857580	0.861205480929453
5	5117343	0.165128785290386
5	5612689	0.273122810068144
5	5887901	0.522436372824213
5	6576862	0.104210985167457
5	7465367	0.117867159602289
5	8218713	0.0206780480103876
5	8499526	0.2107336322591
5	8842782	0.0426441091544989
5	9423552	0.337486610865122
5	10542714	0.395494948486812
5	10734674	0.893701469917815
5	10934990	0.671204360452123
5	11187556	0.254557067558741
5	11940613	0.00660649664296353
5	12136443	0.0139042072335819
5	12284517	0.247258504716726
5	12378540	0.0639501528675547
5	12495537	0.248181206235863
5	12848280	0.664206774386069
5	12975300	0.187959362697349
5	13268917	0.37476610471138
5	13514098	0.0563195870975634
5	13622868	0.841394298776988
5	13989973	0.839722911539535
5	14127126	0.501223291103272
5	14319644	0.680634351266627
5	15369887	0.646697339715951
5	15881975	0.438973419540243
5	17289167	0.264051855228711
5	18272837	0.291726223750747
5	18772798	0.300275654446579
5	18995616	0.326521767398141
5	19266471	0.83462038943084
5	19537850	0.551849892931942
5	20160316	0.165498174977011
5	20384088	0.216670091207064
5	21077144	0.217776822583026
5	22887992	0.232332296133304
5	23111414	0.384931632407174
5	23674466	0.4971671018688
5	25153166	0.0929336904107009
5	25622874	0.263797785875446
5	25945711	0.0863291142494701
5	26467442	0.21211382910568
5	26872033	0.208651008478398
5	27187982	0.22441475942984
5	29393070	0.188585481295641
5	29970056	0.275045052240289
5	30220153	0.35158960908339
5	31326097	0.172118394579972
5	32196286	0.316657482637539
5	32527216	0.312071621932547
5	33090868	0.542576938698069
5	33309821	0.0657215985416613
5	33744849	0.214477659365577
5	34015793	0.229726276311952
5	34146720	0.201656278004393
5	34336554	0.360384134137379
5	34457375	0.157078120424288
5	34661390	0.0699379655450374
5	34930745	0.127212374295588
5	35388304	0.0415243890506504
5	35464926	0.0320781002965815
5	35736445	0.0869908781711907
5	36179021	0.311289401112771
5	36432369	0.063241304408449
5	36629148	0.0243907808410339
5	37284211	0.585344241115154
5	37700750	0.0860465189969066
5	38386250	0.355533055179695
5	39430852	0.34706905639548
5	40231903	0.123550851154537
5	41171374	0.2185078665429
5	42248824	0.528991316405029
5	42680749	0.437286088378911
5	43571376	0.418439268173134
5	44411093	0.0581327760767333
5	44887839	0.34887593889821
5	45314684	0.13374905417516
5	46699800	0.0948167640802351
5	47645924	0.0660568810825583
5	48687257	0.177861372035032
5	49653613	0.378752131684446
5	50293437	0.48314833189545
5	51049781	0.0671981121417224
5	51660286	0.32794542470407
5	52749338	0.115347550252107
5	53318645	0.051076016627501
5	54188638	0.0853826565495463
5	55076631	0.489529092956823
5	55397396	0.275793815672463
5	55995700	0.0939391513967189
5	57030182	0.242558011458744
5	57188975	0.11130601777158
5	57689333	0.118708349043801
5	58716124	0.653389512780692
5	59710489	0.245712044946391
5	59860895	0.328698910534867
5	60431062	0.145217450752193
5	60659554	0.319624349666828
5	61000023	0.22111592374722
5	61612912	0.292059933537969
5	61953578	0.819259037337922
5	62152190	0.301742725049439
5	62487573	0.262386180451745
5	62707856	0.101428160595396
5	63132766	0.276977262025057
5	63361165	0.845481246303866
5	63529027	0.775656531821512
5	63822757	0.943145079191034
5	64016075	0.882052198155482
5	64750173	0.244340886016879
5	65069512	0.611244297807108
5	65313290	0.627319876695738
5	65715714	0.107478156883004
5	66723989	0.852082752278754
5	67172066	0.193291195022356
5	67280091	0.851455677537354
5	67440472	0.166233405091611
5	67610651	0.663317963465366
5	67759763	0.443597177977174
5	68067966	0.541989361650502
5	68186953	0.58580746150454
5	68344988	0.256651358135018
5	68810837	0.050562314199976
5	68885032	0.36446899649463
5	69228129	0.0729748562825898
5	69368072	0.401284047995638
5	69675973	0.216092208478567
5	70519019	0.343374873701868
5	70836529	0.224983788781009
5	71283801	0.287382033244822
5	71516840	0.161449447091435
5	71833482	0.711918473132371
5	72259598	0.730251871124905
5	72714291	0.421272181486891
5	74044318	0.239484169033871
5	74343447	0.224028057256955
5	74485008	0.845103825910655
5	75246849	0.178133609377517
5	75559800	0.180670605104055
5	76597798	0.861270905637084
5	77567593	0.211052427201502
5	77901976	0.252552045638945
5	78521711	0.435828419757162
5	78775343	0.459957694092329
5	79150625	0.313789849738283
5	79508634	0.901708560440555
5	79894140	0.54489482266648
5	80010876	0.0772791493072477
5	80466058	0.660765550538337
5	80668330	0.265024968841353
5	81053302	0.279155738659368
5	81150855	0.735309821518466
5	81340597	0.762424327492737
5	81636413	0.0508818215015388
5	82896774	0.239105040541781
5	82972811	0.166752231236317
5	83112969	0.538778089220392
5	83704198	0.24400528501643
5	83888044	0.453026196603606
5	84260633	0.390886067369427
5	84427305	0.604979960408081
5	84762470	0.315881600480365
5	85022079	0.776998678913199
5	86198104	0.183567701689101
5	86720007	0.906480675478401
5	87399779	0.300094387638653
5	87815720	0.329199356063741
5	88000809	0.574315809090099
5	88392870	0.333736855363175
5	88846836	0.184372924584031
5	88985572	0.124060475517998
5	89156177	0.237637909819134
5	89302053	0.807142213391728
5	89773730	0.0970668910460069
5	90167516	0.77523078019732
5	91144351	0.323278341797281
5	91471138	0.257516084320557
5	91565068	0.35257124473937
5	91701643	0.430357214634808
5	91895763	0.850099130738945
5	92943311	0.311484308339928
5	93356948	0.419124659076924
5	93947086	0.301394518029264
5	94303219	0.0940170448108429
5	94411706	0.487504049060008
5	94577400	0.0970433597260795
5	94663999	0.201021465601821
5	94830359	0.238219998083346
5	95015425	0.671995653128146
5	95954261	0.340848296801401
5	96299132	0.921193388196438
5	97326224	0.102415043200001
5	98002930	0.0499937735807651
5	98654887	0.038963144324581
5	98820588	0.0290575317777778
5	99129646	0.932459175149849
5	99700702	0.931130290690774
5	100064920	0.90304264377055
5	100372817	0.0455291564050925
5	100676744	0.654338283356108
5	101070967	0.489252595331125
5	102324214	0.138152442369652
5	102593314	0.136101116829999
5	102897821	0.776046592953938
5	103039207	0.467502248480267
5	103279591	0.67610941695509
5	103712893	0.51157806957413
5	104010086	0.0241110472666916
5	104300067	0.129223314166754
5	104793576	0.109101986080449
5	105085397	0.235103559761859
5	105243106	0.717296331547719
5	105362951	0.333867453356287
5	106444678	0.688499803953672
5	106627088	0.764705846163733
5	106801750	0.193444948359889
5	106934862	0.525016494468997
5	107162651	0.340369009425783
5	107713199	0.327520296697489
5	107880747	0.351826972237568
5	108053310	0.346660264352001
5	108299078	0.211524953054475
5	108970856	0.20048326685177
5	109488425	0.142104918484353
6	612838	0.656555694064272
6	1074738	0.489911464938475
6	3120868	0.150043619003137
6	3781207	0.675225219950063
6	4015029	0.11345938216648
6	4169417	0.199923283366507
6	4420853	0.270637363689857
6	4956930	0.409037098420885
6	5379430	0.167603143525726
6	5697968	0.788606689153213
6	5900008	0.753083612041665
6	6148355	0.136700747405909
6	6393509	0.0604752209996919
6	6747399	0.151310989034995
6	7034533	0.315385492335882
6	7268107	0.498931650341108
6	7433662	0.760278834897455
6	7882394	0.307693549574025
6	8216726	0.295408654852568
6	8488028	0.79344809851518
6	8718682	0.435409083550817
6	8854853	0.424852178622236
6	9275473	0.52367165941151
6	9828294	0.731992199578759
6	10126220	0.598946054167316
6	10642817	0.75046783417753
6	11932582	0.458489055279249
6	12146387	0.175396171189425
6	12514177	0.518988999341278
6	12876986	0.0234446080121524
6	13214388	0.537967044443325
6	13746015	0.0633185021909126
6	13903841	0.342349424310254
6	14356058	0.584472899159188
6	14979059	0.109414331497878
6	15319430	0.523370632356279
6	15599702	0.297797523961277
6	15750546	0.175607256656214
6	15917922	0.241202660603259
6	16325982	0.332906203787661
6	16562997	0.72629898899852
6	16779592	0.354013244795519
6	16843525	0.558784029476277
6	17478855	0.429106376551411
6	17675138	0.431061945634796
6	17812306	0.725061292354854
6	18059735	0.125811766874061
6	18253818	0.0263519273280126
[truncated: 3,505 more rows]

## Sheet: PUL
CHR	Core center	REHH pValue
1	538994	0.473746411739884
1	1562781	0.414030850710142
1	2342333	0.230865025438775
1	2749090	0.145726644252663
1	3124478	0.260799626950626
1	3505650	0.139599997535688
1	3628693	0.0389117861348141
1	3840717	0.226067102623754
1	4011907	0.259118492362542
1	4533546	0.168400824843658
1	4926525	0.0682334148558033
1	5159744	0.150713818175292
1	5629306	0.00327366906153114
1	6130556	0.12377060384836
1	6281861	0.22366883122383
1	6472587	0.388009586306216
1	6718108	0.111778866018689
1	6895780	0.323925321758841
1	7159687	0.0183507271709166
1	7191364	0.0126626594078305
1	7326265	0.0782555402739959
1	7686073	0.534292496090145
1	7891576	0.247851311364465
1	8044999	0.162047247879853
1	8384420	0.607766206347819
1	8858461	0.0589754079930686
1	9303113	0.0191468486140018
1	9596288	0.0534025124774895
1	9909841	0.150008411478989
1	10173293	0.00682314200148848
1	10254190	0.0111861935917265
1	10710958	0.227277324256174
1	10940205	0.030800846356114
1	11194511	0.112848734449155
1	11279635	0.0405792606098394
1	11615628	0.481149753025296
1	11985306	0.203702237796008
1	12337640	0.00910336263487643
1	12689189	0.162093109481251
1	12860647	0.379192560390197
1	13306046	0.112265634437052
1	13557553	0.673090831666513
1	13734365	0.442780694384417
1	13960817	0.0759169997854335
1	14212305	0.655338658814133
1	14352772	0.281492933629732
1	15107459	0.042740836552449
1	15405702	0.258412583207054
1	15636422	0.730134786734409
1	15779382	0.433240360282435
1	15935755	0.112022507693282
1	16156298	0.833806158779585
1	16371288	0.337175160040168
1	16783069	0.0835400254472651
1	17066537	0.212027052569935
1	17197031	0.274886921715573
1	17455090	0.947225043360799
1	17944902	0.285511380813398
1	18373007	0.177042287627436
1	18670147	0.690780341881701
1	18918044	0.0512269390530109
1	19199430	0.0141158416028828
1	19534964	0.515053597595332
1	20137536	0.661856333677653
1	20568395	0.00671942364911482
1	20765545	0.0111798125942168
1	20942630	0.0473823763950181
1	21376313	0.140563105453175
1	21559129	0.120826246964175
1	22162275	0.665928741309567
1	22336916	0.203885083291122
1	23105676	0.00561519856123715
1	24062225	0.204416833417482
1	24169478	0.166532524701393
1	24535579	0.45622339451203
1	24713357	0.112414579029994
1	25036022	0.540870815509575
1	25658957	0.232802999214546
1	26344968	0.293433656689474
1	26876467	0.0148536711346548
1	27080031	0.115174891461493
1	27405984	0.183325050633807
1	28150099	0.135627841810516
1	28570058	0.194068541803158
1	28837988	0.6390938918241
1	29071014	0.0810452435292632
1	29228947	0.797689774335123
1	29747270	0.720274176818683
1	29865165	0.831939893817573
1	29992009	0.320041159346297
1	30092180	0.260935097582419
1	30340644	0.424206226591502
1	30496342	0.296085210104533
1	30654493	0.169535363733727
1	30751851	0.574814006387206
1	30810001	0.304200134993073
1	30960039	0.0911823572213389
1	31228955	0.0884463802859916
1	31395314	0.914034123676488
1	31517350	0.878732732456042
1	31783658	0.0681591213043648
1	31935207	0.298935917069905
1	32176554	0.213901673028642
1	32258524	0.485478529454431
1	32473490	0.167575431092271
1	32663453	0.343870487083964
1	32963641	0.39631032568749
1	33065968	0.895429152438388
1	33606361	0.280406259008473
1	33673667	0.336355117562821
1	34111098	0.946309505316557
1	34414781	0.188031242362252
1	34726688	0.528470653785766
1	34839994	0.48793272284758
1	35105591	0.0124910440006212
1	35489323	0.196389585065622
1	35699337	0.459249185101981
1	36058583	0.0384639554053373
1	36311315	0.76015642118477
1	36512845	0.940077788777432
1	36696723	0.765417193507625
1	36853929	0.225578327439873
1	37044396	0.76430840358226
1	37639600	0.524887900276389
1	38184972	0.448959485125669
1	38526596	0.135992936843087
1	38781958	0.468483345478283
1	40811768	0.740281251760793
1	41018403	0.888405390100914
1	41222135	0.182214676124345
1	41493379	0.102270843116089
1	42192732	0.248315760490873
1	42741440	0.29733399660831
1	43068133	0.406840375119699
1	43761355	0.134763215237814
1	43887127	0.451716387950693
1	44097994	0.286992325850061
1	44387424	0.125925644876905
1	44716266	0.384964422960643
1	45074851	0.0414906154207662
1	45369815	0.0551842987045352
1	45591695	0.0338107686523807
1	45869843	0.0361482158555444
1	46000751	0.295137122855068
1	46136351	0.100816923200467
1	46847867	0.0614979024320644
1	47341343	0.118563471903476
1	47510473	0.0520684765849515
1	47682616	0.229033875339141
1	47814109	0.138536165553351
1	48010003	0.0212412557648948
1	48278567	0.0389395336315756
1	48624563	0.128690483468689
1	49056932	0.0224733728785111
1	49166312	0.0384672934298322
1	49486055	0.0896117531411616
1	50162985	0.299635886579526
1	51178891	0.268042755272858
1	51647389	0.297676093149672
1	52471198	0.167440664426449
1	52995794	0.0790309007083782
1	53266172	0.0129789382099697
1	53709656	0.461197269868133
1	54155081	0.024460706580646
1	54754428	0.427129753465055
1	55297784	0.527313850821846
1	55755572	0.218124049236921
1	55897547	0.233372817091514
1	56008327	0.146243111719873
1	56182527	0.545267307722766
1	56298238	0.715425441175894
1	56415589	0.141801668905492
1	57660386	0.329165894330823
1	57814903	0.288094057154869
1	57932236	0.523388669642237
1	58138485	0.402087972726326
1	58447991	0.874995960995803
1	58755872	0.929454691683222
1	59046030	0.287097700499836
1	59585659	0.337221276857941
1	59881668	0.219081410022676
1	60266631	0.473793556993668
1	60398547	0.381144537950905
1	60580237	0.302102432349215
1	60995637	0.66659825940041
1	61331286	0.787474615381184
1	61825599	0.64325470396195
1	62123230	0.574415166234842
1	62376258	0.219805110418729
1	62715529	0.741401038282437
1	63066883	0.423538083073947
1	63336709	0.353301495939247
1	63768602	0.710403824462124
1	64001304	0.357315795838245
1	64381257	0.616767088758997
1	64706173	0.805866573632864
1	65118318	0.0537594571554674
1	65413704	0.0213367996409777
1	65623072	0.0115377921219217
1	65945824	0.0105735811871796
1	66262336	0.124559041482362
1	66603366	0.105551309653291
1	67063841	0.106201410509023
1	67724402	0.0377258072191822
1	68039358	0.184224629121952
1	68664218	0.0825437172275418
1	69512742	0.105906408593924
1	70213431	0.065484594665571
1	70883972	0.0738730540165334
1	71374712	0.128337182898255
1	72193400	0.0541170770595632
1	73033561	0.00868948844545647
1	73856718	0.0228735042391188
1	74230855	0.0289587149585155
1	74624957	0.076093937498554
1	75097223	0.0603627482723205
1	75414885	0.0295133623271895
1	75647135	0.123295333180756
1	76206030	0.072374244209336
1	76530860	0.129843578049799
1	76870767	0.144324635604198
1	77075751	0.103164560655694
1	77335210	0.198077410360451
1	77644899	0.0359004979350487
1	78572706	0.365994670698697
1	79208723	0.0329105073740971
1	80001219	0.318086451696431
1	80620665	0.201070197403056
1	81361252	0.069829393095619
1	81819627	0.24426679219927
1	82257446	0.248056836606789
1	82680121	0.0266416856773279
1	83053574	0.0230867250404067
1	83223312	0.0404041671474147
1	83779904	0.0477054162819572
1	84402025	0.443869666617009
1	84638337	0.189787198721248
1	84762128	0.202291752898745
1	85080972	0.648093674203737
1	85575033	0.819613629012527
1	86396923	0.860099337221827
1	86987429	0.242948626232186
1	87355330	0.809244548478778
1	88127058	0.709799272076222
1	88509522	0.196637212727927
1	88861102	0.0919374692645272
1	89439167	0.789392676386938
1	89837945	0.623511013751074
1	90692289	0.652178564324448
1	90966067	0.567486726289408
1	91402685	0.178724714515288
1	91906417	0.887122565123158
1	92207369	0.646036599214033
1	92489163	0.191459977904256
1	92988801	0.445463779438276
1	93392869	0.215580592455701
1	94917203	0.506733407461548
1	96307534	0.27376572300237
1	96957225	0.453856030855452
1	97350938	0.278240912123467
1	97710326	0.568676071168969
1	97940606	0.568676071168969
1	98434389	0.35010398818379
1	99306327	0.323388524626778
1	99905708	0.243396257311173
1	100398891	0.053729814839976
1	101128636	0.25415875267549
1	102099502	0.206860154312133
1	102454069	0.0394609810561762
1	102681955	0.404364547215039
1	103182681	0.494207195360616
1	103935896	0.127729677967856
1	104336406	0.203749962149173
1	104823205	0.397792369596373
1	105107895	0.34884139834764
1	105382062	0.0718856106314617
1	105784346	0.0389077210636359
1	106026708	0.10319357166448
1	106332550	0.098753156980453
1	106742415	0.151074497463914
1	107045902	0.116589255970385
1	107306102	0.0230043597025337
1	107505622	0.184355905862969
1	107804478	0.245018801381317
1	107955089	0.0859781080818073
1	108092814	0.0151629922240732
1	108310875	0.00190275894210489
1	109306879	0.0656436213541389
1	109822131	0.249804085935793
1	110439357	0.192625095292011
1	111801485	0.170859157127437
1	112148740	0.148287960427142
1	112603477	0.0317026535321258
1	113302501	0.100511697590149
1	113656918	0.157499244648987
1	114014938	0.0839259609761462
1	114396061	0.0618730739764279
1	114857328	0.0197677854300591
1	115368102	0.612867649323847
1	115848907	0.0499473273107918
1	116168059	0.171563725895233
1	116589837	0.0114870017070853
1	117000787	0.31743368268139
1	117242099	0.0756143333898666
1	117330618	0.0950140409998564
1	117511753	0.283645374757569
1	118045589	0.251437685450046
1	118662335	0.926630849541471
1	119020679	0.236825907263597
1	119535131	0.343910276285481
1	120021209	0.597645997759424
1	120300011	0.120912453956536
1	120588102	0.610285285772404
1	121682889	0.0539418367374673
1	122197767	0.0412101415819735
1	122510557	0.400713700057707
1	122773870	0.0305414963361565
1	123290995	0.108904341535406
1	123415058	0.0872435189547247
1	124026220	0.12166612348945
1	124560252	0.276353167512485
1	124918742	0.189222703588993
1	125318017	0.472990858986338
1	126003290	0.737726784345364
1	126770878	0.0262903239197414
1	127044428	0.138860621834527
1	130013075	0.236050669550917
1	130352047	0.0709975790897854
1	130676516	0.27922712091801
1	131691457	0.150910606525633
1	132687562	0.354772274332109
1	133883154	0.227134387521363
1	135558445	0.103678796761678
1	136127818	0.33034460912674
1	136351548	0.226131974844671
1	136696932	0.860734083950655
1	137223231	0.275933383468327
1	137487306	0.242348825857175
1	137694480	0.329027207236598
1	137889375	0.16441558356499
1	138169461	0.1003471063448
1	138412732	0.968216255581328
1	138681693	0.601238998957579
1	139399959	0.169886229027041
1	139672704	0.224090957038332
1	139964878	0.131316783249296
1	140355965	0.480683531927403
1	141903786	0.141824008235874
1	142558595	0.34394437265937
1	143183472	0.0656719577896057
1	144026673	0.361556434531679
1	144285464	0.221084825244547
1	144568033	0.02936437988624
1	145079159	0.223622835200044
1	145880831	0.231392585356549
1	146093629	0.260501996334662
1	146220567	0.256143497213233
1	146466963	0.283177549586692
1	146809844	0.121076643868643
1	147117412	0.159934497068661
1	147835680	0.281641205905745
1	148788890	0.237271494166235
1	149416843	0.172768499893156
1	150453480	0.321300978470633
1	151909252	0.148040292821706
1	153662144	0.036969087004715
1	154852607	0.206866270012526
1	155238471	0.145422905000004
1	155686013	0.00719045565857578
1	155845705	0.164929684570633
1	156124802	0.246170845241397
1	156320401	0.265240716856452
1	156604729	0.344717520151085
1	156879506	0.20723306316111
1	157075573	0.0980157175743627
1	157645002	0.257621208154114
1	158514568	0.0277338126768185
1	159225349	0.0763343103685817
1	159827212	0.141163693685006
1	160931108	0.218760607077817
1	162029097	0.055456620673151
1	162434388	0.0298625774439708
1	162676630	0.214540590248438
1	163079479	0.00291969121279733
1	163399039	0.0519564358136425
1	164158421	0.0546384827137014
1	164427222	0.241727201426947
1	164749220	0.00806022188186439
1	165325693	0.131120044818632
1	165833363	0.0118606348900157
1	166259825	0.0311313006094247
1	166330196	0.0371265191023193
1	166794349	0.266226565777032
1	167317465	0.168317742361139
1	168289093	0.284688300649743
1	169475626	0.399664966761573
1	172507982	0.263581806383299
1	173314854	0.132291575551117
1	173639755	0.257263102726768
1	174497487	0.27980561095992
1	175650485	0.396734822285275
1	176078930	0.085420632577352
1	176568863	0.169995048999933
1	177322145	0.342838692868026
1	177762727	0.247130293942752
1	178110424	0.310134940042631
1	178773168	0.305368427275437
1	179361066	0.444095616546697
1	179735311	0.272715542310857
1	180088115	0.436332490394055
1	180986987	0.704222470376801
1	181644234	0.340236785563245
1	182154938	0.333389154945425
1	182596083	0.0864002783148893
1	183386371	0.484022700762591
1	183739175	0.117360366409941
1	183942538	0.153731134935567
1	184636982	0.274304072360978
1	185272234	0.117072334768252
1	185458880	0.0866755830076116
1	185714762	0.0551135025906808
1	186007630	0.226119384053052
1	186617503	0.041574156879325
1	186836938	0.00352414978590087
1	187553101	0.0252607363271692
1	188044448	0.225595902222765
1	190010836	0.17951195792609
1	190709424	0.0282245546245643
1	191703331	0.441656498148906
1	192773285	0.198806078781018
1	194141655	0.327284886648485
1	195211180	0.577371797159764
1	195675735	0.232348632987459
1	196543553	0.0417739798131895
1	197223824	0.396384187269404
1	197950543	0.210955305425216
1	199066482	0.226842887770661
1	199693685	0.212455592827967
1	200137538	0.0647620002050524
1	200554109	0.449267910024557
1	201003829	0.663249035958535
1	201346898	0.131421177036212
1	202017393	0.466902796982292
1	203002900	0.470163614194259
1	204086283	0.234139659469582
1	204759571	0.283463579524863
1	205143993	0.213660473761976
1	205674646	0.252085567330463
1	205809823	0.0823753324878286
1	206077939	0.156903059166896
1	206423473	0.406891059941669
1	206840093	0.621152489450902
1	207213893	0.278736642728461
1	208611978	0.231932091684555
1	208911441	0.220766428526101
1	209822863	0.552616000354255
1	210761656	0.32045408817819
1	211557275	0.29931902510445
1	212598126	0.447819878731097
1	212778431	0.382531456355983
1	213096430	0.341528196587969
1	214166777	0.46043031315572
1	214653261	0.115067632192959
1	215343323	0.108371318464789
1	216832113	0.237283062129405
1	218689753	0.226692237814569
1	220038479	0.393071958272311
1	221070444	0.34604595464349
1	222843155	0.467640655995285
1	225349342	0.343101281558601
1	226111474	0.208088948909737
1	226437039	0.224742108501713
1	226827502	0.239144063474504
1	227255912	0.351502795171112
1	227945805	0.369325546429359
1	228339787	0.0525564542285567
1	228871110	0.0297499249350117
1	229237430	0.261894078731364
1	229810821	0.323147730943465
1	230020815	0.0853368333692758
1	230301099	0.0228720389500396
1	230759584	0.363629693881491
1	231708722	0.104477151274157
1	232330218	0.0759653533678833
1	232898950	0.0307710406378587
1	234763094	0.306386008545931
1	237308452	0.670114609990847
1	238510872	0.281702849896565
1	239705226	0.453698822842625
1	240915603	0.355621878971442
1	242023146	0.371612319250182
1	242645248	0.270415686134745
1	242929803	0.243531225905505
1	243455786	0.085447255344182
1	243627837	0.41090398190285
1	243885879	0.391276614181908
1	244258017	0.67726530426253
1	245448226	0.439764594507419
1	246061365	0.239312428690752
1	247475024	0.278298152511239
1	248284548	0.316881420092864
1	248893860	0.228050412710783
1	249353531	0.102475558590142
1	249818805	0.0366012436815579
1	250418004	0.347243810895104
1	251118801	0.0271894283860052
1	251635156	0.0755071198306857
1	252020105	0.246637668058018
1	252303532	0.434936032479021
1	252533764	0.18413609869008
1	252816685	0.210084693153511
1	253318099	0.0159988729575601
1	254339756	0.42654919003079
1	255381733	0.33316837605653
1	255600700	0.0155222909649708
1	255967876	0.39455559459715
1	256785376	0.122570849393591
1	257523976	0.130301940633288
1	257936053	0.212972920628928
1	258488161	0.112613863436613
1	258957615	0.0663733058608286
1	259892296	0.316735332407957
1	261214989	0.0655467967478546
1	261888079	0.0977159724944859
1	262441282	0.17867839313463
1	263424546	0.302972823073125
1	263835690	0.0420934236553703
1	264122784	0.676467158537027
1	264578702	0.715865719018364
1	265140724	0.467446658476676
1	265502650	0.299664071848305
1	266028214	0.806888470749007
1	266361892	0.289910472618406
1	266545780	0.780916502011141
1	266969551	0.156834524470881
1	267325007	0.457828033075717
1	267579755	0.226621837670186
1	267742595	0.165159267799133
1	268020329	0.18207665010674
1	268160519	0.0824346403966364
1	268376968	0.0232742536267489
1	268791411	0.00427672106972953
1	269031321	0.0438079772772288
1	269192747	0.201695345658441
1	269763297	0.677640188507907
1	270559564	0.759516596321754
1	271024674	0.232632765263871
1	271595778	0.212267023257394
1	272417475	0.48270113400171
1	274415702	0.116638999991385
1	275037962	0.0730044182495421
1	275879939	0.502950485522111
1	277041710	0.321210656924805
1	277901182	0.116778055640111
1	278346594	0.0322963167530019
1	278650763	0.002400593216487
1	278728527	0.193813204402749
1	278963684	0.0171234877358283
1	279154169	0.00495636613952732
1	279387605	0.203947001554528
1	279623546	0.0000834632882042996
1	280002804	0.00237145683518957
1	280138107	0.00486186116153031
1	280432887	0.00269915013803945
1	280592425	0.00575697720812984
1	281266925	0.00220247219593872
1	281368964	0.0185938615651553
1	281555076	0.0289015371185237
1	281786444	0.0124371634549792
1	282093319	0.0932206927673391
1	282270327	0.0114100686922717
1	282409001	0.032671748831804
1	282542135	0.130339392607335
1	282851162	0.0369859058099937
1	283166011	0.0706373291889993
1	283926886	0.859235028479508
1	284186113	0.225886748408286
1	284299493	0.451824290969995
1	284493852	0.520525187114069
1	284868151	0.253702600524147
1	286159889	0.143510369193107
1	286475378	0.218536510754083
1	286652296	0.396207066864885
1	287011032	0.468242309158987
1	287588770	0.0909065972160119
1	287865081	0.0841309758573445
1	287983082	0.728747320363556
1	288265622	0.190546672935104
1	288572378	0.657227527752733
1	288708699	0.343734724498206
1	288966968	0.319576755275872
1	289456813	0.729914600068204
1	289712777	0.294110399251284
1	289923949	0.0485696646156811
1	290359003	0.558609266149824
1	290628081	0.402041042300747
1	290925416	0.472006183631043
1	291248393	0.53577685577958
1	291515396	0.0498554001928973
1	291706086	0.767349741119244
1	292279647	0.0618563698320162
1	292400901	0.369240563380432
1	292698369	0.491309749932527
1	292985322	0.0941067254492424
1	293590360	0.334370692880563
1	294039450	0.154074151813413
1	294527205	0.169689696008781
1	296702128	0.630428440525429
1	297167626	0.229225577404635
1	297493302	0.342976899426089
1	298324250	0.814878422086857
1	299456504	0.0729699104346193
1	300112417	0.297379468020394
1	300880066	0.00369572100604043
1	301211570	0.165033906173758
1	301483892	0.0341967902953952
1	301871017	0.0198926357312412
1	301963544	0.00774898145101587
1	302247437	0.0675317762639199
1	302460450	0.361651197620204
1	302606253	0.0140253397805294
1	302782919	0.683182342984123
1	302984543	0.0853712128159811
1	303296272	0.108624751851137
1	303537052	0.664717917519255
1	303876503	0.953155697063831
1	304276934	0.203818538498709
1	304786568	0.276739476464744
1	304851680	0.378978282882974
1	305185289	0.899590396047106
1	305229505	0.255708713305507
1	305363557	0.863157216313882
1	305772142	0.449474724718535
1	305959049	0.860539788773855
1	306376950	0.220043234937372
1	306785137	0.798760601176637
1	306873649	0.213593036055767
1	308162367	0.102893255740993
1	308271210	0.662498800883431
1	308547773	0.0963672933080379
1	309097335	0.116914207020336
1	309271816	0.174141588693638
1	309384877	0.18642388175472
1	309632550	0.190383936017245
1	310089691	0.391938183815896
1	310809325	0.262437265548937
1	311047456	0.285444751627866
1	311352206	0.359143369879746
1	312420910	0.0135535927122074
1	313141792	0.0563315232008304
2	190862	0.095819344712793
2	972372	0.0383903313549824
2	1510535	0.00476881561036002
2	2607725	0.0165030068993675
2	2890374	0.00554880523781009
2	3201531	0.000578088499054607
2	3784185	0.1023394294126
2	4059704	0.0506850744891955
2	4434054	0.387430015844714
2	5466510	0.116288305729408
2	5628910	0.179324464091347
2	5987322	0.173910577835002
2	6299471	0.305503470707645
2	6519541	0.968554777290528
2	6703459	0.0132277410854426
2	7829698	0.0555116737543631
2	8068412	0.0753389308851987
2	8203836	0.01606598070046
2	8375360	0.0665752761223024
2	8538879	0.0123878331068162
2	8905674	0.707590585406291
2	9168744	0.245488838298324
2	9295092	0.437905277833145
2	9658139	0.126218460417451
2	9757259	0.255741578564591
2	10248196	0.897131475890216
2	10472471	0.229725929640689
2	10618602	0.056688237313101
2	10788723	0.32753842225713
2	11049269	0.439099167117444
2	11347241	0.0386785483801609
2	11615460	0.225664957869351
2	12295835	0.233174777904252
2	12662623	0.148869942517411
2	12865301	0.715548047767826
2	12986368	0.184937605481732
2	13619396	0.651552755888852
2	15684531	0.111193419685395
2	16170985	0.613826048556854
2	16519935	0.0269203807424123
2	17091575	0.919939459081061
2	17950530	0.558583878199583
2	18359924	0.315685849886614
2	18423108	0.0435323143642691
2	18748658	0.67717112926529
2	18861527	0.060147506754498
2	19226277	0.331574979734708
2	19753801	0.455691729160342
2	20148916	0.253157521724483
2	20354209	0.0490464059924639
2	20868729	0.648585743003312
2	21020848	0.207834255158882
2	21732200	0.266442254475707
2	22038920	0.46201543256647
2	22464615	0.725371175434632
2	22632595	0.487734928786767
2	22755092	0.194241830823028
2	22993979	0.14938640678602
2	23280828	0.294788778983435
2	23762634	0.518521833662463
2	24269404	0.827181069828387
2	24396101	0.114855545864791
2	24875886	0.146290345405909
2	25132962	0.759333014229144
2	25291955	0.0158674760628334
2	25402294	0.0748520390233112
2	25801649	0.847241100185963
2	25888265	0.844574066136286
2	26138449	0.764327163221954
2	26577354	0.524227912904885
2	26731908	0.821443522871538
2	26900849	0.77377338042676
2	27180716	0.837047861695745
2	27265489	0.377391110925219
2	27647388	0.849107342785444
2	27784462	0.62568847674763
2	28182546	0.395164238276457
2	28325565	0.90691539538743
2	28424731	0.593522894310453
2	28669672	0.747614746444045
2	29446180	0.491778914822281
2	29663896	0.45863321003181
2	29939502	0.748019619923616
2	30464373	0.210314765326789
2	31181703	0.251610756709844
2	31433468	0.669810385821456
2	31623684	0.428846715294076
2	32049532	0.508648363655124
2	32294777	0.163951450097914
2	32357173	0.059265693871608
2	32428332	0.0346770623181225
2	32621191	0.404868323683392
2	32832972	0.935243872758889
2	32940534	0.901517901104487
2	33055818	0.325943852721798
2	33900499	0.372602399334594
2	34438121	0.158714255166107
2	34791985	0.915917497727541
2	35071899	0.666681673848014
2	35432323	0.499043645526764
2	35936642	0.575237880221876
2	36325438	0.533377137003001
2	36575657	0.749885493463676
2	37373471	0.340673837245143
2	37582433	0.493214801992655
2	37796366	0.248857631053006
2	38029047	0.272364978533703
2	38558327	0.538061706356769
2	39033852	0.157105053224699
2	39860540	0.74168540975222
2	40157085	0.164502082935491
2	40765720	0.151573442508076
2	41010805	0.381948763174722
2	41304632	0.444898981200606
2	41705271	0.406279340910952
2	42156962	0.706906208155342
2	42533060	0.797701035484293
2	42783853	0.156563575218757
2	42912274	0.129939082150164
2	43075965	0.551269812862003
2	43247744	0.696531769295038
2	43437444	0.607304875350184
2	43850850	0.46376946219172
2	44199731	0.636575983170249
2	44365181	0.241226951628618
2	44481022	0.384222097671319
2	44631899	0.557322071038098
2	44981219	0.283192697150386
2	45192437	0.151475829450204
2	45720583	0.716111292452545
2	46420361	0.156932052885538
2	47052523	0.255498500753669
2	47159129	0.105883658777433
2	47607678	0.901926924123109
2	48164170	0.270289166848031
2	48345277	0.16907077734743
2	48712911	0.160401554578104
2	49442688	0.267412578245676
2	49545145	0.0852863749724275
2	49804424	0.166796729558863
2	50178578	0.79910239822471
2	50314828	0.555020505814037
2	50515031	0.0738304810645282
2	50860199	0.430464876752568
2	51124212	0.903014492377394
2	51356989	0.656702743166868
2	51951625	0.583611241031486
2	52958102	0.787474036561059
2	53813839	0.778528003106538
2	55220122	0.341666938747025
2	56893353	0.477830400536949
2	59012761	0.219205401172697
2	59963172	0.867131737766097
2	60314190	0.418790414804728
2	61015676	0.739363247123573
2	61984642	0.604512291180341
2	65085801	0.461804966543243
2	66034619	0.426498805624051
2	66512906	0.0887380664187929
2	67897590	0.246908030168721
2	69032232	0.100550460366425
2	69676150	0.34398506381225
2	72312166	0.125376883370357
2	74641567	0.32236128519155
2	75815814	0.154866938421505
2	76911776	0.479176483236869
2	80578201	0.0833401072632731
2	80876614	0.977168755028209
2	81547612	0.32975496045732
2	81655523	0.490160214589553
2	82240494	0.232209422585898
2	83167206	0.305608366755501
2	83624021	0.127817099343981
2	83821742	0.252382499438398
2	84191384	0.0345457081564257
2	84666797	0.149991957008365
2	84985944	0.595545674491304
2	85353505	0.805578747414226
2	85752942	0.295375451378273
2	86278807	0.675390946412593
2	86655587	0.188342309859592
2	87322115	0.533273356035659
2	87507076	0.432998598735336
2	87731450	0.702833003511253
2	88007649	0.879458468105441
2	88277540	0.79288293060836
2	88516640	0.629390882194946
2	88745800	0.587186755823727
2	88960404	0.0519799279788428
2	89185515	0.656979454938377
2	89305350	0.359294446606637
2	89823302	0.0490672549363289
2	90277422	0.0248174427115546
2	90568536	0.326268771340614
2	90932034	0.097600850673028
2	91025494	0.268897415070196
2	91542294	0.113912792639799
2	92108114	0.433278098948128
2	93712687	0.718598880637771
2	94900959	0.195946498239523
2	96371840	0.182721609259381
2	97431641	0.137734179757396
2	98306152	0.101064319799244
2	99430704	0.663147927961132
2	100626066	0.322933237931304
2	100799819	0.0367947134418317
2	101292938	0.119883899699214
2	101527473	0.424991009940167
2	101821141	0.363437410566086
2	102699752	0.370457391781047
2	103336341	0.0271507029549845
2	103560173	0.786956273279434
2	104512944	0.635528862134312
2	104995381	0.63215777846892
2	105278082	0.175911154277233
2	106075253	0.252348223252886
2	106443196	0.250974006927047
2	107425296	0.458428105117792
2	107981310	0.0409826190660169
2	108123522	0.129879762500181
2	108754907	0.253942953302901
2	109417833	0.0228494096223422
2	110242215	0.194011029866279
2	110849683	0.0540430002587327
2	111046487	0.035675608189862
2	111290497	0.0799553299043765
2	111546632	0.0140579368519886
2	112027192	0.0241966886241501
2	112322977	0.059694248460794
2	113127051	0.113069658283646
2	113558578	0.0821140209991734
2	113973909	0.0616718426523996
2	114693408	0.231888704902228
2	115172335	0.0667591156379282
2	116292758	0.305597138051933
2	116923351	0.00963991738168501
2	117073248	0.00977064546370809
2	117485263	0.134615242739333
2	118030255	0.148275149928649
2	118735031	0.46154240162164
2	119244587	0.818474934371083
2	119565479	0.323746947257067
2	120020895	0.462303594015355
2	120794671	0.34585891177955
2	121179728	0.503428444568131
2	121372558	0.556474780779099
2	121594034	0.537273111620125
2	121664584	0.251737742014017
2	121792074	0.906698158530311
2	122012792	0.505119846275457
2	122247125	0.325380273796238
2	122546913	0.799534110462864
2	122686566	0.24386866418283
2	122864489	0.372959293432359
2	123262610	0.101846082671142
2	123469311	0.500028047994663
2	123630445	0.792672554184107
2	123879303	0.198098317614866
2	124116085	0.469891667877255
2	124311109	0.872337353922702
2	124489843	0.118883358823951
2	124655891	0.643160494638458
2	124820523	0.159666689915211
2	124958111	0.121061309190381
2	125053479	0.388410224925873
2	125415198	0.265054422274784
2	125606313	0.0881616945331074
2	125728041	0.236095259791158
2	125955211	0.175658124146456
2	126144284	0.218936146696717
2	126679662	0.0831913091432746
2	127179912	0.0704139586232426
2	127435242	0.119688566764463
2	127561323	0.127290453758767
2	127925625	0.0164895528908592
2	128499237	0.219908624527079
2	128671291	0.0955026485620267
2	128756754	0.278007505254941
2	128841044	0.134142922488945
2	128975272	0.086111747360102
2	129325845	0.0174638697177892
2	129893511	0.29229276882549
2	130318333	0.029580256664759
2	130674509	0.682117400920928
2	132193192	0.0357563287666951
2	132392827	0.0663705802757661
2	132697487	0.42160768396978
2	132996590	0.490010396082013
2	133330459	0.709681873731425
2	133556081	0.268548206113914
2	133785099	0.44539426910513
2	134061337	0.247272542537078
2	134618203	0.196552298162808
2	135029263	0.92450735386367
2	135172633	0.0288460063189041
2	135408452	0.883843991441356
2	135816366	0.446662526111099
2	136343010	0.756449851970182
2	136496048	0.197100777808745
2	136539550	0.0105314372123515
2	136721947	0.207426751673499
2	137065300	0.655081160256426
2	137475866	0.453748708028326
2	137713008	0.955621500084471
2	137860488	0.829408014482763
2	138144798	0.818977619781882
2	138603876	0.175773011199733
2	138769290	0.315058519225095
2	139187482	0.00874822343004555
2	139759555	0.0431457032065201
2	140272274	0.334795399184419
2	140840445	0.379187258198574
2	141304359	0.81714346922032
2	141696244	0.342339188957726
2	141840014	0.676129041423838
2	142159778	0.771472609394725
2	142446682	0.408869262074674
2	142681294	0.410094319008027
2	142864706	0.188950781133876
2	143050470	0.176349339255988
2	143437693	0.473567891245381
2	143815866	0.866185712016359
2	144053392	0.508136816145435
2	144223314	0.425126848914494
2	144608276	0.889423527326347
2	144766091	0.126998291878261
2	144812852	0.884452520503362
2	144921515	0.503854565662028
2	145226754	0.48812095609579
2	145517308	0.173906205040316
2	145799663	0.469694405094692
2	146097915	0.198175211486712
2	146536395	0.111431214904288
2	146830181	0.118178905313216
2	147172216	0.241068517270652
2	147823656	0.270808929713453
2	148092425	0.198203402047217
2	148609187	0.496294714368407
2	149245706	0.217512752880821
2	150141769	0.00591949076411801
2	150162867	0.0870026937717555
2	150218614	0.0367110858405733
2	150345580	0.0148668237805785
2	150435308	0.0290353116192145
2	150756394	0.248973994015545
2	150963966	0.0757589587747121
2	151071769	0.0429275107925615
2	151269551	0.0514889479847228
2	151425833	0.21701735978385
2	151826527	0.0548229023431736
2	152333349	0.15568071441378
2	152819533	0.094057505754483
2	153065449	0.173180487781841
2	153666046	0.102256332264006
2	153846417	0.194355734811403
2	153937281	0.0777545056212976
2	154172680	0.312212521824804
2	154463175	0.183920708808161
2	154493694	0.0797046666012696
2	155003823	0.474369196964716
2	155193221	0.103598612095356
2	155254331	0.0661859939465653
2	155301167	0.0845631495709071
2	155471579	0.242934065300375
2	155595125	0.0489183646812714
2	155681747	0.118343881054796
2	155769480	0.266593871091063
2	155941054	0.569619437995582
2	156120177	0.111300914702084
2	156651105	0.0118607462963931
2	157020460	0.518768597999805
2	157114220	0.307384008963269
2	157246853	0.12154528850482
2	157402268	0.245280333054724
2	158075214	0.325560819788307
2	160244646	0.288285848774417
3	2018383	0.622421091594762
3	2816151	0.412813260694561
3	3069070	0.728413592726137
3	3137633	0.810852697034044
3	3720660	0.768954498974235
3	4201929	0.360920911683155
3	4467663	0.489591647692402
3	5253454	0.363040139176514
3	5506216	0.399910637624182
3	5703265	0.10343095795272
3	5855324	0.271941513438687
3	6053710	0.193061014169561
3	6409792	0.0650445822978411
3	9044289	0.158610401645603
3	9195063	0.0528663647177852
3	9380614	0.0470358264226671
3	9511924	0.0738573307443979
3	10417689	0.230093642217519
3	10772592	0.255646144524199
3	10921738	0.188798950249931
3	11252538	0.899102349650872
3	11523725	0.0124394791199584
3	11691820	0.0157906342746187
3	11807903	0.70217624041407
3	11869293	0.393293538586056
3	12164230	0.283756422527566
3	12236552	0.439903373636722
3	12278304	0.211644714483297
3	12638455	0.169937493025423
3	13608445	0.820557728587649
3	13827627	0.375498542044347
3	14113687	0.69128960105433
3	14412690	0.503550510553455
3	14541897	0.0551556953547103
3	14652075	0.935218767802638
3	14814481	0.147640508188527
3	14896659	0.00863208138712157
3	15463198	0.142295993872184
3	15711189	0.228211006339171
3	15900244	0.747532180343059
3	16509424	0.389369394903087
3	17164016	0.121820947712647
3	17415230	0.351994121010413
3	17589105	0.0730296047829954
3	18128033	0.761046105190681
3	18540861	0.905507216142234
3	18844057	0.794873434871993
3	19101789	0.0822356674755395
3	19423072	0.193137487728525
3	19989730	0.497335546132645
3	20350389	0.333657060910035
3	20966134	0.0177403865027594
3	22976976	0.126677028345978
3	23170134	0.506380062630889
3	23455331	0.063103287996254
3	23631437	0.095922738159884
3	23901955	0.018495445318558
3	24152697	0.109397544510122
3	24331130	0.0417837751561883
3	24420815	0.451154792518215
3	24549545	0.120730792806658
3	25306466	0.134775839679075
3	25744852	0.288957697877058
3	25972220	0.0470474967367388
3	26308649	0.0828915918152447
3	26416521	0.0195954344071418
3	26569936	0.46776889407328
3	27061656	0.595036908802259
3	27859313	0.196227829171379
3	27964751	0.218533348023949
3	28426449	0.190827915785409
3	28760401	0.529232476143503
3	28959099	0.309640356564557
3	29108586	0.0788425900919762
3	29259101	0.26254952145305
3	29439736	0.68204964907601
3	29649010	0.261800361761677
3	29775459	0.207611461176858
3	30091645	0.110698889399724
3	30468615	0.268347031321948
3	30668237	0.700759738375963
3	30843392	0.0534206726858549
3	30950839	0.489121682694851
3	31233710	0.0641557526667249
3	31557123	0.13934275172557
3	31741905	0.468938776167055
3	31902356	0.407275136660914
3	32074792	0.522318362493502
3	32360592	0.384496777137521
3	32903729	0.498275985816336
3	33653347	0.918861188077619
3	34083142	0.330448022335171
3	34470624	0.619532650781661
3	35095179	0.961709494107138
3	35285967	0.129018998084601
3	35811063	0.0277132229832485
3	35955174	0.89029160161713
3	36131263	0.984795577542999
3	36285369	0.695103833514389
3	36472660	0.0690953579566411
3	36637132	0.195645875347751
3	36962256	0.259852118248634
3	37702975	0.331193117094287
3	37962207	0.466676731595431
3	38706175	0.282784667835986
3	41133165	0.183749325702291
3	46010031	0.125192676650168
3	46746926	0.251043554615087
3	47374485	0.214893962186799
3	47512851	0.147783232936872
3	47969142	0.601686246077474
3	48349158	0.750854506184353
3	48684435	0.180359020459045
3	48996218	0.30580498410967
3	49485870	0.744407611953367
3	49748308	0.373738071789715
3	50175394	0.0749498323220841
3	50501216	0.210311682004332
3	51189732	0.0330544743025658
3	51469416	0.124031491138858
3	51733624	0.784132178867437
3	51891244	0.0828656270333847
3	52271637	0.225930546111184
3	53147520	0.131049536322926
3	53491128	0.41034938475442
3	54723941	0.475443561854826
3	55606815	0.940850055288855
3	56056165	0.48351128774157
3	56393807	0.563819243932288
3	56661917	0.878412642377632
3	57013915	0.715927581389308
3	57237414	0.903961884931668
3	57360645	0.0130494594756938
3	57723653	0.253817253636425
3	57997060	0.608976261674922
3	58365517	0.236269580336491
3	58747504	0.357088073249211
3	58930169	0.329250807318149
3	59361069	0.0972847283268407
3	59523471	0.0333305816462827
3	59865707	0.0229969231351361
3	60541813	0.139000527002483
3	60868521	0.180101433977929
3	61348673	0.107203474204713
3	61556948	0.23275894650241
3	62191959	0.933321391081405
3	62540631	0.0963785308276181
3	62720986	0.221490342516516
3	62832896	0.257054080802247
3	63012104	0.925102936818999
3	63185621	0.16438841608018
3	63503428	0.45222735961739
3	63645086	0.862334343965224
3	64105283	0.233742108283969
3	64579857	0.119048072285904
3	65412634	0.301777303063047
3	66037906	0.139066410067709
3	66333163	0.252281571141678
3	66711178	0.269844101126796
3	66866124	0.959622190366363
3	67261755	0.106915201778139
3	67356173	0.0973761316465067
3	67809894	0.927856016894166
3	68559668	0.254934858236371
3	69273569	0.0249538171522671
3	70373550	0.0324794838009165
3	71012332	0.982282517778424
3	71351114	0.969914575715827
3	71786252	0.0206130345773658
3	72053867	0.293243645327283
3	72267993	0.2364315340031
3	72751614	0.341697534798658
3	73651110	0.740477572560716
3	74206258	0.125721201994457
3	74547809	0.627360330517057
3	75143683	0.505259905261812
3	75730058	0.162425728397621
3	76764814	0.656217988405634
3	77579653	0.182237377970617
3	78017335	0.241468770042425
3	78320705	0.0364063340854188
3	78757308	0.19471151581292
3	79123660	0.100292291723427
3	79387799	0.600656389031952
3	79618690	0.327509896413735
3	79889766	0.245662910197582
3	80431675	0.0229820381727225
3	80936929	0.587720506677196
3	81659339	0.600357533032405
3	83400304	0.0151586638317228
3	83700984	0.159968706916918
3	85175594	0.621292075034274
3	85407933	0.219558513263303
3	85507421	0.0509709634970287
3	86154303	0.509954523644724
3	87378483	0.143548161674842
3	88403182	0.0137067663051824
3	88917223	0.123588171044034
3	89354466	0.0145707511267172
3	89609945	0.00859937654662001
3	89923453	0.0154134400054148
3	90851103	0.240470920823251
3	91358819	0.248686769721802
3	91571062	0.0383672729412309
3	92530154	0.210856176079729
3	92772046	0.14858605959742
3	93446870	0.105095476441961
3	94522162	0.395608962349104
3	95638349	0.2145928123667
3	96041961	0.0205086098686947
3	97489237	0.151131697177289
3	97852337	0.0860003635038499
3	98228259	0.206669591997081
3	98887871	0.26934159343008
3	99885148	0.8964919387872
3	100250184	0.757747763313174
3	100535326	0.308478420744162
3	101311860	0.74541767092341
3	102122953	0.882058515687015
3	102365185	0.724556504949396
3	102813881	0.195787703756048
3	103027666	0.0691747550670036
3	103345234	0.217134864836689
3	104112340	0.823514120663821
3	104482915	0.460049879188193
3	104702800	0.171037227804219
3	104955372	0.289780992077169
3	105468398	0.777943926063683
3	106180427	0.0809878440071066
3	106777762	0.281181223307681
3	107523801	0.280277985470902
3	108236656	0.222253522738366
3	108448559	0.444515090462567
3	109115511	0.161429388327055
3	109406610	0.102624772473259
3	109586599	0.230259384627503
3	109786160	0.301629973783411
3	110140572	0.0442476632344495
3	110628668	0.0749515574478362
3	111176645	0.479032023886248
3	111665178	0.0138946057769309
3	112269062	0.62819010745739
3	112623699	0.163790233138178
3	113076577	0.0301317230549653
3	113537683	0.1602334347968
3	113774709	0.0466987766333559
3	114257458	0.291624100852965
3	114740526	0.159074392721791
3	115064964	0.33497280329111
3	115455231	0.461806238696957
3	115806423	0.279945926323744
3	116185546	0.273429383549335
3	116946658	0.14002324738969
3	117058083	0.048113603862814
3	117153522	0.288881781907585
3	117562423	0.0429027715976142
3	118157423	0.327507909473866
3	118442693	0.418822738949446
3	118872044	0.217097368797142
3	119318416	0.261918965055652
3	119450220	0.23269690075013
3	119572708	0.158056360649353
3	119724239	0.331392939752065
3	119899760	0.441069508652835
3	120125528	0.228679898152128
3	120355147	0.655734575308848
3	121442064	0.07886783518188
3	121776525	0.0125808483831199
3	122054283	0.564872163069042
3	122258128	0.0271476917146237
3	122389309	0.117938678628174
3	122807516	0.310861502328094
3	122941468	0.0985652093397061
3	123639739	0.0450777804754606
3	125439483	0.0437756613866928
3	125644419	0.0365002104801294
3	126009719	0.115754119811004
3	126254628	0.0764721124552925
3	126330777	0.666749682696006
3	127396608	0.213247041363849
3	128039179	0.0811992635080804
3	128266551	0.525989190325947
3	128652353	0.259270529917905
3	129594967	0.504028790589603
3	130338370	0.769584755176595
3	130713465	0.256853589659444
3	131237546	0.4346055887654
3	132016176	0.611178647073207
3	132551928	0.22521966111021
3	132916263	0.0366796794040442
3	133291740	0.624481250142951
3	133906193	0.321400645638565
3	134028544	0.355461038145367
3	134428188	0.249068629061658
3	134695825	0.641542062766863
3	135166241	0.353336151624503
3	135478895	0.923223945515555
3	135610184	0.790796939275647
3	135858057	0.340751025451131
3	136047814	0.335257708889677
3	136587286	0.171924954753598
3	137121822	0.283080695121477
3	138014296	0.0849692283209986
3	138726229	0.222086715735887
3	138973938	0.271209638125057
3	139186740	0.239755741304698
3	139288406	0.100111887719927
3	139492087	0.282850941804876
3	140215697	0.109915987560829
3	140762370	0.716230915483852
3	141066663	0.45834722056839
3	141240469	0.227710536700152
3	141834138	0.98656975960691
3	143740880	0.320193259206875
4	164321	0.587194748412686
4	411084	0.741938945346668
4	1198755	0.896034067164722
4	1772619	0.485470292855937
4	2105252	0.818488535754377
4	2617172	0.291490713968806
4	2730463	0.261466250934727
4	3763982	0.207423035137736
4	4159706	0.040058225298823
4	4393485	0.203387041621304
4	4571349	0.381621096846622
4	4682259	0.354083961467773
4	4874869	0.918260572082752
4	5436403	0.1479700204643
4	6085093	0.56856704568848
4	6187187	0.103691646913441
4	6548840	0.294994412372617
4	6642659	0.157250164460656
4	6907486	0.0526292642496577
4	7425524	0.156171282047096
4	8715193	0.0670801769746538
4	8817893	0.132288731210637
4	8919865	0.318708013378424
4	9350305	0.640879799807148
4	9652689	0.408939076825639
4	9904175	0.342984292163852
4	10344181	0.461105220727541
4	10908905	0.299482758864627
4	11109888	0.627080376253615
4	11302634	0.757304964004855
4	11564770	0.0107777314031388
4	11777483	0.35267184215415
4	11938877	0.0560083137288552
4	12063068	0.141575095310121
4	12258473	0.968824319969546
4	12655603	0.0139788446724788
4	12782990	0.739462971151545
4	12873532	0.0122811228311046
4	13334609	0.307099143428167
4	14296233	0.234471032719727
4	14774148	0.0162429393943411
4	15037018	0.0342983237824452
4	15283199	0.226875859516955
4	15446177	0.0337872898177181
4	15740130	0.243982863856867
4	16378722	0.241272818849165
4	16731815	0.580284639744041
4	16850869	0.478134194407175
4	17046475	0.189458154389059
4	17327642	0.784501742768179
4	17496818	0.134654084870016
4	17777047	0.203377715687283
4	17984314	0.145238863694668
4	18427296	0.299231735524172
4	18840135	0.567553636275613
4	19573746	0.609147113910533
4	19745791	0.730558456198593
4	19892583	0.555415154230178
4	20223682	0.603111362950307
4	20349090	0.488102537987222
4	20495789	0.802302518643109
4	20908447	0.988104619290106
4	21236938	0.152543862171383
4	21345160	0.161198390886858
4	21487548	0.104238194236161
4	21648461	0.221174979306122
4	22322234	0.0546132596338322
4	22423480	0.546947300052996
4	23794218	0.83252839939395
4	24673823	0.296644603744467
4	25310033	0.677654334238345
4	25442991	0.423486462839886
4	25765498	0.162670820740528
4	26139944	0.69878979023936
4	26312778	0.300620934181943
4	26516167	0.15141364145694
4	26971808	0.361165958294872
4	27951092	0.344767616486354
4	28853858	0.055930840424387
4	29428443	0.281844121851761
4	29900760	0.782064408680266
4	30378136	0.703663620584257
4	30947992	0.318186770399525
4	31231443	0.620270214072646
4	31723670	0.23080356006186
4	32481123	0.375219675649706
4	32914521	0.197242035361258
4	33421560	0.862678251949786
4	33913208	0.409342630699695
4	34109840	0.340353331845523
4	34293104	0.258639424023869
4	34581525	0.229010652801012
4	34681710	0.209554783127903
4	34909641	0.100789275694138
4	35106678	0.324548954968874
4	35427223	0.0947974719708284
4	35999008	0.205664963821005
4	36703056	0.0957579829730633
4	37151668	0.243466016331214
4	37479036	0.337116229431487
4	37647528	0.0870728488318918
4	38748801	0.624350594046209
4	39109236	0.0341277481147888
4	39619833	0.573534961954682
4	39940370	0.287038886378195
4	40419069	0.117188330424237
4	41637292	0.0418748994504701
4	41728122	0.282359500872038
4	41796283	0.00971301838091887
4	42118960	0.0146021006901364
4	42338217	0.240143138116178
4	42476542	0.226335036719483
4	42933235	0.118974390434816
4	43091917	0.188046756670439
4	43423504	0.0276117645400364
4	43579432	0.0938258482607889
4	44025385	0.455583349772825
4	44341303	0.0736797634792332
4	44719490	0.34404986130253
4	44974000	0.323258743687195
4	45211631	0.130093021285663
4	45681710	0.184916390677379
4	46440153	0.579025355720898
4	46913810	0.0866364646490442
4	47194351	0.124563028018067
4	47517653	0.109459960815441
4	48112326	0.15210810917494
4	48895577	0.0705694429911691
4	50324662	0.137774909403951
4	52083541	0.481281999781105
4	53870879	0.209456577912866
4	56947131	0.197459611116938
4	58857820	0.432383983281784
4	60726343	0.00527746705629039
4	61292850	0.105659856748295
4	61455430	0.360664719725271
4	61640707	0.0804390982202672
4	62062021	0.028793210585189
4	62204868	0.641087415956789
4	62347751	0.336786969368991
4	62566773	0.605736050466351
4	62748421	0.589575247213638
4	62965459	0.288698621289682
4	63472694	0.0287718796273159
4	64418621	0.630558908286736
4	64850685	0.023397511083756
4	65689196	0.125143952662208
4	65882252	0.303079210191297
4	66033358	0.642707612116893
4	66332651	0.0112488126880156
4	66562484	0.0017512862673672
4	66942084	0.135927311748753
4	67426084	0.329193323135799
4	67747903	0.0314899397763411
4	68172344	0.0126269235063765
4	68353140	0.000244738943101952
4	68521316	0.138796078049308
4	69048583	0.0913791204245899
4	69164726	0.0203706217926828
4	69221795	0.180655186137465
4	69617722	0.678702734158157
4	69749535	0.251802944225666
4	70192276	0.061181266939901
4	70424581	0.0677462734361156
4	70603549	0.857428219048135
4	71114000	0.307066615456022
4	71350451	0.699952457322544
4	71473101	0.532769850200208
4	72003795	0.459195443939619
4	72423776	0.31628798124897
4	72902548	0.09928842359658
4	73216029	0.109027483737041
4	73457220	0.0685090688379259
4	73899561	0.311588611241592
4	74240290	0.111806639213971
4	74456752	0.666882078435775
4	74624397	0.10173442747982
4	75061403	0.271203201612311
4	75521340	0.306145912008518
4	76164178	0.280129341602074
4	76858109	0.0270350131321843
4	77018811	0.00958722493362884
4	77240817	0.0601491947138754
4	77488255	0.363459538524988
4	77753178	0.0239928982820547
4	78081026	0.181692387236825
4	78325678	0.358051512849639
4	78601967	0.268891367134293
4	78815463	0.361713973425872
4	79156400	0.0982827204354743
4	79286188	0.794891677434492
4	79458544	0.349721336978908
4	80222592	0.767733539494007
4	80670306	0.347231525055593
4	81130586	0.814338631237649
4	81614624	0.785205397086959
4	81876525	0.526107666335586
4	82073864	0.0499779032666742
4	82266675	0.834938121079589
4	83015376	0.342794393286586
4	83319090	0.050488239798869
4	84148816	0.062718925228197
4	84785518	0.0951663698307796
4	85454609	0.211232483817405
4	85654533	0.147408851315044
4	86237148	0.00550857130258064
4	86399691	0.715583199262243
4	87050769	0.04327267397084
4	87797861	0.347395841745181
4	88560648	0.241769021884135
4	88810426	0.465310860917968
4	88945250	0.292378212294273
4	89094591	0.104154824359604
4	90217900	0.553916556055048
4	91267287	0.260068389915444
4	91575477	0.210805897089692
4	92154819	0.886094060731237
4	93094600	0.197505039541956
4	93356825	0.0118663001373715
4	93463283	0.0108890701001588
4	93634116	0.0139353946494765
4	94223575	0.22610439699303
4	94544557	0.162154326467051
4	94738312	0.177118847262863
4	94863298	0.244306553106524
4	94996635	0.614675976933213
4	95192310	0.659621156513195
4	95332679	0.328174967727519
4	95485356	0.522972796579264
4	95742959	0.264868092782825
4	96045330	0.50966418267009
4	96142241	0.20254436477885
4	96233289	0.666442204199571
4	97018081	0.76874228327495
4	97517303	0.864225081864625
4	97723761	0.149773602842583
4	97927958	0.700354216716994
4	98038042	0.658689911804053
4	98378526	0.268585885153043
4	98546435	0.627050213980808
4	98742708	0.807041669342111
4	98945553	0.437076934855605
4	99417459	0.640880975095285
4	100012701	0.437158352222801
4	100523496	0.290632493095667
4	100697628	0.216398928884832
4	100760155	0.278339310978056
4	100843141	0.455745775700085
4	100933437	0.337225743649578
4	101531098	0.874139288168569
4	101787699	0.468463814259237
4	102095085	0.590699798864628
4	102416008	0.864160255411378
4	102721196	0.364459700563269
4	103195650	0.534189625373826
4	103612779	0.350320807052059
4	103786978	0.313544739420725
4	104274074	0.15760461087663
4	104739311	0.28111924498824
4	105306537	0.19658744124958
4	105876022	0.156831342941004
4	105992381	0.0135024378000285
4	106546911	0.073213846866184
4	107197873	0.193591951415894
4	108057277	0.0954750913018553
4	108791635	0.0103386729117496
4	109075547	0.0680684803367985
4	109369227	0.00164159789797357
4	109668009	0.00831559644972568
4	109784311	0.00176188049494585
4	110014417	0.00418507239534649
4	110332249	0.0407241679530387
4	110808068	0.00115297641773848
4	111525302	0.0286321728939034
4	111832113	0.0262159792724089
4	112251325	0.259366144578354
4	112452772	0.0791526777060462
4	112789958	0.319415526958153
4	113087379	0.191211367112243
4	113331079	0.202531448567851
4	113555878	0.532879865801651
4	113663895	0.305224623188248
4	114029797	0.212084006081294
4	114129944	0.513763566018715
4	114252018	0.0317583904323794
4	114607665	0.197118347402559
4	114857482	0.156463353675862
4	115838561	0.310968915315473
4	116739220	0.0524985409237941
4	117107705	0.282061305814675
4	117210847	0.22537396246582
4	117558923	0.183925443133252
4	117712665	0.27263261456592
4	118026154	0.381707504366947
4	118376028	0.0667491509019688
4	118729897	0.0333801879044246
4	119658812	0.0105570583108052
4	119857839	0.945055576992008
4	120193153	0.371738846052468
4	120816035	0.214528047051574
4	121256198	0.911490214514116
4	121590829	0.177499100991256
4	122029741	0.309825808382981
4	122465749	0.175586293739397
4	122895145	0.0736820373273413
4	123131151	0.0888485807221985
4	123318017	0.00711161610432142
4	123513072	0.000199352567085031
4	123765921	0.000705859245361928
4	123872645	0.000485215317637788
4	124367126	0.00724496284043163
4	124727297	0.0178129121649601
4	124928376	0.115061221332698
4	126709381	0.0134482071392982
4	127178220	0.203734041142019
4	127524671	0.15291835424063
4	127699992	0.155922964196056
4	127989955	0.359173068787761
4	128365643	0.0982231098859482
4	128642459	0.237301914227987
4	128854441	0.875934881661416
4	128988847	0.390670935349434
4	129584645	0.127826112265913
4	129713196	0.39242875260411
4	130110028	0.028025393102675
4	130245875	0.208261771165995
4	130584484	0.40981515446434
4	130765374	0.0769243931272607
4	130910018	0.0536117832888667
4	131349641	0.0617418670940221
4	131492895	0.0272687951017778
4	132121722	0.00351414980972808
4	132223678	0.556163512525498
4	132459461	0.0608725201294311
4	132679274	0.00282918955065991
4	132995606	0.00234685834568382
4	133242751	0.20560836105978
4	133548337	0.0280515619208249
4	133770267	0.0253074431140081
4	133912418	0.0336194724641933
4	134117188	0.0133090379851227
4	134315593	0.234555396228739
4	134494265	0.0177810117604305
4	134786494	0.00862151244421949
4	134937520	0.00900495451300154
4	135028193	0.0270634091034388
4	135115918	0.00678764783043372
4	135615506	0.197020312544251
4	136083605	0.227779796156659
4	136764847	0.246624123206665
4	136941811	0.0432863063558938
4	137009129	0.0327126583649949
4	137168115	0.109740502002581
4	137447939	0.727866661219413
4	137595485	0.195271970769036
4	137734971	0.110924734940227
4	138433532	0.00919399886110872
4	138811008	0.00377702425083215
4	139143935	0.00113147689851822
4	139838228	0.197135728634017
4	140284232	0.035481409028657
4	140400309	0.126443740638761
4	140806778	0.210994649298791
4	141193628	0.417184433542035
4	141385016	0.220924889759046
4	141646612	0.0368459032083104
4	141996389	0.697514333853509
4	142369942	0.662499981626791
4	142812337	0.412428041267981
4	143204293	0.149525511348437
5	175189	0.66551958533359
5	455344	0.154668760226696
5	933288	0.0310845201173293
5	1156114	0.184758984789807
5	1486263	0.64229872912636
5	2598754	0.0897264807608542
5	2664108	0.16251363237617
5	3123352	0.1434653196564
5	4245384	0.147220684003548
5	4326084	0.649933861670712
5	4594806	0.173935007510418
5	4875272	0.955439176112636
5	5164485	0.481458665945487
5	5482690	0.27544649374369
5	6198712	0.206116054261876
5	6559763	0.0188201962091167
5	6786368	0.086182252275752
5	7465367	0.174626746335414
5	7570229	0.483396009969185
5	8145249	0.306803468402035
5	8267516	0.306423488886517
5	8493241	0.0715087468436961
5	8729149	0.52375994286045
5	9423552	0.678483774660232
5	10542714	0.331177743541492
5	10726698	0.0139738771256637
5	10934990	0.0112961198264402
5	11194324	0.0182593582990963
5	11606954	0.17719462043739
5	12284517	0.0134552932605533
5	12495537	0.0325555363528358
5	12756394	0.520766661058733
5	12890923	0.178484180483758
5	13247992	0.278106110308479
5	13492465	0.388981541586089
5	13786785	0.203898643808731
5	14262810	0.291507962388607
5	14492874	0.0123143712816875
5	15106807	0.00145780752816204
5	15375173	0.107698842023907
5	15629575	0.446211420381632
5	15813451	0.191055467418784
5	16104078	0.144387467347291
5	16287584	0.0976986300367779
5	16671961	0.131704909779376
5	17217286	0.284524304491783
5	17716293	0.149482491363668
5	18039820	0.0877116850874297
5	18772798	0.0909193503715192
5	18922221	0.198328440394458
5	19287942	0.772794092438911
5	19782453	0.178965615525762
5	20309000	0.246013244056259
5	21644232	0.652323632163091
5	22815292	0.135142305246259
5	23173198	0.329156452269456
5	23711964	0.226810400676781
5	24890697	0.053147668412499
5	25153166	0.0921372007207393
5	25445905	0.220411074143634
5	25748582	0.228474705269796
5	26669520	0.356512509607663
5	26932846	0.174574412078656
5	27859266	0.0109103112535713
5	28301029	0.120081180641004
5	29587067	0.842728153385244
5	30220153	0.176014146148398
5	31391899	0.12752469195138
5	31574007	0.522591549030262
5	31739619	0.389956389848491
5	32490627	0.347343039546603
5	33101507	0.684253163320767
5	33309821	0.538422502160618
5	33866928	0.280351645203745
5	34039173	0.100764698143158
5	34136159	0.116580988068667
5	34336554	0.407114914392398
5	34561471	0.35066624950917
5	34644686	0.0882488412179096
5	34754073	0.257490348801406
5	35049620	0.512630361423407
5	35380793	0.297890808371025
5	35684514	0.236561149461385
5	36305971	0.284828964897681
5	36539924	0.168989792997595
5	36655496	0.287489377135915
5	36922104	0.11600950916699
5	37284211	0.474405277696447
5	37368201	0.268303428976272
5	37579060	0.423879486317931
5	38095574	0.639067422154022
5	38697281	0.604111134169443
5	39288105	0.293596479970921
5	40386572	0.0911964739592077
5	41104039	0.317338372707448
5	42021206	0.906164453886463
5	42570528	0.786746783399465
5	43710392	0.437040505649569
5	44839614	0.317066094017585
5	46699800	0.689885454577356
5	47330413	0.0219655937551144
5	48638425	0.231804996465864
5	49653613	0.248216888224234
5	50293437	0.806994077262673
5	50876299	0.0470697529750077
5	51660286	0.483467000440772
5	52721362	0.233470320209046
5	52837899	0.0395923202496328
5	53318645	0.270630866409275
5	54199052	0.416134919248956
5	54955112	0.66713064440855
5	55188698	0.0302230646632277
5	55887833	0.0296257588471463
5	57030182	0.141866256737387
5	57212286	0.138688622601235
5	57593514	0.131368395330215
5	57743390	0.344355450356242
5	58184325	0.0223038189805051
5	59028779	0.0830694722380412
5	59860895	0.0254787950582896
5	60346777	0.0498720348542816
5	60545968	0.0795764490505548
5	61021021	0.0402853920912137
5	61586198	0.177123839661619
5	61961801	0.10676499888223
5	62130152	0.0805528074761536
5	62331349	0.718008934214352
5	62487573	0.117415713359451
5	62739059	0.341461174052084
5	62907788	0.757767669044387
5	63370016	0.349128111660923
5	63757123	0.168665034740389
5	64016075	0.350827089168538
5	64855651	0.199039881293655
5	65098867	0.356611668699666
5	65362149	0.585386604962933
5	65488806	0.618791544830348
5	65591612	0.127518833463748
5	65715714	0.0717091117441673
5	66007668	0.44782637759494
5	66723989	0.334919015893492
5	67172066	0.453313289765554
5	67280091	0.783271611878238
5	67424800	0.559932593813655
5	67626514	0.776725481096758
5	67871105	0.495691868730853
5	68099777	0.741983993896449
5	68236102	0.387460497825441
5	68728118	0.190385320291695
5	68973131	0.0621356336071619
5	69228129	0.190467262722463
5	69368072	0.691254258391276
5	69523985	0.559961232898404
5	70082320	0.184188114668195
5	70659706	0.65666620309524
5	71339180	0.330889045415884
5	71424763	0.224906180906726
5	71698589	0.257491877799152
5	71749070	0.745866028199098
5	71860956	0.61799678297732
5	72258499	0.274804871790104
5	72713014	0.459502983774478
5	74083708	0.643327469613341
5	74436773	0.150655372674794
5	75229424	0.07524291566187
5	75522034	0.44793890840733
5	75736027	0.820705597717902
5	75798989	0.0927679239376559
5	76094260	0.40653307538478
5	76610565	0.954962142883127
5	77556016	0.531549659993342
5	77873095	0.131681087502116
5	78521711	0.1210443107032
5	78872391	0.0206864656809723
5	79154968	0.315557863579156
5	79556059	0.00959327327498116
5	79906234	0.533612339232814
5	80360622	0.146264109501246
5	80713674	0.034472953787543
5	81053302	0.156907706117831
5	81190071	0.453614932836648
5	81357724	0.905898610028899
5	81636413	0.442825274328355
5	82740998	0.471928674089996
5	82910032	0.331234558763216
5	82972811	0.5314219194592
5	83112969	0.141398857375328
5	84311012	0.189513612898341
5	84444106	0.0822197413210829
5	84762470	0.169895405264401
5	84993140	0.0675765638844116
5	85330307	0.170328001238035
5	86111987	0.105141354534505
5	86837691	0.837226953538541
5	87386242	0.25212723029006
5	87803321	0.888032272930514
5	88000809	0.0600457905167931
5	88392870	0.156849547282363
5	88894948	0.508151404893328
5	89227163	0.177150602772696
5	89673142	0.724848132577172
5	89849397	0.11666262312846
5	91179375	0.295179650453416
5	91413635	0.459948750672159
5	91603871	0.723291369384945
5	91733308	0.88073374208208
5	91944542	0.927297665282439
5	92199180	0.0238517685954101
5	92484374	0.551641506516884
5	92857527	0.23519774578406
5	93057839	0.87790067553061
5	93363303	0.197547974675213
5	94303219	0.604513483809765
5	94411706	0.939837702857985
5	94627090	0.720852924195553
5	94755232	0.984937909547779
5	94992759	0.908898146129134
5	96044919	0.109399927296386
5	96299132	0.824412688994098
5	96975175	0.00988820450520133
5	97326224	0.164777232101966
5	98023674	0.173157008603153
5	98275496	0.0633327285215401
5	98787109	0.0764095652258933
5	98965677	0.77756826982523
5	99178496	0.745743101597317
5	99722963	0.527356517403792
5	99969432	0.191092964098845
5	100372817	0.80616125386313
5	100676744	0.637830302329086
5	101070967	0.431488990400644
5	102517992	0.0920554651599567
5	103279591	0.519774210066317
5	103948765	0.897855379336029
5	104293901	0.756566918020413
5	104793576	0.0149712487364108
5	105016063	0.0482224686074576
5	105243106	0.23955199261238
5	105362951	0.0670293139331665
5	105607686	0.0498358577601715
5	105909070	0.0121189564869252
5	106293523	0.0322985032337861
5	106736167	0.0218558405275101
5	106934862	0.00598181576154899
5	107398616	0.184687043022016
5	107736245	0.149859163556372
5	108433109	0.0721706200891638
5	109109272	0.112566874538687
5	109403284	0.149320773421218
5	109838184	0.0983844462202121
6	612838	0.390283428142907
6	1365750	0.0116819763705361
6	2067470	0.119642037011166
6	3120868	0.0617937631822235
6	3155713	0.296998630017883
6	3402083	0.354621480956268
6	3763242	0.292373650375542
6	4015029	0.568450783439723
6	4169417	0.126270462063505
6	4358528	0.492425527646728
6	4956930	0.436854624529464
6	5292682	0.91938334014298
6	5379430	0.359562262916922
6	5813375	0.843836440696326
6	5884926	0.765748363135313
6	5987317	0.797876341351375
6	6139329	0.884368643452707
6	6393509	0.908141065614761
6	6684665	0.794311936585666
6	6915614	0.17189267972105
6	7108205	0.32846145070938
6	7268107	0.529346922218054
6	7333621	0.0721113536507258
6	7459670	0.527597602216637
6	7882394	0.301511909064794
6	8075823	0.783734028256122
6	8381209	0.136094594485211
6	8520271	0.500469512979261
6	8759613	0.371138866048526
6	9275473	0.234873227058538
6	9547992	0.159582391205172
6	9726567	0.080323510101383
6	9910473	0.390766309746165
6	10642817	0.777349557121899
6	11916452	0.711243039202873
6	12247259	0.200360132742746
6	12876986	0.657671519882817
6	13743781	0.256985557848726
6	14175380	0.176197230744202
[truncated: 3,595 more rows]

## Sheet: ZW
CHR	core center	REHH pValue
1	538994	0.0986033307912559
1	1450895	0.174503834553288
1	2229347	0.164025765775645
1	2683817	0.360973189065932
1	3011366	0.223922637901952
1	3418605	0.341701992893226
1	3813606	0.37431778550894
1	4207540	0.230021935097009
1	4793055	0.39727547111293
1	5290678	0.132419704264187
1	5791220	0.430356010698969
1	6360151	0.67201840955513
1	6718108	0.0468900155021996
1	6821958	0.0943747214279491
1	7159687	0.626515464545112
1	7231047	0.103818094799652
1	7525196	0.613687018724721
1	7796011	0.739488366722298
1	7891576	0.0751450686873838
1	8012610	0.069500015503481
1	8290564	0.780231850406655
1	8481855	0.7322356034355
1	9303113	0.770120832725908
1	9455587	0.167339450825586
1	9596288	0.366698949348596
1	9767783	0.618187810918885
1	9946194	0.440305417122931
1	10276430	0.728762495956242
1	10679426	0.200284436272241
1	10973257	0.103509270829508
1	11316137	0.246593304267434
1	11737775	0.0522767233721579
1	11810047	0.141568768014907
1	11991209	0.258752810040141
1	12408448	0.295937383328196
1	12860647	0.207726545257009
1	13243118	0.0483405681084001
1	13617586	0.108274241120752
1	13877774	0.339465693967057
1	14238012	0.295740865915481
1	14812892	0.0776406649594316
1	15204895	0.738387347339817
1	15476219	0.241233892937122
1	15657907	0.782835669623411
1	15959554	0.0936055665711272
1	16176126	0.466037023508193
1	16423639	0.727726817389698
1	16879081	0.922478038755852
1	17227842	0.0869840576099911
1	17444956	0.48185255075064
1	17752458	0.375278386409009
1	17929571	0.280484259344645
1	18143139	0.0421333042658571
1	18461859	0.373770102949719
1	19187362	0.658253847485738
1	20007869	0.234669875137189
1	20162816	0.379930133635402
1	20615888	0.366731933245876
1	20979860	0.31490509594578
1	21125937	0.538024947319561
1	21365735	0.122406387299409
1	21694000	0.500239673572508
1	22235186	0.205378683825848
1	22374701	0.0379816201129228
1	22972229	0.172764275276327
1	23331818	0.106816401912664
1	23614304	0.165360313784626
1	23995674	0.286810980590548
1	24240257	0.259399065438593
1	24535579	0.895118457998891
1	25890748	0.106316925512708
1	26423239	0.396316808866429
1	26735082	0.317261571561005
1	27271609	0.227806041662212
1	27711181	0.260400031216824
1	28330349	0.0974500514445588
1	28837988	0.18570278186695
1	29071014	0.053879644873938
1	29259532	0.238992358130918
1	29587006	0.19081107711854
1	29768263	0.537858686361102
1	30214270	0.492922281597269
1	30363585	0.224179131625967
1	30637473	0.23202776189227
1	30763789	0.323362911120131
1	30986870	0.146283494227164
1	31314813	0.470647986780105
1	31747940	0.0485219870506282
1	32095325	0.25849159290369
1	32298045	0.160016630684074
1	32455147	0.0568962653161011
1	32555111	0.0873749967534336
1	32699722	0.0915182619342886
1	32977671	0.195739951514389
1	33088028	0.0880008810597194
1	33657739	0.595424705158756
1	34007583	0.754641367371897
1	34182857	0.93486226114898
1	34604450	0.29320986668421
1	35105591	0.714720774138054
1	35436068	0.0169872098112069
1	35699337	0.953939694803766
1	35901739	0.946900874850158
1	36101077	0.92958183497563
1	36337195	0.708321237945446
1	36531229	0.608251209184162
1	36696723	0.589246368242066
1	36853929	0.376047713810501
1	37149355	0.0592896968839495
1	37831023	0.901496189267206
1	38345339	0.537587413328732
1	38526596	0.0664845654666517
1	38739625	0.535621408768941
1	39214936	0.746284100244997
1	39894050	0.0668722948186751
1	40238682	0.0621816139524032
1	40587914	0.101127881085296
1	40963310	0.75401544816057
1	42300578	0.102034573094531
1	42685354	0.734882825843481
1	42946461	0.334876999610434
1	43210174	0.0361399468538063
1	43548986	0.0351785679698462
1	43749423	0.266440968663698
1	43873185	0.827609214645294
1	44054501	0.243887187829539
1	44895161	0.204525414526862
1	45274938	0.521229102704863
1	45701084	0.354667858673407
1	47398477	0.232713351940945
1	47627915	0.950574888290415
1	47751932	0.331479933543379
1	47819762	0.719883681013427
1	48569308	0.907249382404833
1	49056932	0.427948145217314
1	49166312	0.329020746805926
1	49469305	0.230817988192052
1	49735398	0.215987948334556
1	49867849	0.356957703926332
1	50253089	0.301497517475407
1	50500854	0.742740320523296
1	51192438	0.816871985186399
1	51647459	0.385588828432145
1	51953170	0.284499792461543
1	52324052	0.772011075884329
1	52788818	0.913121016088855
1	53130119	0.288619336622715
1	53634609	0.891872190186264
1	54017709	0.297440107116968
1	54763711	0.292325994545084
1	55445999	0.134431665863429
1	55700723	0.0874873906109344
1	55892226	0.13222506159389
1	56160501	0.088328474507757
1	56967120	0.291899157350247
1	57593887	0.288821604043773
1	57976796	0.149998060538445
1	58421680	0.0782647239592262
1	58711222	0.10076934460549
1	59387867	0.192789875078857
1	59881668	0.15729078225903
1	60258662	0.0726538039447197
1	60649366	0.287733706636073
1	61014512	0.128668197881115
1	61975123	0.12647124021638
1	62398259	0.312896405672646
1	62854363	0.259339619943153
1	63208970	0.0186257619759211
1	63329888	0.299789628425315
1	63860633	0.117706610027485
1	64295389	0.421452718693276
1	64789871	0.338517640712433
1	65244898	0.0586607607704964
1	65677620	0.310675735731301
1	66248517	0.289456029091124
1	66371404	0.281293043858052
1	66542360	0.270454807241243
1	66993477	0.549133468639768
1	67613782	0.0933904764344644
1	68283972	0.39193519208889
1	68997529	0.0506926900685604
1	69202547	0.085120687066743
1	69883803	0.0757671942994543
1	70887181	0.207028626808478
1	71304757	0.124828641385666
1	71428594	0.628826003023956
1	72479888	0.375033053740805
1	73043578	0.066467761788045
1	73832159	0.376470410423207
1	74497017	0.0613223360994814
1	74854497	0.437748461012389
1	75208779	0.155424360567898
1	75798138	0.395191255325042
1	76198493	0.383667498288621
1	76796329	0.402051674344208
1	77806041	0.401397348507584
1	78415001	0.270762767155343
1	79279381	0.356082216834578
1	80513029	0.18469793494649
1	81300404	0.267108890992154
1	81901659	0.200885752016097
1	82477969	0.261188643018343
1	83382265	0.218260812852239
1	84220179	0.0607254761152141
1	85147774	0.267108890992154
1	86311185	0.0341286758989358
1	86987429	0.0902444726626455
1	87716050	0.122504827291877
1	89037037	0.267108890992154
1	90039540	0.352729524831389
1	90692289	0.0343445908232449
1	90979013	0.142029884354879
1	91580791	0.0894919600373775
1	92071671	0.114272368169456
1	92697539	0.266826225958914
1	93733975	0.0928208232635549
1	94494572	0.0188783670250491
1	95398359	0.226919986421835
1	96478408	0.0680176932336489
1	97161647	0.266823404740847
1	97697239	0.284935558175745
1	98361641	0.339489503619126
1	99152787	0.364325123270048
1	99905708	0.253125412581781
1	100398891	0.137105685253479
1	101016294	0.263325908577434
1	101740020	0.0318469708547344
1	102242655	0.267108890992154
1	102945421	0.338981930859195
1	103688477	0.0142870619025119
1	104318103	0.260372080227831
1	104846243	0.365654469024419
1	105545556	0.0725074685681446
1	106236235	0.846183726097329
1	106859941	0.293259327574316
1	107284996	0.653465754351314
1	107519060	0.827188138997441
1	107907911	0.0557784816551472
1	108092814	0.151923566688879
1	108472321	0.123056849645815
1	109130022	0.251177538993985
1	109324382	0.0485531241784987
1	110602814	0.207868017405893
1	111924101	0.361629464559495
1	112148740	0.0939404827622892
1	112603477	0.35411201956875
1	112970750	0.0725758234866185
1	113302501	0.109087428319641
1	114127653	0.00325488367428861
1	114942001	0.0157055403590198
1	115388740	0.20474580957214
1	115937637	0.363952714983055
1	116462070	0.414319118307499
1	117000787	0.388089635558387
1	117265242	0.109740379892168
1	117526604	0.141441792391621
1	118011509	0.507792494273
1	118503030	0.520900625071787
1	119001816	0.109445400193579
1	119524102	0.564207287038546
1	120278685	0.521633448286075
1	121582781	0.145476465474859
1	122197767	0.410476954107816
1	122696188	0.262787854643048
1	123304538	0.188504566293248
1	123442748	0.117361021975931
1	124026220	0.391133312659741
1	124345685	0.613643017908334
1	124918742	0.133483229720847
1	125318017	0.954757711490569
1	126266147	0.231982076516011
1	126770878	0.0440384566612954
1	129347982	0.2433197738157
1	130013075	0.425837650396441
1	130352047	0.0488532813503513
1	131236221	0.558357304865907
1	132897286	0.316069805838793
1	133883154	0.303818976578718
1	135017771	0.295178102763467
1	136221098	0.173531451601771
1	137053451	0.603407864915289
1	137487306	0.379853769746223
1	137657591	0.659643835614169
1	137853899	0.138470749613569
1	138169461	0.120446568155773
1	138313607	0.362314810140301
1	139399959	0.240284864755779
1	139726274	0.0549932425804609
1	139982420	0.200253976674481
1	140366937	0.371467607585288
1	140757822	0.447234984386047
1	141646987	0.0847916671089517
1	142699232	0.669346653593666
1	143839335	0.260227008484789
1	144090640	0.807618105946872
1	144266479	0.0590833312377091
1	145057431	0.754030664678463
1	145905641	0.321542644295508
1	146106571	0.590039802343413
1	146452256	0.747691669498045
1	147317549	0.756072076569519
1	148209577	0.470993194998009
1	148647766	0.65824544669819
1	149282766	0.691423713120085
1	150282788	0.343410713434038
1	150500948	0.242868867239809
1	151909252	0.794050816360917
1	154003317	0.472575893888471
1	155109476	0.582058303474542
1	155511848	0.841271140488433
1	155652219	0.0106923543222677
1	155802321	0.0148147078303322
1	156089431	0.402116902724052
1	156320401	0.863035739460232
1	157017488	0.932913684282196
1	157330225	0.346304458701822
1	157739800	0.634733554964623
1	158794466	0.351492631782069
1	162037356	0.175597005103566
1	162200169	0.0805327857037726
1	162482169	0.223029991809477
1	162648776	0.441581040287512
1	162873271	0.131144509574922
1	163072221	0.0950691483853698
1	164158421	0.628082003508249
1	164517596	0.888319503128385
1	164831492	0.0547608394135579
1	165325693	0.622309194750063
1	165819809	0.854327826033808
1	166257105	0.317873743975025
1	166539268	0.096804174985976
1	167073848	0.372037129856247
1	168453787	0.380009477454202
1	171392422	0.166446206429346
1	173229486	0.0854779790460004
1	173980531	0.5040743807366
1	174939450	0.36443599790543
1	175961991	0.0862698800103064
1	176811487	0.510468512112434
1	177452337	0.163937515852853
1	178288366	0.099603650072827
1	179003570	0.264803778289789
1	179327173	0.306001609550494
1	179735311	0.769516210795265
1	179899939	0.130768446529762
1	180559782	0.701165658501927
1	181193751	0.516544890926949
1	181715144	0.515961318867885
1	182240077	0.134581407605348
1	182596083	0.33461580425554
1	183362123	0.300529528211629
1	184112075	0.375689768679461
1	184647583	0.214558681139524
1	185023911	0.0176630771437072
1	185296059	0.627319867204479
1	185591156	0.551082658576601
1	185777899	0.342511595267106
1	186720225	0.0511096262182712
1	187668086	0.200134880115278
1	188150939	0.0896793714019341
1	190224727	0.133931595462663
1	191476919	0.23933181612249
1	192754242	0.636099164002504
1	194141655	0.429072523845959
1	195252790	0.282374048177994
1	196341283	0.13220340807688
1	197454125	0.204804796330589
1	198164642	0.0955934250014616
1	198792157	0.0716494423726966
1	199277452	0.220568775984427
1	199714618	0.0137188213256943
1	199994142	0.048884950824209
1	200554109	0.154848420471967
1	201250507	0.13973508021536
1	201674629	0.693529210376445
1	202505674	0.283260784025307
1	203224047	0.119510474591338
1	204074002	0.129526957020185
1	205129771	0.0811699961608004
1	206073571	0.353941314991072
1	206909259	0.115058645321023
1	208172410	0.137025179509174
1	208611978	0.604596216630755
1	209159131	0.559115239145984
1	209831409	0.300387453440427
1	210843605	0.526975332578884
1	212351659	0.286767593181879
1	213009683	0.272389537466651
1	213108724	0.176940153385755
1	214040685	0.394480306688329
1	214393989	0.391620044993744
1	214767451	0.0621864372995915
1	215222605	0.311553637095134
1	217242843	0.50883509077508
1	218966804	0.180170882473622
1	220187979	0.290580868837861
1	222246483	0.40728529104437
1	223881850	0.396967644081293
1	225126779	0.414686436767946
1	226396775	0.287302970383364
1	226733071	0.141718502951154
1	227910639	0.400681454657801
1	228648346	0.395171842655272
1	228965044	0.32013637560893
1	229291948	0.16355096334282
1	229760307	0.305480569625153
1	230060201	0.236339664841489
1	230313333	0.123119266077991
1	231222018	0.379452183717998
1	232617995	0.458317878872212
1	234900883	0.235927105859035
1	236749817	0.309580408032154
1	237773422	0.122639797416061
1	238681566	0.159137207427958
1	239261795	0.187440633712261
1	239670974	0.0692002404660271
1	240741727	0.122134821607254
1	241097772	0.0564614790891715
1	242070140	0.129554615074196
1	242876881	0.198721508670307
1	243217980	0.129554615074196
1	243491619	0.00377358221574286
1	243627837	0.0473904054384963
1	243903244	0.19185590095498
1	244054017	0.196243793959919
1	245606609	0.229969279837801
1	247309211	0.15146603369699
1	247976368	0.0419474071495178
1	248249377	0.0981291559539718
1	248507180	0.126864693068176
1	248790310	0.0107461371512385
1	248913890	0.129211649479766
1	249564427	0.9736646080859
1	251034690	0.899427212354368
1	251635156	0.367530570815918
1	251971963	0.484702597142528
1	252276615	0.609825923515608
1	252517221	0.953473581673199
1	253022849	0.641729293388813
1	253593550	0.26557561084123
1	253992544	0.506463570173849
1	255056785	0.793536031887547
1	256990157	0.388649060231255
1	257758314	0.511515861142316
1	257936053	0.633235989402949
1	258396796	0.749947766434658
1	258867285	0.426083811349552
1	259861553	0.717616475629085
1	261240966	0.34115008529867
1	261888079	0.172045361987938
1	262267160	0.48778880011978
1	262938094	0.135668586905106
1	263281577	0.245658892196929
1	264310858	0.606076542210394
1	264643168	0.842471560200668
1	265133586	0.879725801476019
1	265841106	0.756854398364267
1	268095300	0.537029812233368
1	268376968	0.0585321548799115
1	268651118	0.0558778422049384
1	268879469	0.49705725181231
1	269042511	0.749065819145726
1	269192747	0.643905028850332
1	269962616	0.0861000616265487
1	270688961	0.224967715200415
1	271355815	0.0640652268210031
1	271882966	0.0796521636426906
1	272168176	0.0571024096159656
1	274937797	0.232875685296579
1	276597655	0.358570892386376
1	278316671	0.267142418028728
1	278778271	0.243870294178227
1	278948498	0.0713255718720016
1	279062981	0.212199601702645
1	279213954	0.193084151265508
1	279538078	0.119951672199846
1	280180126	0.270354395591668
1	280502514	0.316826769123185
1	280682963	0.129710098431112
1	280942749	0.0470523746749778
1	281266925	0.0438654718632558
1	281408583	0.0673045210508231
1	281674529	0.00367218670414104
1	281860423	0.572235288635946
1	282041115	0.55877900488255
1	282278681	0.0488544234104605
1	282409001	0.406307560758571
1	282680855	0.0875269804074094
1	282867449	0.151620856588531
1	283088010	0.0958582553230279
1	283284839	0.00159952677295371
1	283488129	0.034473548637146
1	283630988	0.000144417573606059
1	283933825	0.0330667249026086
1	284450127	0.142829999909026
1	284830019	0.109150766034974
1	284985663	0.054341565013696
1	285072938	0.0100716884765532
1	285528579	0.0145396020598697
1	286047369	0.244763107608278
1	286373697	0.335691721032102
1	286992579	0.657470366817281
1	287429056	0.232364834679021
1	287606427	0.269242979263439
1	287833789	0.716311196222644
1	287964428	0.127250676805954
1	288132080	0.0384011742248261
1	288282098	0.0515989832953065
1	288482659	0.541118972216939
1	288611836	0.232092852716032
1	288882033	0.316320052008055
1	289315859	0.0308475514932922
1	289592884	0.121019454960524
1	289816803	0.244591648796345
1	289923949	0.524372899065315
1	290677413	0.00851351335666583
1	290984485	0.00499824400896831
1	291229334	0.00300763780675528
1	291488133	0.0279820613404656
1	291670079	0.00368215517536385
1	292302053	0.777802095527651
1	292580243	0.0641983291293634
1	292873176	0.0263380064155845
1	293110470	0.043181792525675
1	293466152	0.208726973477133
1	293853302	0.757058467303717
1	294085873	0.146439158928292
1	294448392	0.234278906161891
1	294919175	0.720458747787715
1	298297622	0.221319906394718
1	298680162	0.0893280200849653
1	298931447	0.289674362733371
1	299465584	0.330171997421032
1	300132819	0.223088801261759
1	300850253	0.109993848227248
1	301257181	0.880946745609531
1	301467018	0.361642320717683
1	301816656	0.205971948957669
1	302014909	0.0162377020319798
1	302458799	0.219186791362454
1	302620968	0.0505077854045485
1	302782919	0.0115096486732614
1	302985053	0.0916257132696316
1	303274480	0.00706709335321387
1	303537052	0.02195788026686
1	303981337	0.813773103250696
1	304285757	0.0173818807225627
1	304558193	0.116187469454795
1	304769484	0.251395902169198
1	304827419	0.165611022142726
1	305001265	0.419025558557518
1	305185289	0.834759653575722
1	305229505	0.31489511814388
1	305335554	0.767694147529506
1	305598457	0.021128139714972
1	305772142	0.0299233678830566
1	305928684	0.406019545547556
1	306179897	0.578116038753509
1	306348817	0.0868445002002258
1	306675697	0.316449227982314
1	306873649	0.838356140554072
1	307930003	0.137243878739452
1	308403880	0.290471064741583
1	309009432	0.273595084529205
1	309097335	0.283464943171744
1	309309544	0.239252191319594
1	309520981	0.134241680182459
1	310229148	0.400036880893349
1	311047456	0.60136805663933
1	311352206	0.508216526504305
1	311686101	0.105373824196479
1	312585479	0.155654857536151
2	558104	0.278316514022008
2	1142705	0.205626370135911
2	1481280	NaN
2	1981845	0.0188705969854093
2	2370929	0.010677545577165
2	2638049	0.121435569962683
2	2902445	0.205063905045504
2	3015208	0.0200488999554295
2	3861023	0.928063317985791
2	4978453	0.434881722399282
2	5250344	0.579848299389554
2	6174250	0.146718837185971
2	6430952	0.826537354962617
2	6624761	0.597737831112169
2	6985195	0.419338999437479
2	7147274	0.0400063657248603
2	7775872	0.372070982016263
2	7931508	0.0131493696021518
2	8203836	0.0343935121220757
2	8311127	0.0524941244521786
2	8375360	0.0105567267785734
2	8538879	0.102919940639198
2	8835801	0.14608357487997
2	9234921	0.179049501272678
2	9680231	0.480767553591139
2	9915470	0.239165364092545
2	10214895	0.286770381834978
2	10347434	0.0875781857081973
2	10508326	0.381140122970812
2	10738535	0.0574511549437024
2	10966966	0.229949234281021
2	11085288	0.0864283839757639
2	11286104	0.0877768251935623
2	11652475	0.0375137366325828
2	11988939	0.674886193777657
2	12348292	0.0934831481496458
2	12672473	0.120038959303073
2	12865301	0.778192602173689
2	13651309	0.951636734199203
2	14591605	0.0982116096075125
2	15702655	0.541894212595944
2	16110929	0.535987423467229
2	16514351	0.384395578821424
2	17660865	0.300122820464774
2	17950530	0.0441003263924988
2	18356866	0.124358228301769
2	18423108	0.00134812426376895
2	18499678	0.0868678353486662
2	18748658	0.0557071690754213
2	18844327	0.00924837410284018
2	19288668	0.027629735766903
2	19570694	0.0155127505747862
2	19886356	0.0354972399378636
2	20254419	0.399438592565776
2	20591653	0.135892126367186
2	20893038	0.0379878313228561
2	21301604	0.530794941056647
2	21699209	0.138533477263627
2	22056553	0.325169533034062
2	22464615	0.12197783465934
2	22851488	0.700915961395276
2	23201084	0.588289295708441
2	23603770	0.245300982313911
2	24317293	0.202449355194666
2	24875886	0.266346796524211
2	25104131	0.191015312270954
2	25323604	0.0405712462049372
2	25751306	0.697067803432098
2	25856977	0.499337115593766
2	26138449	0.484976937523532
2	26309827	0.0994924380639853
2	27314606	0.058716948274722
2	27645184	0.0368357656852604
2	27833515	0.0781505030307144
2	27945571	0.228585830044642
2	28113317	0.263966285572049
2	28182546	0.27284388770467
2	28232783	0.419449941418963
2	28325565	0.183155848678381
2	28424731	0.0295392751012739
2	28567445	0.440478971576932
2	28676572	0.524994883323352
2	29167754	0.142095385897895
2	29430227	0.0651670468380669
2	29663896	0.145810657166854
2	29753799	0.155507252591209
2	30461691	0.0755351768695555
2	31032728	0.0828353001796589
2	31235794	0.104878009311022
2	31388114	0.181535436589059
2	31815926	0.0890134928782906
2	32088174	0.0806752698619959
2	32304215	0.074746644089903
2	32435296	0.288208844435068
2	32674141	0.0591855246971746
2	32832972	0.0654118381039581
2	32940534	0.336494693843136
2	33055818	0.121426416530531
2	33326496	0.0682067585760757
2	33866555	0.0791692335558202
2	34172300	0.0692236419260806
2	34438121	0.173980069112708
2	34834576	0.664994636095925
2	35272316	0.0541605440738282
2	35498325	0.0794580160950334
2	35741729	0.0870674730142848
2	35920128	0.160799682951106
2	36242137	0.302831536588368
2	36460887	0.652079361956186
2	36590030	0.272824036804669
2	36776299	0.158922042092364
2	37098506	0.112004193327119
2	37481042	0.107854772723182
2	37767106	0.528145389264529
2	38157737	0.295126249200273
2	38912962	0.131252580151145
2	40026496	0.105175938263396
2	40562332	0.742680483968116
2	41229337	0.141347494865739
2	42068436	0.334115975307318
2	42520928	0.546842470812134
2	42649865	0.0545439100320304
2	42797430	0.264779917476201
2	42912274	0.252801181654168
2	43075965	0.834597584055174
2	43276140	0.846266494370395
2	43755755	0.676139111677512
2	44236666	0.485569455159668
2	44695030	0.42315532859244
2	45015654	0.385580999379044
2	45635697	0.65366493018672
2	46420361	0.789502495763386
2	46787245	0.746942154067126
2	47159129	0.158141659924083
2	47607678	0.893213581651981
2	48345277	0.112558268240422
2	48618879	0.343757525565896
2	49016982	0.363310292761771
2	49348595	0.0898964131910189
2	49748015	0.332412615161386
2	50158966	0.0173862181448765
2	50415368	0.257974123017557
2	51246543	0.272625964509402
2	51958662	0.0851554728706965
2	53512562	0.295582513176004
2	56972664	0.197558690032555
2	59490459	0.325869038700249
2	60300124	0.155393317494069
2	61468302	0.39145295252823
2	65085801	0.248826449216888
2	66978906	0.500166866219704
2	69570384	0.413717890143831
2	73346210	0.4411645913211
2	74873174	0.761415471315885
2	76602709	0.737838403498051
2	79296438	0.233515510466143
2	81382282	0.581553776200199
2	81720039	0.157540943048876
2	82403485	0.683276996567155
2	82842819	0.0753099959629237
2	83377593	0.439418103886052
2	84024327	0.604011496824469
2	84248339	0.200033608435591
2	84904457	0.763230007056108
2	85297949	0.418319140813881
2	85591926	0.307227312608438
2	85736920	0.22417394235423
2	85880466	0.275240760930558
2	86303948	0.505742955072812
2	86692329	0.285205741701431
2	86947964	0.35260091495347
2	87461836	0.629638160945891
2	87588898	0.449162513649308
2	87763138	0.662160810764255
2	88045995	0.220557335596686
2	88450524	0.772248286126478
2	88636836	0.741951190630486
2	88981800	0.639318611342068
2	89185515	0.221965791606596
2	89305350	0.706255577262668
2	89426675	0.327925854055682
2	89823302	0.314599151132534
2	90289176	0.131125208633336
2	90443988	0.113754097453683
2	90672581	0.123832712991432
2	91079501	0.286899574213218
2	91621484	0.66423150266853
2	92413609	0.284515250074692
2	93203805	0.115095959523632
2	93603023	0.241467517723486
2	93944068	0.236148348150904
2	94277369	0.06635147579979
2	94851942	0.0348236099512633
2	96502110	0.286833547788468
2	97551207	0.165494911990305
2	98500116	0.162158585208334
2	99975838	0.556647785822693
2	101292938	0.632200501424202
2	101527473	0.222621609841378
2	101821141	0.707403542105771
2	102699752	0.341800705113689
2	103365043	0.175328757504343
2	103560173	0.206167851368867
2	104385559	0.156668109886525
2	105116806	0.422503134910861
2	105357472	0.275448281785626
2	106075253	0.0530057232325493
2	106443196	0.229556131519001
2	107001743	0.180310835466198
2	107515305	0.43247762040915
2	108464847	0.295817302194573
2	109110506	0.0667158101627085
2	109537500	0.329740242297752
2	110463979	0.383775332195126
2	110999173	0.12592579237937
2	111519613	0.102142816839576
2	112067144	0.369949747544542
2	112356249	0.345795703511429
2	113152315	0.442447088416937
2	113848349	0.828429235021265
2	114538149	0.238631986771546
2	114817616	0.0970993819032913
2	115190623	0.592125703888097
2	116328886	0.489802291209488
2	117008176	0.657972840228562
2	117258357	0.708224066128668
2	117675770	0.596659941884346
2	118006754	0.134714972832218
2	118261796	0.203852848949513
2	118674812	0.0646950683223526
2	119285203	0.260559014802923
2	119655738	0.0555529098656878
2	120006310	0.568070962259302
2	120703888	0.306754573580648
2	121186673	0.908999749422082
2	121476870	0.620804268312383
2	121596677	0.190743070271373
2	121738817	0.466019816210569
2	122105498	0.505596761414265
2	122588264	0.309676853187082
2	122791390	0.364292080658832
2	122864489	0.0661985837909966
2	123214680	0.238499274334891
2	123541593	0.0641266850466275
2	123686337	0.00671212098067841
2	124114593	0.0722535491121416
2	124252966	0.249319157729892
2	124515478	0.0253026061818971
2	124778125	0.272052191028207
2	125197559	0.415374949888797
2	125453027	0.0907598196979673
2	125594279	0.00884883649558498
2	125728041	0.108829252326618
2	125955211	0.0930286209650937
2	126080685	0.37322295287752
2	126298920	0.0128302873481573
2	126799297	0.308386426624949
2	127267911	0.304183598769273
2	127526894	0.232912829690526
2	128082101	0.269410375581192
2	128499237	0.169811918810768
2	128677820	0.301474288068972
2	128767864	0.284301617883574
2	129221109	0.309192253247609
2	129826009	0.111744861176738
2	130223855	0.22853970409668
2	130885181	0.0739851273235611
2	132142123	0.813164934582594
2	132512161	0.735292384612317
2	132830273	0.0875777980206685
2	132996590	0.191774352487545
2	133080010	0.0928825378151344
2	133283144	0.00535017770053314
2	133467291	0.00172811771389325
2	134325093	0.213539810001716
2	134715659	0.15537621887089
2	135106578	0.885413635534666
2	135312257	0.337772576951764
2	135575604	0.949742963805674
2	135828808	0.267534825461437
2	136124541	0.786858819329102
2	136416633	0.107032090306453
2	136490312	0.108760027943229
2	136693383	0.280269437726501
2	137126745	0.930028445898079
2	137441780	0.30568128231596
2	137702241	0.518236130832306
2	137853376	0.281646476542658
2	138106220	0.416394430044609
2	138399158	0.547308802807775
2	139184344	0.0958870651724093
2	139832309	0.115008090575017
2	140083421	0.542425925274159
2	140251103	0.70355132205101
2	140626404	0.301983950787218
2	141493088	0.692955975356047
2	141692432	0.889350386495699
2	141890508	0.247560625070477
2	142265458	0.914742160532331
2	142750992	0.272693369183273
2	143034559	0.96484834466155
2	143307686	0.881531848784654
2	143506490	0.198376984615318
2	143815866	0.273421514637791
2	144150334	0.0535225809979591
2	144306252	0.1715780796602
2	144604622	0.141525491792688
2	144766091	0.0971943189366717
2	144812822	0.0507349354528918
2	145072758	0.047877845711973
2	145117820	0.205037803798339
2	145255625	0.358059513150828
2	145846503	0.733311800489003
2	146338600	0.393331768119543
2	146564989	0.518101938879625
2	147823656	0.012545855437736
2	148106977	0.128636994394199
2	148609187	0.449352911180623
2	148983992	0.52832994680576
2	149321374	0.740456877003259
2	149586182	0.216051209655521
2	149764172	0.474413286441757
2	150079464	0.156294764113945
2	150141769	0.666467056151742
2	150162867	0.126728226690049
2	150218614	0.165323931348327
2	150345580	0.139350159721968
2	150487163	0.070292684648495
2	150782201	0.106141513174893
2	150961778	0.163698915839842
2	151071769	0.0515964459380138
2	151269551	0.0825211432792877
2	151390947	0.147761369775919
2	151695099	0.145251713301842
2	152166610	0.126285614571064
2	152437189	0.210442124718113
2	152755309	0.0131815730554052
2	153026172	0.00396793727321309
2	153388121	0.389680231278349
2	153825684	0.353488248871983
2	154102139	0.245229863283722
2	154448947	0.290257103018035
2	154493694	0.243215599150191
2	155434552	0.465233720682549
2	155779438	0.225498550688274
2	156120177	0.303619142838357
2	156681896	0.639811599020654
2	157123840	0.52722571905704
2	157370141	0.0532418843427568
2	157540365	0.114469533771301
2	158022786	0.227168510211407
2	159681214	0.216539054096668
3	1897518	0.378028512477313
3	2816151	0.237936354703627
3	3061973	0.215233358380167
3	3195058	0.884477218276625
3	3656947	0.309589455720725
3	3720660	0.712458692119312
3	3805982	0.217090862767052
3	4362230	0.911111531255234
3	4467663	0.498087538646667
3	4795932	0.731405132385835
3	5245071	0.630628770685019
3	5308804	0.858597265997821
3	5413499	0.116546697277593
3	5551575	0.176487739397244
3	5671673	0.89733591808347
3	5926082	0.965088283223527
3	6148693	0.212803161267228
3	6409792	0.44140178950897
3	6571583	0.844848485215317
3	8933831	0.535090825552396
3	9562232	0.357012849326038
3	10205502	0.85434840208851
3	10686410	0.56871875163483
3	11012820	0.53880408496786
3	11093528	0.823588374536404
3	11252538	0.112026048102364
3	11539847	0.0379201146848691
3	11691820	0.0781929818108739
3	11800585	0.103588702148872
3	11876305	0.226375807806438
3	11947090	0.303447875671561
3	12203349	0.257711391126743
3	12320088	0.414124442383406
3	12640528	0.152973113007531
3	13248056	0.0142376218677677
3	13552873	0.108716459262052
3	13758005	0.0289598890716868
3	14156136	0.000685876028482912
3	14412531	0.0426770410607737
3	14710105	0.0968183165394271
3	14899800	0.768972228808282
3	15195762	0.0076115568475783
3	15711189	0.0359906215003852
3	15901176	0.18935601018577
3	16374980	0.00340181825478058
3	16524749	0.849125332473977
3	16708016	0.0053767204251538
3	17220056	0.788644464628694
3	17572021	0.759874133208545
3	18041609	0.0914323087663208
3	18644421	0.260361083952354
3	18915100	0.66157921900733
3	19207141	0.350399188361214
3	19423072	0.0787272407123224
3	19558146	0.0695831576036695
3	19803074	0.289651782255897
3	20408473	0.491732247490741
3	20516845	0.211285536717707
3	20831305	0.515777948385812
3	20955802	0.183519353361708
3	21069113	0.159778729592922
3	21337101	0.846729100751329
3	21447642	0.982508724466999
3	21616052	0.682828200167981
3	22783083	0.037426368270052
3	22967992	0.132941048967465
3	23116054	0.779855412246842
3	23638216	0.182823834077077
3	23993540	0.0377397676818804
3	24185727	0.373695215513079
3	24430333	0.0655020796046432
3	24789679	0.13869685294781
3	25306466	0.386827368048444
3	25638404	0.105890026907112
3	25972220	0.00878775211988391
3	26304119	0.305856448067592
3	26416521	0.112570879465669
3	26569936	0.470257916342294
3	26720038	0.49650337705858
3	27058967	0.212792542566671
3	27274157	0.326736728435167
3	27664733	0.158397249657882
3	27910157	0.381560308246843
3	28008998	0.14490471798047
3	28462088	0.204422575085321
3	28760401	0.0255384985707289
3	28992992	0.424247087761603
3	29119362	0.115318047184958
3	29391462	0.00775436333547396
3	29706098	0.0659253734673878
3	30223466	0.0203979720185494
3	30595220	0.000791517878068304
3	30794669	0.0665520890412084
3	31051437	0.111759241618308
3	31680874	0.0316193293516393
3	31902356	0.125422360896152
3	32089378	0.0364409932044127
3	32748469	0.379230689830942
3	33331463	0.193645749984523
3	34113954	0.276793868410765
3	35132569	0.113105755915098
3	35845556	0.24952065315856
3	36066397	0.0644364380679576
3	36285369	0.0331890381027886
3	36546337	0.122128612422797
3	36920955	0.0834075930557346
3	37702975	0.278216084151991
3	38396637	0.254903230893954
3	40862369	0.281491405267883
3	45917973	0.298372999892373
3	47466510	0.318054308988525
3	48012620	0.199932210716722
3	48281215	0.196688083628947
3	48624459	0.168899511121892
3	49055118	0.0798283754665609
3	49655344	0.129212753915812
3	49994005	0.0032316095715108
3	50459484	0.0770123707118174
3	50763899	0.00444298690381983
3	51196486	0.00570305191125486
3	51733624	0.0514144550183934
3	51891244	0.00629082014544324
3	52135482	0.0129168672192898
3	52344339	0.0264725979002118
3	52733922	0.35175261027849
3	53288435	0.0511205327196137
3	54128211	0.00673841343050674
3	54723941	0.101423159174769
3	55615218	0.0290791656414797
3	55968205	0.182789605514292
3	56053936	0.0225659347685192
3	56282189	0.012812456412981
3	56533211	0.114828180115007
3	56707311	0.258351012500512
3	56992516	0.336524928812517
3	57261862	0.230236379544248
3	57485102	0.0128747608339372
3	57925154	0.0589541423786821
3	58027779	0.0291666215257513
3	58780431	0.0113252612831592
3	58914480	0.0103715941298219
3	59092465	0.0433876766865013
3	59260817	0.0611430599535233
3	59600660	0.14648146555153
3	59950071	0.0164399677681998
3	60104449	0.201247764871228
3	60626285	0.143881793313263
3	61018999	0.116781634490675
3	61542369	0.545671624498854
3	61720671	0.10672537653866
3	62160430	0.0424411940525711
3	62533879	0.67148011187855
3	62662894	0.0339138888486652
3	62816573	0.489936457465834
3	63105844	0.288520516741526
3	63386714	0.0076349984622912
3	63645086	0.141396124771589
3	63993529	0.0165748175294425
3	64208466	0.00844969796070138
3	64745659	0.111450521849395
3	65678200	0.0384379458650416
3	66035549	0.023038785907707
3	66366407	0.292666084923594
3	66831601	0.0822863250223068
3	67092790	0.105437871504828
3	67228466	0.14444323904752
3	67377377	0.033858827465792
3	67782169	0.0733586806639132
3	68065426	0.323111236681464
3	68314049	0.0021543165033262
3	68559668	0.00216142283444376
3	69273569	0.0511426220909752
3	70310570	0.0615900421356653
3	70808082	0.294184195459738
3	71260188	0.18982508606405
3	71734221	0.308612833081619
3	72133292	0.167594970505062
3	73319484	0.0508939321414773
3	74322308	0.0128428609879346
3	74816614	0.211298556039308
3	75266529	0.0782469745946399
3	75985216	0.0602436091135254
3	76647289	0.282653073165771
3	77518264	0.0821122452882758
3	78017335	0.0527806575562456
3	78561199	0.0314840282711879
3	79123660	0.108268429502684
3	79548708	0.0665470840308573
3	79710847	0.202352775872095
3	79996507	0.0327848799419918
3	80550642	0.0881042545488948
3	80807863	0.0287405418264949
3	80949874	0.0309394353490852
3	81761884	0.0682991066546521
3	84513671	0.183258427944802
3	85699594	0.269043231353249
3	86311504	0.28243140333416
3	86952580	0.0331000253290409
3	88403182	0.130902982336971
3	88903716	0.178715182652708
3	89354466	0.0460860912402086
3	89589428	0.302683691257521
3	89787231	0.273042441686971
3	90101072	0.270553678884398
3	90884271	0.0320288412776766
3	91336383	0.300619518647834
3	91551414	0.173477851839092
3	92064782	0.159899322760634
3	92530154	0.157111640381279
3	92687900	0.233123765795767
3	92788809	0.190306072844435
3	93502034	0.288778186447991
3	94522162	0.134112518743742
3	95224964	0.154248634074054
3	96147193	0.126847949018824
3	96585839	0.294751721994554
3	97489237	0.072965432161304
3	98017211	0.00245964346059013
3	98848277	0.150558631231702
3	99412624	0.0335383112693593
3	99909199	0.394120203195585
3	100250184	0.241089515260209
3	100433006	0.000719170842270022
3	100529210	0.000210656531812181
3	100599078	0.0417426553043787
3	101124889	0.0530257861576244
3	101650261	0.0451785905664099
3	102316253	0.302665455024894
3	102656414	0.046896287471485
3	102970036	0.246005551896645
3	103317749	0.112270354150036
3	104067372	0.0326948412107599
3	104449439	0.271776531555287
3	104710862	0.221343451613036
3	104955372	0.100407723543001
3	105639149	0.00859573467477603
3	106509404	0.0940684083735345
3	106871747	0.186618922234918
3	107194511	0.0814408110978792
3	107463711	0.820491054538877
3	107689252	0.0118331665911042
3	107887551	0.00870865190031344
3	108163531	0.164882392276864
3	108370101	0.279487289171963
3	109301876	0.504861061138492
3	109830927	0.512495765677265
3	110164444	0.00634273886656655
3	111047280	0.144537332153371
3	111665178	0.130552170224635
3	111915902	0.0968289284105309
3	112146836	0.22115683674723
3	112429285	0.549379533054669
3	112685014	0.60729702744561
3	113019105	0.15466281162513
3	113362830	0.0927619831120712
3	113774709	0.559444498177872
3	113879792	0.210163197665546
3	114065801	0.329737442996234
3	114439531	0.558316229709411
3	114796320	0.0528684581903629
3	115054987	0.0765356133405068
3	115449111	0.00358858363374769
3	115806423	0.050506351315174
3	116185546	0.103345060428055
3	116803392	0.0431587049021535
3	116979480	0.0660691246644791
3	117137106	0.0316740916679009
3	117552805	0.173078092448243
3	117978356	0.790303861523018
3	118380911	0.982091199899443
3	118601984	0.191817568122305
3	118797807	0.847655640745663
3	118976693	0.830318682049523
3	119521021	0.231861809066772
3	119724239	0.741631574185271
3	119988974	0.152456026020553
3	120516215	0.0837173177008767
3	120840168	0.0596923760460134
3	121279153	0.765109703138205
3	121672138	0.678413221940894
3	122054283	0.233680416254259
3	122244268	0.434696682935446
3	122285635	0.253996439714666
3	122396648	0.0214813473043382
3	122899920	0.192697167461668
3	124415606	0.280694054407355
3	125423095	0.784014957493482
3	125636989	0.0847005568784788
3	126262646	0.586558384233151
3	126330639	0.81452098780261
3	126693554	0.492565842772279
3	127367682	0.251397852253781
3	128233756	0.69314983755687
3	128607151	0.221437592146942
3	128879986	0.446623725684082
3	129611825	0.311084168351618
3	130085177	0.0484843847274369
3	130513580	0.384746493638828
3	131295844	0.352583202270565
3	132240640	0.45929754830656
3	132853660	0.289719758600713
3	133367111	0.126209498142585
3	133655345	0.551576290568579
3	133973175	0.119530170439614
3	134428188	0.38908094921048
3	134610306	0.252968087866891
3	134739336	0.760659710078186
3	135059596	0.231962034831019
3	135624152	0.395685255005926
3	135845668	0.0249693419329931
3	135985754	0.898020742928116
3	136085142	0.92930230028962
3	136641116	0.256058130315497
3	136995335	0.578447991089918
3	138192340	0.833591411414164
3	138508451	0.150673434241778
3	138820367	0.721244785552127
3	139184332	0.125962326551153
3	139288406	0.0603254484219457
3	139492087	0.507656088510772
3	140207956	0.544501308934936
3	140386268	0.320940892749372
3	140762370	0.623834154441116
3	141266723	0.811880302657574
3	142355121	0.3942092608507
3	143745103	0.319227276322332
4	381023	0.278988236666669
4	1287529	0.0267341706958761
4	1723367	0.00595611321514932
4	2494385	0.876887054094233
4	2728850	0.865103447029812
4	3025670	0.170275255501887
4	3503745	0.374201611457316
4	3862830	0.511792336192386
4	4012617	0.758412705514089
4	4103936	0.299784826236119
4	4179410	0.925009834433741
4	4366681	0.502126825829724
4	4637786	0.589157613290369
4	4847679	0.488416161361997
4	5139292	0.923148179714244
4	5416414	0.661473719341264
4	5575089	0.773030653382683
4	5856295	0.862483496154863
4	6187187	0.392595743011978
4	6525986	0.204995622599974
4	6642659	0.392910269195436
4	6876428	0.401200630928623
4	6976746	0.331192868821849
4	7609070	0.364078698378772
4	7915290	0.0241263278436003
4	8201849	0.13562429267688
4	8342542	0.926405700840158
4	8715193	0.372383922326487
4	9038711	0.0527367486431431
4	9125881	0.332151805552847
4	9420317	0.386879922188618
4	9756952	0.0548932027481332
4	9896533	0.500402958713376
4	10097410	0.205034270611558
4	10344181	0.427475003742897
4	10494332	0.478501651931663
4	10761004	0.868306500656939
4	11191146	0.407978867182132
4	11647057	0.633995403661611
4	12295384	0.970768893002649
4	12600518	0.412766950778335
4	12679808	0.0916443477226827
4	12884390	0.29470493567405
4	12975277	0.221456726029589
4	13410728	0.109584458727441
4	13555401	0.0472888696259045
4	14202480	0.789867082235191
4	14875703	0.913127871423818
4	15185265	0.352746300255556
4	16023989	0.408411075373582
4	16210689	0.400660065963519
4	16387183	0.734918433323198
4	16501341	0.155769322962364
4	16735460	0.708751881111529
4	16967930	0.553228564420814
4	17110852	0.442103978466727
4	17327642	0.476708815997616
4	17496818	0.0227130257562616
4	17915388	0.274933179642141
4	18961375	0.643999924767742
4	19519143	0.173298878416768
4	19783997	0.278756581533141
4	20253990	0.891574701809367
4	20820337	0.361049266227498
4	21170994	0.380023029617214
4	21648461	0.121800444527347
4	21978178	0.122457969465828
4	22361814	0.724772026679872
4	22766548	0.245395965397548
4	23728083	0.192885588037173
4	24623493	0.315632741695998
4	24781661	0.0497274669540459
4	25049285	0.377957156410173
4	25322518	0.208491294602236
4	25471142	0.00492267890955311
4	25789711	0.212340485643123
4	26108247	0.137844663981056
4	26610520	0.271833179371564
4	28098687	0.365832378676354
4	28948249	0.0937655388408693
4	29603406	0.162665029806718
4	30077329	0.172741405359775
4	30480865	0.135216635715094
4	31283565	0.410841605792122
4	32337202	0.282463627104259
4	32802215	0.0882554693398665
4	33191481	0.107065634663811
4	33479668	0.297895289314695
4	33700325	0.0648383574464535
4	33977363	0.109978252994153
4	34358769	0.259495085332755
4	34581525	0.734000839031633
4	34723771	0.0654472528275824
4	34909641	0.105133670663486
4	35356355	0.0347533826955497
4	36062659	0.492193030548958
4	36859573	0.1735158055013
4	37151668	0.0402519529841041
4	37517908	0.0191669537527319
4	38220560	0.239655692009527
4	38722769	0.0803051592511586
4	38948029	0.31854427486964
4	39092490	0.044204132412534
4	39342048	0.351296645037944
4	40085359	0.368737187849455
4	40799744	0.0126672850700588
4	41446777	0.0336493127957171
4	41728122	0.318335693757828
4	41840594	0.0825006242746597
4	42186106	0.250009311736354
4	42695010	0.472095460873465
4	43070205	0.185395779348586
4	43224849	0.305024602354323
4	43532861	0.0538600648150959
4	43993629	0.254914129192032
4	44754711	0.215984080575278
4	45046562	0.234653936867079
4	45374501	0.18169232042445
4	45889649	0.0834497233328981
4	46591946	0.305208015530067
4	47242306	0.13139716066704
4	47619785	0.417493087283913
4	48112326	0.174000159886425
4	48895577	0.0381493406457564
4	50324662	0.252951766139282
4	52083541	0.291335103847232
4	54597223	0.318834752235768
4	56979834	0.179488624951818
4	58857820	0.194333697012191
4	59971721	0.100375922399811
4	60321867	0.395762357144002
4	61081198	0.286724595114804
4	61302717	0.988153124389207
4	61526808	0.244610415674848
4	61890884	0.192497746276007
4	62153482	0.793456575213369
4	62424107	0.972574934761944
4	62699218	0.282824091845069
4	63217071	0.450749043270396
4	63970546	0.33266540270065
4	64548701	0.735799723576708
4	65073609	0.00155841972342307
4	65230933	0.548419785783362
4	65702251	0.0332499604490299
4	65979308	0.02721405910694
4	66538625	0.839354474383081
4	67185642	0.670801774425926
4	67644587	0.106393494768499
4	68104272	0.914227162757276
4	68353140	0.0909070811918355
4	68802617	0.173662724863256
4	69190275	0.0440109765491036
4	69272903	0.565394605882715
4	69557170	0.155186579437434
4	69778674	0.80696239956942
4	70152535	0.0210069804296384
4	70450735	0.286549480113529
4	71114000	0.0139335801524549
4	71247035	0.135952399829993
4	71607154	0.154372044174022
4	72483761	0.424872392367518
4	73099496	0.275828561007643
4	73313544	0.167951359994112
4	73795715	0.00399437596826413
4	74281186	0.680907157945417
4	74570476	0.657382429171146
4	74879902	0.63685307837248
4	75348037	0.258982734379679
4	75521340	0.0658391212706195
4	75816224	0.331296841508639
4	76199589	0.297307807800546
4	77261887	0.0777074602280448
4	77563312	0.488217492296975
4	78183617	0.922575236462862
4	78572913	0.236706570877596
4	78870136	0.777864581357533
4	79188724	0.617066857156787
4	79413126	0.876095418360739
4	79604769	0.982829331685619
4	80222592	0.953895086435607
4	80639440	0.415534550048108
4	81130586	0.680177241545487
4	81554443	0.77054475397115
4	81876525	0.573271799613302
4	82122068	0.106340366396383
4	82978857	0.195591299497266
4	83950705	0.149439422125586
4	84169199	0.213989255764607
4	84352954	0.155137770674123
4	84773304	0.264895290848838
4	85081529	0.962374231663898
4	85407711	0.706363378134734
4	85634996	0.880412989240761
4	85996469	0.811403830001616
4	86551764	0.90277221974274
4	87009769	0.777441536701533
4	87407552	0.823134142511828
4	88188721	0.497205593741635
4	88560648	0.131290014953304
4	88810426	0.146029990616224
4	88899244	0.17648366728239
4	89209401	0.167750778824606
4	89688274	0.844228876299958
4	90156700	0.432418856559616
4	90678595	0.917728128945446
4	91317026	0.462094505570763
4	91721364	0.083366024505644
4	92207314	0.829455625694233
4	92425729	0.0379513960817075
4	92956131	0.315699320495096
4	93094600	0.166949937429111
4	93323769	0.176275750787483
4	93429426	0.849756353549284
4	93601597	0.474165807469959
4	93843602	0.432233493536644
4	94213473	0.103561345217842
4	94885923	0.44750672833836
4	95263876	0.12421297039121
4	95737773	0.090735222670098
4	96133677	0.841127965976446
4	96217629	0.26704386917438
4	97018081	0.29607287655853
4	97147611	0.119364081003676
4	97390168	0.194145891805333
4	97723761	0.646344262261737
4	98034270	0.0722093194928368
4	98345753	0.436724815769292
4	98546435	0.268484449389851
4	98589207	0.293671193914177
4	98932918	0.110038510408006
4	99417459	0.0810896274066363
4	100068321	0.132400837609481
4	100659860	0.0110322621511773
4	100858820	0.0214197367457468
4	101123719	0.00327176296467968
4	101519206	0.0015399193657124
4	101776507	0.296002099816851
4	102030455	0.152324801926826
4	102416008	0.060194484285204
4	102732945	0.0138647289045322
4	103234649	0.252792203144482
4	103661409	0.097378217802026
4	103806470	0.427667118872332
4	103955388	0.189190086020383
4	104485793	0.90072446998714
4	104952546	0.364820082542076
4	105227232	0.704732976655914
4	105561305	0.701961956767631
4	105739090	0.0319459016868963
4	105876022	0.0294583378300619
4	105992381	0.118865914774555
4	106349993	0.436439101169222
4	106957685	0.269808560667205
4	107868908	0.0261353572640867
4	108423480	0.163392513304537
4	108791635	0.0882995959735926
4	109087766	0.241424987491143
4	109463623	0.55161640892379
4	109756362	0.638548966376321
4	109987818	0.306874809282745
4	110304311	0.843999899297815
4	111007878	0.792042193555792
4	111898382	0.0565540258394665
4	112344249	0.77557050583942
4	112650547	0.639430222254007
4	112879506	0.112396564067921
4	113097907	0.0445628131407391
4	113228652	0.367891866880494
4	113478896	0.262094757433415
4	113590199	0.305789273311016
4	113681360	0.893986591532519
4	114035948	0.671804013703861
4	114143781	0.344940350580335
4	114513322	0.265478695141129
4	114804889	0.270619396646819
4	115288559	0.632065955266073
4	115771914	0.787804104140021
4	116352542	0.498079670468805
4	116867833	0.549070644883255
4	117118059	0.297461641841549
4	117245020	0.824532585859689
4	117628287	0.270986707401307
4	117902438	0.359344980500899
4	118176878	0.501829957410949
4	118353142	0.301257190627386
4	118729897	0.44353736480318
4	119654899	0.731977093979711
4	119868021	0.788282372477002
4	120312212	0.838529692248042
4	120521482	0.886018665858914
4	120715943	0.150535115768281
4	121106289	0.0272400673485669
4	121288404	0.23925240496423
4	121528601	0.526056066329217
4	121756691	0.115326845032821
4	122029741	0.55329657035821
4	122289952	0.168457655762185
4	122582915	0.262327826821813
4	122934762	0.784559406940816
4	123014872	0.931224051629534
4	123155669	0.0585257447502781
4	123367847	0.0722150005941327
4	123521611	0.031043794521204
4	123739058	0.884404130885758
4	123939131	0.742334692747216
4	124242062	0.709038062960379
4	124687267	0.113728042154606
4	124941641	0.892837883407021
4	125271579	0.847260682986591
4	125680439	0.603998055339578
4	125845052	0.768088132560517
4	127268952	0.0671197266456467
4	127524671	0.718410105105556
4	127721104	0.0628343511463309
4	128237922	0.853279677207929
4	128514351	0.178064547171129
4	128832809	0.683352070627531
4	128979466	0.143901503168614
4	129159162	0.0522585305973388
4	129547402	0.339224669361216
4	129718706	0.870513725958682
4	129945523	0.97229662912467
4	130164707	0.463917498865804
4	130348449	0.451973146778736
4	130621251	0.954438801453566
4	130891681	0.932518258952715
4	131194215	0.331968689138575
4	131342368	0.122730809828061
4	131492895	0.941025315866141
4	131766115	0.752680809763669
4	132031114	0.936358605468073
4	132223678	0.921680570867524
4	132944807	0.159048023926436
4	133733662	0.286829979196413
4	133824284	0.198966318938858
4	133925071	0.252978259568898
4	134046124	0.927744124407932
4	134145038	0.953574946900573
4	134760353	0.261636052972488
4	134956351	0.138911313398911
4	135079405	0.205500887375784
4	135248323	0.0980694947484915
4	135697789	0.377950347496132
4	136135798	0.18995365712896
4	136453584	0.225762486834881
4	136691458	0.524659217936241
4	136869008	0.0587950405473918
4	137114518	0.032236661060424
4	137280434	0.0241924780064086
4	137650685	0.777829314469703
4	137771044	0.156863154787072
4	138443201	0.0360214084159244
4	138898150	0.00167889536309306
4	139021302	0.846394596832493
4	139543878	0.618787937257818
4	140108383	0.549977569047521
4	140320390	0.0192411019826952
4	140546780	0.643296283967287
4	141298770	0.573904406182776
4	141557413	0.0952093457057945
4	141810675	0.355504845424304
4	142289832	0.206063310766696
4	142714005	0.110241864501993
4	143126438	0.154226992311583
5	249503	0.515993200039491
5	455344	0.189527843212645
5	870636	0.392559821270099
5	1122916	0.192916027120146
5	1449394	0.429868887827726
5	1774025	0.550731427524737
5	1973829	0.840478794199333
5	2194127	0.209692444015863
5	2668716	0.278915144717671
5	2803052	0.5862403421861
5	2985827	0.967733109882908
5	3760551	0.692863352162636
5	3961137	0.022471297257984
5	4245384	0.648199574275391
5	4367459	0.741112033447025
5	4594806	0.235519441693769
5	4819798	0.127411119647669
5	5253304	0.694366681962823
5	5439284	0.245577674555078
5	5612689	0.134416062965176
5	5887901	0.0427764145135581
5	6177731	0.149345320967654
5	6319159	0.738411443146191
5	6559763	0.63246720310613
5	6786368	0.185595936128104
5	7172284	0.672399953577661
5	7465367	0.695530459738427
5	8189446	0.50102747030656
5	8230711	0.0122770515757173
5	8526159	0.101842934026607
5	8828513	0.628864059433016
5	9409278	0.57276572452903
5	10533129	0.368984385322973
5	10715132	0.00261837929244257
5	10934990	0.414679586750717
5	11187556	0.0356657179092856
5	11610043	0.0358804631355246
5	12028664	0.0877720837516643
5	12284517	0.13157444802603
5	12628374	0.371611241766467
5	12925537	0.930551369666611
5	13631712	0.260105975041182
5	13989973	0.0533466020235825
5	14103082	0.0429146665278683
5	14319644	0.0689987138255308
5	14928029	0.153214727119984
5	15294530	0.452376331640893
5	15792748	0.447730269383642
5	16060992	0.593415622153179
5	16530046	0.0848923020682614
5	17289167	0.0194272154831223
5	17532499	0.108482470300268
5	17716293	0.0826439249571875
5	17769343	0.0441563498673082
5	17880311	0.0550893255707298
5	17987682	0.240972149180911
5	18197867	0.678639004794732
5	18416669	0.182018792194586
5	18913136	0.084325627612031
5	19287942	0.0159195309406654
5	19445941	0.135230601637792
5	19537850	0.0872310757303771
5	19843419	0.0450940805451125
5	20160316	0.13311612079023
5	20459673	0.0736957012583403
5	21019919	0.197412339322247
5	22829719	0.125423501361192
5	24260004	0.0464910503243416
5	25132455	0.209977055424126
5	25331576	0.16645056039236
5	25729353	0.0317041237574093
5	26025357	0.133791787975928
5	26181465	0.271093787359575
5	26669520	0.0179481122953093
5	26862824	0.116995666487977
5	27466122	0.106533064923992
5	28444289	0.417487839002604
5	29587067	0.121118021068822
5	30193602	0.358623637645103
5	30957233	0.181590558601852
5	31739619	0.0658035181252714
5	32657160	0.0540878806583549
5	33041152	0.0429370956539162
5	33488511	0.353175162028384
5	33913700	0.192333091850406
5	34039173	0.177499507207512
5	34136159	0.0186284008565001
5	34269033	0.0288282691747182
5	34362553	0.0553419281417321
5	34480558	0.146814959698982
5	34754073	0.0296419890759631
5	34930745	0.04432734059876
5	35801106	0.642830393381066
5	36425035	0.576073237952329
5	36539924	0.786468164538629
5	36629148	0.184349759560999
5	37320841	0.304222185455498
5	37549838	0.154464876321265
5	38317994	0.290795653250862
5	38808984	0.650219626327712
5	39421871	0.0754189655860805
5	40030884	0.0487055033575904
5	40403902	0.1853076170346
5	41064510	0.109641778521645
5	42241378	0.322231072566869
5	43471449	0.208776413346416
5	44895495	0.186948897555823
5	46699800	0.0473356765621455
5	47424037	0.188415381627256
5	48536862	0.585798345670177
5	49653613	0.0961530639762484
5	50121342	0.552229906633913
5	51135500	0.109872976174231
5	51763524	0.411450490737735
5	52702239	0.0509949100764863
5	53318645	0.159801067422372
5	53948631	0.303519380101888
5	54416978	0.149642264711809
5	55242860	0.355652388683817
5	56096678	0.0780004682547725
5	57146872	0.326321825580257
5	57617342	0.118893296786377
5	58060058	0.118893296786377
5	59103259	0.0206460018051251
5	60216402	0.0476619448799287
5	60765202	0.0793156682190956
5	61021021	0.0128918472100949
5	61165254	0.00660836287067234
5	61586198	0.0974104472509487
5	61917889	0.795890962018258
5	62008977	0.692957255375194
5	62104201	0.586884890405693
5	62187500	0.85205132405631
5	62366181	0.83135591605401
5	62487573	0.253276040330104
5	62730770	0.504725291343575
5	63132766	0.234419909984263
5	63312906	0.282497067857373
5	63370016	0.211197748655312
5	63575387	0.915954272881194
5	63982226	0.0144272887231444
5	64468727	0.195048584681816
5	64891416	0.469612947187982
5	65401205	0.146946658895214
5	65600352	0.362997641115058
5	65734763	0.0728919938241325
5	66164135	0.0163760437475593
5	66583354	0.239226102978843
5	66961610	0.181008542761706
5	67188154	0.0457750061718156
5	67335510	0.413766856351182
5	67473938	0.0564876762713818
5	67623533	0.591159732115316
5	67888709	0.0998191878163814
5	68142024	0.1062230850543
5	68728118	0.0803412517605458
5	68883269	0.0178589029217951
5	69080442	0.0872925618330893
5	69468461	0.249433520459167
5	69925187	0.196811058821443
5	70659706	0.0548989612607602
5	71278048	0.190988479517676
5	71391926	0.0323488531077441
5	71549589	0.0643026689915904
5	72073904	0.325159456548807
5	72688933	0.110795786514967
5	73506894	0.16443412041791
5	74027945	0.14153251425177
5	74245701	0.309096020973829
5	74459045	0.378188038038806
5	75354993	0.137602093853066
5	75581779	0.172563164495151
5	75767777	0.195812028862532
5	76142110	0.134694280194895
5	76597798	0.208877257966488
5	77109603	0.156487145668325
5	77385898	0.250394632305328
5	77587359	0.108235849492959
5	78135108	0.217193151846627
5	78521711	0.0899123681186315
5	79111883	0.384183916171365
5	79870594	0.0648960356339702
5	80010876	0.274677731166286
5	80464815	0.242503248060923
5	80803086	0.0368032562774054
5	81053302	0.0616677398574135
5	81326710	0.392994163269308
5	81714547	0.442917269636264
5	82711144	0.568602359303027
5	82910032	0.224083403319264
5	82972811	0.379340095849243
5	83073442	0.484145699146408
5	83453679	0.410872175229069
5	83868296	0.72963563251487
5	84227232	0.573938231137924
5	84445149	0.744394899626043
5	84616497	0.406777561872899
5	85005592	0.213499094306204
5	86111987	0.223951070478646
5	86817782	0.0193615045097308
5	87212295	0.0223731549434627
5	87386242	0.13968358853572
5	87850649	0.580809142954378
5	88006525	0.0871098971410702
5	88392870	0.37625290563633
5	88945618	0.268935364377606
5	89284956	0.144638117197944
5	90012876	0.104312599543656
5	90582967	0.133902433862386
5	91230026	0.442071570376603
5	91483369	0.7223111548571
5	91603871	0.649915729362531
5	91713965	0.0544900220411859
5	91988819	0.705321693376814
5	92445536	0.021538446527597
5	92986380	0.134418247434007
5	93233580	0.475303713562246
5	93457396	0.240874293953714
5	93959147	0.170276844047537
5	94512753	0.130276659698381
5	94914954	0.0671000269054986
5	95789052	0.273434529609693
5	96364726	0.139319321528898
5	97455446	0.10416764408999
5	98023674	0.0493263455370356
5	98225578	0.0098465224474844
5	98858235	0.052602873238815
5	99129646	0.0195882168134806
5	99744302	0.134465863826615
5	100064920	0.0562871005898691
5	100350282	0.200390924010423
5	100587543	0.191694919742479
5	102587029	0.229847971447625
5	103086199	0.238753281067578
5	103279591	0.276915213057804
5	104160881	0.407843700718266
5	104494975	0.257153012998497
5	104793576	0.690595046549006
5	105115027	0.551815496660449
5	105289299	0.373815021269216
5	105463070	0.705126052929269
5	105588351	0.183176615130673
5	105711112	0.467006259922339
5	105973135	0.202627899414699
5	106431760	0.256576333107374
5	106697965	0.0503473221975032
5	106934862	0.223786888617964
5	107096880	0.0386415497325918
5	107398616	0.100510494268586
5	108036934	0.291335103847232
5	108891162	0.266488391305643
5	109481247	0.0481855619587824
5	109838184	0.175960665264073
5	111240327	0.2514922545825
6	385551	0.11899511395865
6	1214360	0.290790229515447
6	2064313	0.124563514906084
6	2574044	0.0557331449328601
6	3142613	0.121113653254548
6	3466484	0.236027475787518
6	3763242	0.471614136594693
6	4129555	0.0102985519962157
6	4420853	0.197558934041688
6	5026368	0.715560704099989
6	5517617	0.45990346008343
6	5685654	0.169581851246512
6	5884926	0.254597825238374
6	6139470	0.468650139711862
6	6451549	0.183618277247635
6	6782987	0.0192669377656848
6	7268107	0.0440210438467513
6	7459670	0.027643084969253
6	7647300	0.0530501539296111
6	7745252	0.166693510911096
6	7894593	0.308211644894675
6	8251945	0.32865427975045
6	8351277	0.175662676987961
6	8614916	0.0566187697323725
6	8718682	0.0210687083153109
6	8811307	0.140317419745753
6	9235345	0.268446195485696
6	9339544	0.888725183391055
6	9828294	0.0846229470085151
6	9988612	0.0713058046995255
6	10125098	0.212974347916636
6	10502069	0.0368124235637703
6	10661840	0.786688286116706
6	11792469	0.118880318384005
6	11901082	0.0694486087288769
6	12059520	0.14586628724077
6	12474632	0.555127136149275
6	12909371	0.121328304186179
6	13736031	0.0392677316142919
6	13903841	0.535973856924326
6	14356058	0.673838966078137
6	14859494	0.0341378041186721
6	15072817	0.0615818267383433
6	15319430	0.324282867486282
6	15408473	0.0163316295965989
6	15565494	0.667402178164938
6	15905654	0.146715789528936
6	16325982	0.029461423744876
6	16428221	0.562285276414553
6	16614754	0.549449507227841
6	16831861	0.843780342935043
6	17312404	0.133129850176269
6	17478855	0.617885533026691
6	17622804	0.0876761432660547
6	17739222	0.0795683393514392
6	17917713	0.560145424186623
6	18253818	0.74105602567291
6	18469105	0.394556282036858
6	18733434	0.188055355846222
6	18886180	0.604278005473589
6	19091634	0.839525457775996
6	19498482	0.357762389517305
6	19682136	0.684519355445062
6	19878542	0.454496067773447
6	20321816	0.760587323387025
6	20957045	0.311688344199197
6	21469161	0.395455128167335
6	21691382	0.183190667576041
6	21941592	0.209751430378016
6	22401353	0.345541477762464
6	22989646	0.287865366590171
6	23464388	0.104711021787326
6	23621432	0.061213905982457
6	23884097	0.174943744449727
6	24241750	0.0788836654857659
6	24471015	0.146712157419588
6	24740160	0.0135748526137777
6	24909642	0.0948746839395047
6	25262648	0.462216427351344
6	25941555	0.405661076558786
6	26204925	0.078498668104849
6	26406765	0.109082926865025
6	27027335	0.0457948400309293
6	27619988	0.450151936575266
6	27880957	0.204227783754047
6	28034568	0.240093178269781
6	28151178	0.163320189675425
6	28282004	0.108867628090871
6	28456188	0.022186145930484
6	29160909	0.262352742712675
6	29327187	0.218799090979349
6	29418868	0.130565195510444
6	29668391	0.589204529192856
6	29930775	0.303712904534697
6	30231570	0.191108841340615
6	30469792	0.0974688849461918
6	30667367	0.0738047040730609
6	30818011	0.00155166240100634
6	31424704	0.478449730073994
6	33288132	0.332985574656252
6	33570707	0.190899096859883
6	34410163	0.223156231916651
6	34811613	0.250882865679862
6	35098177	0.134933032394748
6	36187196	0.125901015046172
6	36529927	0.105478459768172
6	36589657	0.22638239072312
6	37060406	0.0326520108786134
6	37131568	0.00604777820674895
6	37539311	0.314085511374829
6	37973641	0.0682769204223844
6	38443567	0.115775191891802
6	38579600	0.184472404103098
6	39310837	0.0290906397544656
6	40264866	0.069709758181865
6	40636583	0.138669496770366
6	40949560	0.578625734846425
6	41554792	0.342272533796226
6	42801407	0.138839231379918
6	43488257	0.251310305884264
6	43936408	0.0835200994088432
6	44082433	0.329205050173482
6	44291481	0.0494524899316873
6	45301693	0.0377671811566557
6	46262180	0.102647057919559
6	47107322	0.134466264971097
6	48918872	0.130755820579257
6	50972005	0.477234297422981
6	52007762	0.729419484061149
6	52870079	0.135392785482132
6	55180902	0.461489496941384
[truncated: 3,367 more rows]

## Sheet: ZS
CHR	core center	REHH pValue
1	538994	0.463998520756616
1	1450895	0.541534418742343
1	2683817	0.428757862357987
1	2988268	0.428757862357987
1	3172006	0.113135034167276
1	3495990	0.238180381282527
1	3813606	0.299021256710833
1	4500651	0.642052127211487
1	4926525	0.54190445596988
1	5739171	0.276639453478934
1	6545187	0.420056243653417
1	7171714	0.0906196379990437
1	7326265	0.227011341861696
1	7809363	0.356187640861756
1	8177963	0.0271977215571755
1	8313282	0.182548687296825
1	8580372	0.0432147376786273
1	8825614	0.631019565866656
1	9095639	0.568955778460816
1	9342019	0.224606042760902
1	9455587	0.236489435762234
1	9768857	0.320817515887737
1	10027582	0.604373452445811
1	10193810	0.372057280001037
1	10344491	0.73215328181583
1	10447011	0.332884135296172
1	10710958	0.39942324578492
1	11047275	0.620200232274966
1	11242691	0.0246475296201308
1	11285848	0.0246475296201308
1	11524673	0.104399049088852
1	12203788	0.208897637080813
1	12835859	0.178059242364502
1	13382756	0.178977781645074
1	13835369	0.363938335799913
1	14097826	0.115231768477067
1	14367250	0.175797914572256
1	14816852	0.39180250567154
1	15336707	0.323990977990152
1	15650503	0.771867248438929
1	15959554	0.594501583362629
1	16156298	0.888969789323854
1	16694407	0.520898056149664
1	17090518	0.206256500091506
1	17781218	0.152734931501033
1	17944902	0.0953451853067222
1	18277429	0.869492822145766
1	18672415	0.103734381130195
1	19819440	0.177772415591582
1	20091062	0.684152310950385
1	20626324	0.353418661133389
1	20969298	0.920321136183264
1	21103282	0.0528978725155455
1	21291856	0.497010384237376
1	21626774	0.0655507954719999
1	21927343	0.756024786387425
1	22106762	0.633216853286608
1	22260380	0.248169298458951
1	22374701	0.207576945479671
1	22640055	0.194350509582309
1	23555258	0.290653740393372
1	24110835	0.580052373405959
1	24317294	0.262663064461775
1	24570476	0.342218367760688
1	25242603	0.453056871166932
1	26164092	0.137858659084805
1	26781822	0.184658517380613
1	27303736	0.458725655674132
1	28347669	0.099090002533445
1	28868755	0.185481549542999
1	29283035	0.532878358110061
1	29847444	0.292497756594735
1	30113039	0.138031304651673
1	30293895	0.406415346251215
1	30559346	0.805433049270574
1	31059662	0.405174510111254
1	31452653	0.0206997413940696
1	31765269	0.818174254788013
1	32078814	0.135078485106614
1	32518523	0.297917685653835
1	32930312	0.290290205771965
1	33397048	0.297217042515175
1	34099625	0.196877904166153
1	34568770	0.244269150303709
1	34893261	0.183235231622099
1	35121598	0.090134722144715
1	35436068	0.163327968468148
1	35759509	0.234578136435107
1	36101077	0.0039077207462923
1	36288049	0.270397808941737
1	36591694	0.410446785874419
1	37144150	0.255824352357841
1	38056528	0.294149298583279
1	39020043	0.364201953671443
1	39576341	0.137868717026453
1	40187272	0.424672273305691
1	41004678	0.424938693855682
1	41590344	0.773332791646913
1	42482192	0.0269443315462741
1	42926229	0.176744806220508
1	43420206	0.312873331902817
1	43944823	0.309729929784232
1	44142964	0.12569792935722
1	44716266	0.332792013834219
1	45167689	0.145790734150876
1	45560124	0.185828872041653
1	46221559	0.456438132393612
1	47668130	0.453056871166932
1	48541301	0.489273312078945
1	49071891	0.0768849684848684
1	49490989	0.222583689906969
1	49973148	0.267579045086958
1	50323800	0.114600965740516
1	50593345	0.110777413243797
1	51178891	0.131300157602679
1	51623298	0.108713343848171
1	52317595	0.376827272506464
1	53226067	0.0685813523197851
1	53665547	0.20597616261928
1	53938953	0.461669231483301
1	54142490	0.161292941812656
1	54753471	0.475272877119957
1	55599214	0.158889024852386
1	56030741	0.308260701511862
1	56247423	0.481823210147549
1	56382694	0.772253557392714
1	56922211	0.320346094089626
1	57489639	0.0595913586916139
1	57610655	0.0656077257224845
1	57850486	0.650522861780337
1	58958585	0.362137218889126
1	59553374	0.708504606718318
1	59931196	0.0414434636057272
1	60085487	0.357383734783463
1	60580667	0.305540890335777
1	61128655	0.839543346411506
1	61793185	0.569717303072866
1	62246110	0.404169754867826
1	62775591	0.822336431818213
1	63100052	0.477243605637596
1	63336709	0.0223321503123211
1	63754310	0.0986888594994421
1	64035713	0.136099891674434
1	64695154	0.314843463648117
1	65211299	0.148861460128283
1	65550301	0.0318594574826953
1	65958559	0.0423847478322911
1	66262336	0.157931602511139
1	66509669	0.00998350121829971
1	66603366	0.257680126097534
1	66915223	0.454854353917524
1	67509375	0.074448232556439
1	68063266	0.467223333574289
1	69005369	0.00495044192918603
1	69211299	0.13766147863958
1	69883803	0.286255000033334
1	70887181	0.348031736488134
1	71314330	0.274286406540806
1	72292149	0.111259257143002
1	73237167	0.224276183564729
1	73856718	0.123429813419783
1	74549705	0.357149055958212
1	75336694	0.191185557736903
1	76148393	0.291928566366671
1	76705993	0.0992405456054899
1	77322170	0.399326867452855
1	78369593	0.0643963103131127
1	79797280	0.399326867452855
1	80988306	0.385328347453784
1	81401209	0.350861454667484
1	81785186	0.0297648577387443
1	82058627	0.053362879899413
1	82658531	0.243292696468247
1	84165383	0.380111587158583
1	84307277	0.112891698878943
1	84485759	0.261649484981852
1	85238643	0.449456087189348
1	86424520	0.325982201446723
1	87568091	0.440690252157287
1	88737178	0.467305463937199
1	89602012	0.76258632196882
1	89810127	0.90463047651457
1	90163145	0.129673157232013
1	90733436	0.410120529397502
1	91016524	0.179280754403367
1	91325531	0.417883251652454
1	91986949	0.50413268713901
1	92917818	0.259249865181443
1	93695409	0.266960298458763
1	95044175	0.42627496403491
1	96319932	0.379762605825079
1	96923847	0.485864696216526
1	97542558	0.713968519695196
1	98420112	0.150484633835801
1	99468708	0.493461750727569
1	100020169	0.123793893146334
1	100516346	0.51104121673262
1	101117122	0.779050936677667
1	101796063	0.476886804126327
1	102412181	0.161386876273744
1	102860235	0.891741901712463
1	104314452	0.131527983456225
1	105332981	0.107589741709763
1	105876238	0.0408672651895343
1	106183127	0.0544657308418838
1	106956152	0.349342206182439
1	107231984	0.229221728255559
1	107374510	0.381241448289471
1	107517372	0.175774642451597
1	107920013	0.248018697155274
1	108267405	0.181305310347058
1	109424562	0.493570209899697
1	111044593	0.206398711823648
1	112513075	0.2136411608653
1	113456403	0.389328853440122
1	114748935	0.467223333574289
1	115412910	0.0292358840284827
1	115937637	0.821638304769936
1	116167331	0.226072696183268
1	116267386	0.216018213066499
1	116812245	0.71746937235778
1	117133648	0.0797472852895715
1	117370897	0.373319102082766
1	118304074	0.15053992409811
1	119332543	0.796254050290931
1	120046944	0.453056871166932
1	120815236	0.350524716350026
1	121510144	0.264399059973802
1	121774378	0.594302628676002
1	122182489	0.0170362644843645
1	122624260	0.0401939433059509
1	122868517	0.0435049781339296
1	123321249	0.0150507122694159
1	123415058	0.0616340288429724
1	123822679	0.295655230535424
1	124218611	0.646468675804135
1	124455426	0.817022132248045
1	125286423	0.404489416280253
1	126045496	0.0250567895386173
1	126770878	0.386500459428824
1	127749653	0.188869025456463
1	128817407	0.159971137678768
1	129222122	0.761670156072029
1	130042352	0.255108776503201
1	130399244	0.262188202897566
1	130779128	0.363141650258539
1	131520509	0.066726958988257
1	132897286	0.173531756784248
1	133883154	0.623166497444668
1	135337752	0.272852422630482
1	136351548	0.121702127902178
1	136949174	0.372737650981013
1	137487306	0.182152885785808
1	137736044	0.427933278522221
1	138098358	0.28401630080336
1	138439993	0.0523205269878994
1	138769799	0.107717825675973
1	139681767	0.0891534367638673
1	139982420	0.383780429759615
1	140366937	0.193684783813248
1	141567935	0.103916511500937
1	142501594	0.0808350067063574
1	143220180	0.236087525366593
1	144036903	0.658998932559481
1	144339262	0.207522059025825
1	144568033	0.112187381131294
1	145079159	0.461700037213433
1	145795315	0.221887551780892
1	146397176	0.224583671999778
1	147085205	0.425042041995824
1	147752241	0.0375010004812419
1	148647766	0.0759108077956443
1	148966938	0.301598139008876
1	149582843	0.321861101652706
1	150421881	0.197426837778625
1	152182991	0.102383497227276
1	153554840	0.0594345578507251
1	154521180	0.148346707268267
1	155264036	0.0488755744805143
1	155641039	0.128753523001548
1	155856172	0.945286154127613
1	156083886	0.250623459601073
1	156439901	0.141527602927484
1	156790778	0.0947005257049771
1	156991285	0.221429346450886
1	157418680	0.217217278525419
1	158177880	0.185879448102822
1	159167000	0.011635867545966
1	159757812	0.235827633811158
1	160332368	0.0266141648803244
1	161492439	0.0656710248406662
1	162163815	0.122330943622794
1	162560653	0.262175435016092
1	162853072	0.048649824887911
1	163136137	0.00182380496334522
1	163254243	0.0462961854813893
1	163578263	0.487921434283448
1	164118292	0.0232829076337751
1	164517596	0.0410828632591461
1	164831492	0.074113217367722
1	165627067	0.120416952194462
1	166168173	0.303631771292688
1	166330196	0.245281116574644
1	166866307	0.308428086992256
1	167364160	0.496947932042899
1	168289093	0.201091028970512
1	169523933	0.209116424316159
1	172634605	0.181317774589056
1	173290151	0.171937859461939
1	173639755	0.00792012849600665
1	174219021	0.0295396335179631
1	175174725	0.0136003134238797
1	175919262	0.257760720141941
1	176693521	0.113081266256298
1	177322145	0.260043942146106
1	178226798	0.549500502733533
1	178917269	0.428659391664426
1	179593592	0.417039667574656
1	179899939	0.682322052699263
1	180646131	0.0465074460275274
1	181713707	0.291342504609898
1	182240077	0.293379283669823
1	182773086	0.166153688738312
1	183386371	0.212645793788794
1	183793844	0.308527875790342
1	184390916	0.487278551411161
1	184972214	0.112577546519435
1	185346041	0.842711308530263
1	185900782	0.400327437517098
1	186986600	0.694101384168256
1	187517099	0.674769036212277
1	187664087	0.107657835275082
1	189104802	0.360848266848368
1	191229772	0.307027382816733
1	193435949	0.389813596129988
1	194835877	0.171437781685233
1	195675735	0.184413379948857
1	196573606	0.568577407855501
1	198352874	0.51662070351295
1	199693685	0.0243872781896116
1	199994142	0.130731075647269
1	200279109	0.148941891431669
1	200861343	0.107012432693885
1	201952074	0.569666795219293
1	203008838	0.425652659217685
1	204074002	0.0220918512697491
1	205443443	0.0529424145013285
1	206737953	0.309422066419301
1	207259266	0.275051538944254
1	208352602	0.136399979898297
1	208804559	0.236472836481758
1	209085716	0.158226068467543
1	210370086	0.379940139637838
1	211557275	0.434699142128604
1	212720312	0.129171758663065
1	213020687	0.186148909655322
1	214126922	0.585243377948083
1	214716475	0.0913327395477137
1	215483596	0.252918233311805
1	217911762	0.0788406344743697
1	220207768	0.412091321505446
1	222404214	0.30701425199624
1	224177179	0.141027787806842
1	225798486	0.290006186788209
1	226897045	0.194267737422259
1	227968425	0.312873331902817
1	229337894	0.291631337469113
1	230360794	0.290978443652314
1	231515670	0.403840001888726
1	232471104	0.386800352123366
1	233683374	0.201812227963342
1	235410283	0.0154643629946757
1	237556644	0.340795388858384
1	239419496	0.382536570510449
1	240723212	0.490324045249316
1	241056860	0.0683647476422205
1	241974982	0.571164605731379
1	242613969	0.172050307504781
1	242929803	0.0484943588764448
1	243217980	0.789312866896485
1	243491619	0.0136833415565711
1	243627837	0.0172991563270886
1	243957934	0.0748880827777183
1	244591219	0.0514143111850582
1	245398791	0.168118396175027
1	245610266	0.172271364362899
1	246852022	0.0586741149174316
1	247547695	0.0115925686055928
1	247967501	0.543262429557245
1	248507180	0.384394302891215
1	248790310	0.153406317516442
1	248981228	0.528179698147093
1	249337940	0.641423659861652
1	250266433	0.176576249293529
1	251326067	0.434544264173171
1	252280326	0.0482790647863128
1	253392804	0.231652465316636
1	254852285	0.224942588349587
1	255882462	0.269534689967345
1	256689404	0.316059121196603
1	257486630	0.467223333574289
1	258175711	0.59655346118027
1	259219983	0.0975433813569102
1	261006783	0.0378533355149949
1	261995149	0.0251589077571487
1	262366428	0.00814525819530442
1	262987363	0.305674844741307
1	263521544	0.00385714801829006
1	263927345	0.0454506156558827
1	264692187	0.147534234161636
1	265171004	0.889529946961243
1	265897775	0.857011760688236
1	266722257	0.766839140759857
1	267354693	0.858890177175363
1	267728927	0.855665118327911
1	268095300	0.682686546247318
1	268376968	0.650450175694094
1	268651543	0.604669556223079
1	268791411	0.188753348588192
1	268938292	0.431807874506804
1	269048491	0.334109770819333
1	269141295	0.0934472996977705
1	269270227	0.740130392453364
1	269875732	0.432027760434889
1	270570750	0.322377718697716
1	271595778	0.122960968354067
1	272052433	0.345472797553767
1	274725816	0.348291959318888
1	276356508	0.230149585397081
1	278476778	0.0299247193752856
1	278791449	0.00914879209519137
1	278970058	0.00993364464989965
1	279187584	0.625995577097545
1	279383381	0.429845449829599
1	279657808	0.900229965710134
1	280002804	0.00774751003449358
1	280138107	0.0314996586427601
1	280424471	0.944491137290172
1	280638460	0.932178422586353
1	280942749	0.194872323046429
1	281279817	0.641424486636216
1	281427364	0.123433018049252
1	281574427	0.0954341127272278
1	281918493	0.854667645998012
1	282238830	0.261980337194986
1	282748979	0.296776791933129
1	283055803	0.130518811565888
1	283258225	0.0665874880378963
1	283599109	0.225755814987509
1	283705634	0.238274280458881
1	283816634	0.483760348513951
1	283992512	0.481508284724125
1	284380751	0.824830121468299
1	284626418	0.0383650077171614
1	284830019	0.378397922632938
1	284974287	0.00465835797736868
1	285032331	0.017121125319618
1	285391466	0.00618108433141539
1	285699973	0.202249348341439
1	286047369	0.254110956823338
1	286685576	0.0301471886988272
1	287502617	0.456452419522195
1	288163424	0.151379956989708
1	288521728	0.346504277933782
1	288669417	0.564343119087048
1	289068827	0.277903544882652
1	289638841	0.249942361587596
1	289944153	0.543309848000689
1	290699869	0.0992973003986609
1	291160582	0.177553363789511
1	291488133	0.100571634337578
1	291706086	0.0128653888638161
1	292180037	0.123660159740163
1	292580243	0.0127442857856046
1	292873176	0.139151223021094
1	293234285	0.362715244209359
1	293657795	0.122922800901684
1	293965558	0.0682432394250733
1	294354170	0.145610772058453
1	294887498	0.0782362999998744
1	295469469	0.0104571653151006
1	296375597	0.140506195952799
1	297352388	0.218260577631994
1	298380315	0.292533642693591
1	299312155	0.246675011445242
1	300627671	0.107441877992372
1	300961549	0.345409577355722
1	301090266	0.279670042927723
1	301867233	0.178178777732774
1	302395255	0.939093201121476
1	302617939	0.36041368302194
1	302888618	0.914554139090526
1	303311251	0.294928592512325
1	303583214	0.04017586766629
1	304020287	0.21506545429761
1	304872033	0.671998803255173
1	305283091	0.833623950849655
1	305750250	0.0273205169891338
1	305928684	0.840174325845007
1	306244659	0.354198776405361
1	306701252	0.298001436674583
1	307295007	0.111538795478559
1	307856873	0.225316799739853
1	308476603	0.031192888205356
1	309009432	0.306004608681711
1	309097335	0.215237311389517
1	309467227	0.0703129248667058
1	310009833	0.431111984382769
1	310779900	0.295554193981485
1	311218538	0.447804361824278
1	311686101	0.29330336624496
1	312190011	0.345062261122524
1	315041925	0.202978998786725
2	558104	0.569189877908476
2	993752	0.447488043061727
2	1630045	0.256406489275595
2	2226849	0.126505824854922
2	2621694	0.317218171884094
2	2902445	0.877137776148858
2	3125176	0.886694743272554
2	3861023	0.90045034977303
2	4861056	0.734932588012086
2	5216041	0.970795195815233
2	5592652	0.927482107539158
2	5934790	0.613134894659339
2	6074483	0.202144448899875
2	6424820	0.54352377065429
2	6825243	0.376129050077832
2	6947463	0.891703640007541
2	7598309	0.736682294240413
2	8203836	0.0368444359831324
2	8472395	0.182537401130382
2	8919719	0.339451292559503
2	9390492	0.392445434055202
2	9740777	0.208563222062302
2	9915470	0.320072140887593
2	10447865	0.0931373319116541
2	11296834	0.142703647911793
2	11838717	0.296090937152129
2	11999177	0.0813172087172486
2	12390026	0.336208067704566
2	12685100	0.291927339571026
2	12826751	0.385897376384502
2	13587925	0.361602334985775
2	15617912	0.316435737113877
2	16110929	0.129840092977466
2	17003374	0.160452616112039
2	17717290	0.10279544916992
2	17855598	0.112375699583376
2	18261994	0.0859468946029196
2	18361345	0.0197530936886514
2	18423108	0.0565510897454762
2	18517889	0.00493766226771996
2	18748658	0.410372198991631
2	19007226	0.0115936796521073
2	19295242	0.0748667078600195
2	19562479	0.205106134262016
2	19778017	0.529807951575509
2	20448645	0.19773098746353
2	20908928	0.349336718952992
2	21205404	0.259962759644304
2	21667610	0.417234367743256
2	22384682	0.503548696879757
2	22632595	0.00993529223068434
2	22822259	0.125165357616535
2	23035471	0.112160069246624
2	23191034	0.0631366087867492
2	23815878	0.19003232347575
2	24532470	0.0896064226645866
2	25055894	0.180202902615164
2	25425758	0.380879177927321
2	25783806	0.640477738848096
2	25904230	0.578461889218484
2	26163912	0.259157083893455
2	26808309	0.0180441477062995
2	27196831	0.418518605164581
2	27727334	0.826316728650455
2	28160031	0.0969273709525238
2	28267758	0.452682351942887
2	28424731	0.59952989798733
2	28567445	0.160356468367545
2	28693687	0.472708457801341
2	29004808	0.525638693785115
2	29324289	0.228911904180725
2	30158090	0.805526179056
2	30978710	0.0923607352404805
2	31574169	0.406298428199243
2	32425406	0.151166070860989
2	33003191	0.381254368904755
2	33316943	0.29559060709066
2	33573516	0.121329855091476
2	33941563	0.059672904636831
2	34726397	0.333277350944979
2	35350869	0.895226542830172
2	35568842	0.195515902630161
2	35799255	0.19805573775992
2	36184695	0.358705989233725
2	36494396	0.794324808410651
2	36776299	0.235197944605298
2	37304703	0.429237289475971
2	37511174	0.446526531997281
2	37754713	0.511706804294526
2	38291778	0.127789111280656
2	38895245	0.40708379660882
2	39704654	0.0229588152380594
2	40521431	0.20792224980616
2	41010805	0.220632222551014
2	41304632	0.13258550979816
2	41614172	0.153585540597859
2	41849936	0.238353759881272
2	42075136	0.309722314778726
2	42156962	0.423791113605937
2	43222575	0.750685640916204
2	43926344	0.433361445915236
2	44316538	0.0816703140147323
2	44643200	0.201317731739274
2	45486646	0.260506789347121
2	46198207	0.118492925764357
2	46352522	0.0225146499867916
2	47176559	0.491083154339298
2	48057425	0.465895484998216
2	48759217	0.284845908937446
2	49403976	0.020701139558199
2	49556495	0.642734245435771
2	49848465	0.137187605589349
2	50178578	0.0292858036583628
2	50281569	0.136530388712568
2	50545431	0.244745574611457
2	51048986	0.196421375871
2	51634782	0.165069588421002
2	51949534	0.162521044806126
2	52751182	0.587109448554679
2	53813839	0.306602957596616
2	55252132	0.729744934161569
2	56733451	0.413735279185373
2	58924922	0.453056871166932
2	60169851	0.279219056479437
2	61185309	0.328504153050355
2	65085801	0.792827718336506
2	66492531	0.475577946080404
2	67930420	0.278451569652288
2	69032232	0.023153908123936
2	69307595	0.0384728290170394
2	69929286	0.084760939997478
2	71403064	0.205602960526423
2	73307710	0.0683857297861753
2	80997977	0.500364380733264
2	81547612	0.195344040421995
2	81699824	0.195986691797214
2	82012969	0.236964810953466
2	82868832	0.884807436539872
2	83579760	0.0195507810240871
2	83989175	0.44263846295129
2	84625099	0.503676804382282
2	85296377	0.361122025582161
2	85799821	0.395296425363414
2	86681599	0.159438605123316
2	87245331	0.16727625303809
2	87559028	0.201104829747455
2	88074723	0.443406925048689
2	88809907	0.401727806405268
2	89314514	0.338353859011427
2	89614729	0.329933086743373
2	90008160	0.790378137758999
2	90443567	0.359877923397754
2	90664759	0.648399029126678
2	91165279	0.509029468637706
2	91816158	0.3437149021427
2	92133212	0.183152140631362
2	92555101	0.0732359325527034
2	93196606	0.100421827607623
2	93511919	0.0247345019191294
2	93833189	0.198123162921068
2	93917953	0.0469861505399651
2	94144562	0.679949029703775
2	95557785	0.488385650805175
2	97374954	0.356517519807794
2	98131389	0.138200139711759
2	99281473	0.310362870113293
2	100435975	0.154983952523455
2	100738037	0.858961296464362
2	101069407	0.321286277974036
2	101676621	0.446654188166943
2	102748092	0.224468573377551
2	103387710	0.025892257396701
2	104244439	0.461792044388239
2	105218538	0.10886802720007
2	105615572	0.105646904180384
2	106034002	0.157142071843733
2	106408735	0.308998865744166
2	107128514	0.132475690387189
2	107731296	0.491388759356861
2	108742864	0.405554906507856
2	109894805	0.48616355168917
2	111024140	0.398427776204742
2	111452247	0.0598492606575675
2	111903143	0.0653878765195672
2	112370549	0.452143257862922
2	113615280	0.51104121673262
2	115253806	0.233579913729315
2	116579163	0.0677271648678593
2	117166132	0.121451676994003
2	117678433	0.259392226976771
2	118291616	0.765281153977225
2	118666692	0.294627519670634
2	118984725	0.222525321737635
2	119209385	0.241981840280222
2	119591487	0.680852364831497
2	120092664	0.0786921229522416
2	120818175	0.23485860190593
2	121107144	0.211004836805127
2	121254051	0.383411877765931
2	121372558	0.25661344343128
2	121594034	0.357668301596896
2	121664584	0.828704362562639
2	121965978	0.771185682057923
2	122515361	0.0584214518608581
2	122980489	0.647681897375889
2	123486216	0.327403623551339
2	123862572	0.0693565061830081
2	124311109	0.227646554108559
2	124646296	0.248300823126808
2	124953578	0.570379812791565
2	125302969	0.290797350193619
2	125619362	0.112576437648966
2	125984618	0.131505243524942
2	126595057	0.190656488116907
2	127165879	0.0667391107619308
2	127848667	0.501716896467902
2	128423142	0.0440482486348088
2	128819985	0.485443105660141
2	129555470	0.532586008580028
2	130605349	0.0318351394285016
2	131058123	0.0293940532360423
2	132020857	0.252503280733148
2	132808324	0.0152363522878068
2	133017445	0.249322161332958
2	133147760	0.126232444592424
2	133363431	0.328389658242947
2	133477953	0.20674579821632
2	133773698	0.35963074762023
2	134263042	0.211260655178888
2	134757330	0.458260468091668
2	135044628	0.369865680512514
2	135380136	0.19039109102614
2	135962311	0.396108615722948
2	136812794	0.166281244960391
2	137527992	0.391826705004639
2	137960030	0.110762616820064
2	138458714	0.143546993875237
2	139322403	0.767756691372175
2	140124716	0.202286243081735
2	140919339	0.398087635006331
2	141513682	0.359230948435194
2	142042965	0.544228227443671
2	142446682	NaN
2	142782273	0.244633311752295
2	143161826	0.473573187432524
2	143420778	0.0317999003538305
2	143919563	0.851791960865088
2	144812822	0.0533979303009889
2	145087330	0.142947609405193
2	145255625	0.105667045346682
2	145615845	0.00378732043493945
2	145897736	0.949993637545574
2	146240244	0.0685163614511348
2	146465616	0.170365737031489
2	147378665	0.864064692925386
2	148508295	0.533586474918237
2	149289773	0.645260383740568
2	149733210	0.425251259961752
2	150160610	0.0343955969073629
2	150541830	0.0271678470821407
2	150835642	0.091106417760636
2	150961778	0.0759993478296494
2	151071769	0.116140876660404
2	151438862	0.10155217861203
2	151940545	0.425111071764406
2	152323486	0.124071468358779
2	152437189	0.0688825458704618
2	152773668	0.058187278224189
2	153092965	0.076003406333593
2	153568664	0.24432047086696
2	154086783	0.00469880563793001
2	154313604	0.227182469747446
2	154410980	0.372722218291733
2	154817782	0.396247485887155
2	155255470	0.206928726516294
2	155569009	0.287013128448008
2	156435205	0.108740967761516
2	156992483	0.201123858699052
2	157250397	0.349673477828379
2	157968002	0.355756870254363
2	159542371	0.0972425407393438
3	1618335	0.725146087740012
3	2047967	0.818250835776365
3	3062515	0.32255370674666
3	3518766	0.0634186721059213
3	3702472	0.0994967019820842
3	4224812	0.837398382620654
3	4814399	0.119798601429885
3	5179684	0.10411323864211
3	5328684	0.163581138172394
3	5535313	0.0369334835560301
3	5671673	0.368098732222989
3	5848567	0.0543305421478117
3	6121573	0.437982990761566
3	6827245	0.00122219144388191
3	7445362	0.210682486985508
3	8307753	0.061432637867357
3	8933831	0.199316813025745
3	9450717	0.326457625450298
3	10330297	0.261930679072244
3	10754380	0.290016434564942
3	10911987	0.501231370349977
3	11379688	0.117701010120037
3	11807597	0.907972755946851
3	11883846	0.169837963612129
3	11937253	0.0334937913196435
3	12164230	0.307006392804057
3	12258019	0.465809184356776
3	12640528	0.0619662752152025
3	13248056	0.600825865112633
3	13530189	0.0903258866212013
3	13729930	0.0734311127708509
3	14159299	0.11895854188901
3	14727405	0.439162424081102
3	15101229	0.0132681669857875
3	15591298	0.257152378004546
3	16175707	0.380903075921239
3	17044053	0.505772823311974
3	18288787	0.354651433119491
3	19192350	0.0740938107488029
3	19476880	0.378430716226198
3	19812137	0.108324408916316
3	20480537	0.0123584020801608
3	20871664	0.243188979531992
3	21019276	0.223277545681334
3	21919279	0.222995743075618
3	22689623	0.255788123014409
3	23031196	0.202665205804869
3	23170134	0.0237304973044106
3	23593178	0.469341770018035
3	24289849	0.285404492473858
3	24486633	0.106981289649535
3	24789679	0.178518727340381
3	25306466	0.239203902713384
3	25744852	0.281874698710181
3	25972220	0.081511237561435
3	26202249	0.434662547146364
3	26342246	0.127075907988005
3	26416521	0.873644119775176
3	26676891	0.360838987365776
3	26868110	0.42338305632114
3	27129664	0.380080796739399
3	27231712	0.137183040885061
3	27388441	0.148267874507531
3	27830436	0.460051177573483
3	28462088	0.316437575232662
3	28738494	0.184024190477685
3	29015234	0.774601108813317
3	29425837	0.104984350483842
3	29904581	0.446732930573811
3	30297813	0.395546657849915
3	30624181	0.152861471614796
3	31099779	0.0736490290889148
3	31509422	0.662193242829917
3	31607940	0.184096635606952
3	31834279	0.0466650376068036
3	32303049	0.198709660060632
3	33417430	0.199462444424613
3	34371670	0.151149531988698
3	35201684	0.32434558667513
3	35704457	0.0893941887215595
3	35955174	0.0781558530363997
3	36248001	0.217931224819662
3	36981376	0.664317244110813
3	37588174	0.289058504511769
3	38939849	0.315905001756264
3	45284621	0.402631228621876
3	46980826	0.604982249570483
3	47461340	0.237995651728367
3	48012620	0.239638650183704
3	48327903	0.110505408652969
3	48678474	0.0873106035497035
3	49074488	0.177113553898516
3	49397728	0.0602831930519796
3	49694523	0.02605891122937
3	49994005	0.0318297552950548
3	50442818	0.0121202475007977
3	51129579	0.289717288646157
3	51733624	0.0194066706332046
3	51847495	0.0222713617178883
3	52073652	0.0315515424987755
3	52436462	0.0224651613988323
3	53036663	0.134981331865855
3	53324446	0.0420088628842338
3	53773542	0.02397700439635
3	55181151	0.273073568221869
3	55596885	0.0934068518401821
3	55803786	0.0542549676553711
3	55991372	0.0811623384248987
3	56347678	0.246979316000262
3	57034435	0.115863218942566
3	57563830	0.464541580077339
3	58076631	0.235050608114057
3	58726632	0.0596396038162818
3	58982443	0.0520374927106002
3	59361069	0.0108285974590143
3	59497153	0.337320969766487
3	59875910	0.0197553927616993
3	60664979	0.312873331902817
3	61314641	0.312873331902817
3	61720671	0.0321104904698428
3	62160430	0.0371821188641923
3	62544914	0.12385243793072
3	62986057	0.268648799607908
3	63528429	0.235070730005988
3	63671284	0.115264314547495
3	64041489	0.301405876342531
3	64236081	0.113010749830861
3	64950888	0.196682114963811
3	65796181	0.327329905721621
3	66212024	0.292048048642227
3	66698656	0.0803160314326196
3	66900392	0.0152710175496648
3	67092790	0.0530157016868491
3	67620447	0.0544689465070591
3	69020901	0.206130292289042
3	70373550	0.0907680011569624
3	70781433	0.355728854931119
3	70874702	0.241695059884653
3	71260188	0.112117016623811
3	71499785	0.0533230286511792
3	71606156	0.13540686370841
3	71760013	0.751158205205951
3	72022653	0.665347765807105
3	72267993	0.0554959225590754
3	72568633	0.0950504093494056
3	73550996	0.481807064592522
3	74751175	0.257615132659638
3	76037342	0.178148357983205
3	76873474	0.107979899647696
3	77402799	0.43268402228784
3	78041225	0.17386179493836
3	78379597	0.023225694219048
3	79200113	0.167986706999578
3	79925927	0.115859167750901
3	80698337	0.301840874029823
3	81769712	0.767458268999557
3	83510157	0.341173807811722
3	86718542	0.353409088518207
3	87984259	0.218041602623729
3	88911542	0.185647430800565
3	89277093	0.0796950303155804
3	90120748	0.30297406207965
3	91087669	0.25657884570435
3	91358819	0.0296590947977575
3	91551414	0.216939525702992
3	92530154	0.243022338524665
3	92704663	0.0521941829538444
3	93332938	0.108192717856085
3	94108405	0.190921014697459
3	95206539	0.453056871166932
3	96669097	0.313690588585198
3	97544487	0.453056871166932
3	98017211	0.367232760708754
3	99344470	0.319839877088491
3	100262836	0.460821415288287
3	101449454	0.393485455617351
3	102336155	0.0285888619773426
3	102591875	0.0414627690278845
3	103240804	0.420738904765967
3	104264602	0.156734064695843
3	104892259	0.0744516978732598
3	105491955	0.180518446957231
3	106659481	0.155874860340014
3	107400893	0.101579760108288
3	107726835	0.107943658222173
3	108050907	0.155239085163457
3	108821552	0.171243068647517
3	109644770	0.0351361051935634
3	110308215	0.259609941008737
3	110829423	0.0418403573355324
3	111110829	0.170898954850983
3	111848584	0.248589405001856
3	112899601	0.312873331902817
3	113851167	0.286735044418071
3	114649676	0.211559636374039
3	115420347	0.00674885906582289
3	116498857	0.182126566420239
3	116979480	0.0291814677075581
3	117135397	0.00339980654454508
3	117342503	0.00441831994673069
3	117552805	0.123005442885383
3	117985990	0.0123494964413772
3	118631616	0.128070678461033
3	119281039	0.047478276717125
3	119560472	0.0246938160053107
3	119708531	0.0214373902835562
3	120122659	0.0347892208065521
3	120663786	0.00701436775178243
3	121519359	0.422407397481959
3	122322743	0.462934880148273
3	122507021	0.57325633755126
3	123391698	0.146041985792338
3	124258701	0.1907356036634
3	124785893	0.490128549216201
3	125178983	0.249599691592069
3	125701477	0.296624358493798
3	126339669	0.210521619332025
3	126525831	0.473493560709483
3	126724451	0.291131339248062
3	127668350	0.333797590832754
3	128803320	0.249702545144575
3	128985643	0.0601850657153143
3	129398148	0.0483259322667737
3	129654630	0.791501193147152
3	130435991	0.870841948803459
3	131763264	0.117936637528761
3	132752348	0.074347154145232
3	132845459	0.0717188123438815
3	133367111	0.218206314252009
3	133589806	0.206958711646728
3	133902944	0.151465257589131
3	134200698	0.111519165542411
3	134837599	0.338276105375247
3	135426477	0.100304023802912
3	135793071	0.314073429443994
3	136421279	0.223222451062042
3	136655700	0.274381788560515
3	137248114	0.0767254712588154
3	138346114	0.380699920515028
3	139120493	0.319800324833309
3	139440539	0.404237272795985
3	140320290	0.72049993370026
3	141253375	0.250935243874199
3	142355121	0.467223333574289
3	142698914	0.424431158599222
3	143740880	0.322844386645444
4	1061455	0.287489786263564
4	1376009	0.702701847611215
4	1723367	0.104272574845296
4	2276568	0.87991107266969
4	2824553	0.251685916251938
4	3184299	0.78382191740895
4	3658542	0.11065256681499
4	3948700	0.522362811081962
4	4286161	0.619645604703835
4	4584158	0.375620790870248
4	5123531	0.733310606271888
4	5440767	0.29459846049236
4	5759320	0.162459007271439
4	6131641	0.742321658013318
4	6575442	0.958336395757473
4	6886321	0.714259962557579
4	7425524	0.860993433320052
4	7598258	0.370883082008762
4	8035215	0.630152393930067
4	8590028	0.263788916460166
4	8715193	0.28827401386588
4	8897693	0.919001593522596
4	9099646	0.680107706820236
4	9420317	0.945106556487576
4	9786663	0.616508256643313
4	9904175	0.223190179695365
4	10087329	0.177036780619168
4	10350732	0.539929667502954
4	10494332	0.186807354195993
4	10621774	0.497897746725361
4	10724933	0.953748505846595
4	11292514	0.986041286680574
4	11786099	0.0502471526107738
4	11868536	0.440828984785178
4	12397296	0.554278670241192
4	12598417	0.964073305629518
4	12975277	0.471880755094015
4	13410728	0.980890857424106
4	13620959	0.384218559774991
4	13819403	0.121595207617592
4	14296233	0.224082553878977
4	14793188	0.54254704873737
4	15117689	0.543698500373692
4	15428361	0.237139066091469
4	15572123	0.0282412436923596
4	15847010	0.163491416548856
4	16128989	0.220498665464674
4	16375008	0.0586125721016221
4	16482525	0.222514795931169
4	16746703	0.0128821644556591
4	16977528	0.0477672826340036
4	17173931	0.0149156631316869
4	17376024	0.380418096973557
4	17687305	0.0191461328632029
4	18024306	0.433733115398279
4	18543473	0.200218845803939
4	19116455	0.0336070772384855
4	19358046	0.0343273360003122
4	19678062	0.446203526343459
4	19892583	0.187541723846
4	20521476	0.181216225630988
4	21245460	0.0134239735373411
4	21435456	0.169904307755824
4	21666988	0.0354575341738352
4	21826646	0.249690978033313
4	21968006	0.248139101362029
4	22103908	0.0611350189056685
4	22331204	0.323350866644263
4	22982984	0.459482764038397
4	24081048	0.0829728370355251
4	24762359	0.320101193226744
4	25370187	0.254297836213672
4	26125359	0.155416320780658
4	26738391	0.487799351872078
4	27715193	0.0119242758052304
4	28507354	0.739643357234192
4	28948249	0.22187840143092
4	29662350	0.338038563825949
4	30077329	0.200996894987285
4	30351748	0.637940519878697
4	30797974	0.396735150099086
4	31224881	0.738831570387038
4	31779851	0.0103701031549182
4	32458705	0.69294439973333
4	32808516	0.087014952152529
4	33479668	0.200155583224369
4	33796173	0.0100154645479517
4	34024206	0.0177850041962529
4	34358769	0.210146295240002
4	34590669	0.344847803278101
4	34820774	0.681088326367762
4	35106678	0.449394722184092
4	35331563	0.267417807887852
4	35645760	0.0200182449894499
4	35875662	0.0549392634299418
4	36392116	0.280472628964358
4	37405775	0.438599010949092
4	37954325	0.0023425447161538
4	38365785	0.00555910098055068
4	38722769	0.0923838171389855
4	39223360	0.292712384018527
4	40289337	0.106740853680838
4	40834296	0.107376763188548
4	41366075	0.360198814531947
4	41695115	0.0724756290041491
4	41850961	0.340359819031934
4	42211894	0.315394147180388
4	42453804	0.29932858028607
4	42904559	0.314993019723771
4	43457323	0.0990277842246422
4	44106242	0.14875666472083
4	44650270	0.130919986311671
4	44943111	0.420443375402216
4	46015314	0.40092443664319
4	46967246	0.379597003168276
4	47419186	0.476559077743244
4	48662172	0.271068073848044
4	50324662	0.0608461264968578
4	51508770	0.243214616860151
4	53192951	0.177498777542984
4	54649134	0.305493786718904
4	55649980	0.132348053858273
4	56947131	0.0988827557950662
4	58857820	0.106880057400285
4	60041570	0.0219471958231038
4	60726343	0.208363534979327
4	61081198	0.0819132872355964
4	61301912	0.0328870858783495
4	61933172	0.41295160613397
4	62826095	0.324014318710476
4	63472694	0.0256313533647084
4	63970546	0.251083921623265
4	64494285	0.0600012158456584
4	65034932	0.298126217117424
4	65588397	0.192511967184267
4	65904834	0.276263596726324
4	66538625	0.0356391384854581
4	66975299	0.160177945353775
4	67361584	0.354718467702328
4	67679405	0.0869221175645239
4	68074105	0.102334143144421
4	68439135	0.196935730401142
4	68864442	0.020383310090874
4	69190275	0.160410652123036
4	69352765	0.237564723600417
4	69557170	0.185164229624417
4	69790442	0.359744734542481
4	70165381	0.367137242008468
4	70367949	0.0757439795303178
4	70839008	0.390037257876918
4	71182111	0.734192356380211
4	71299938	0.0412368340587141
4	71380235	0.184224107800139
4	71724790	0.45474173085897
4	72407315	0.271282310972469
4	72887535	0.294232141571099
4	73313544	0.428804712780318
4	73927165	0.401639731830156
4	74278527	0.0860195405647288
4	74832145	0.103845000201747
4	75361238	0.275665726438553
4	75517758	0.226742751489279
4	75686740	0.401561583445281
4	76106537	0.0439913711839965
4	76709624	0.0431188507213042
4	77059851	0.243784608989007
4	77474389	0.486648943836006
4	78183617	0.31776173346138
4	78852563	0.496212527849065
4	79307730	0.470394555262249
4	79868096	0.125287414796375
4	80670306	0.13979147527893
4	81418942	0.220405930148122
4	82509955	0.226492004582953
4	83377899	0.0954754010128591
4	84164629	0.426613344002489
4	85259584	0.17608431681183
4	86286164	0.436811277634576
4	87091001	0.294569076556332
4	88067987	0.288693308037582
4	89502202	0.0961018533613574
4	90607945	0.0268899337324595
4	91331768	0.370722953622017
4	91849000	0.102113987876086
4	92460923	0.311177932752555
4	93176203	0.140344338667181
4	93785311	0.185717726449275
4	94620399	0.319871684675616
4	95280588	0.319871684675616
4	95871507	0.373469771023297
4	96756176	0.318126407921936
4	97686831	0.450302895986267
4	98248323	0.352843210307465
4	98567832	0.730812855426554
4	99016750	0.206582881829752
4	99452245	0.46064384892832
4	100102399	0.445928249694812
4	100809584	0.194547014130198
4	101377409	0.432991825781093
4	102030455	0.106316759345043
4	102582571	0.249689906444014
4	103153207	0.13060759423128
4	103357833	0.916285899684017
4	103655148	0.181027508268651
4	104362982	0.486053707225493
4	105013600	0.105757115414675
4	105576359	0.489558738293341
4	106200186	0.453056871166932
4	106823937	0.205828540050949
4	107657199	0.258506606331408
4	108164525	0.262069603408473
4	109091835	0.423155800216554
4	109813084	0.760454009475899
4	110470671	0.169427108856767
4	111854748	0.61559768288803
4	112358682	0.602639774362636
4	113611723	0.1400155142634
4	113776100	0.208653342071768
4	114073713	0.953619908977354
4	114337700	0.0069620776379371
4	114564824	0.0291230472569923
4	114862820	0.0192450338089875
4	115122285	0.135224650447451
4	115333884	0.258450271372577
4	115806344	0.0350670554331085
4	116404757	0.124880542963843
4	116801644	0.25191869083025
4	117101480	0.384925606532011
4	117221115	0.88419274394594
4	117356326	0.0157743509213048
4	117559384	0.1092425219778
4	117712665	0.038284898622156
4	118026154	0.528518802173992
4	118346202	0.966853306933023
4	118751635	0.488478397832857
4	119580880	0.0393092742695582
4	119857839	0.757148859138928
4	120145147	0.0412888409361291
4	120681397	0.287443562943855
4	121144738	0.842868412896211
4	121409508	0.838105754472695
4	121586313	0.51377485341161
4	121743349	0.74294707512355
4	122146994	0.144143622790107
4	122400174	0.392477690098511
4	122831939	0.20485665876358
4	123110926	0.0267688036141473
4	123487956	0.146604843064002
4	123849173	0.147687155916901
4	124364352	0.336536139470004
4	125196657	0.030104153743792
4	125891098	0.272911910828289
4	127268952	0.0848760655770007
4	127500633	0.0780528305860388
4	127823252	0.591415192154635
4	128160537	0.300200969320155
4	128499892	0.0867411192955842
4	128714633	0.503832720427879
4	128970286	0.0129121584666731
4	129147996	0.187708161498815
4	129497351	0.0618283766780524
4	129723664	0.396763124886897
4	129945523	0.262735794164683
4	130059589	0.60459728710808
4	130253747	0.0548948986040368
4	130760206	0.0704309784760215
4	131222886	0.0694919180728007
4	131694975	0.130468242371911
4	132187866	0.158014156196331
4	132357713	0.323125364360497
4	132668345	0.461110343774735
4	133066144	0.203594291013323
4	133349312	0.193271997565289
4	133600425	0.213961991704951
4	133824284	0.0859151249411009
4	134044395	0.253170293134261
4	134462725	0.162920228178663
4	134760353	0.407303566119923
4	134912831	0.387787622817982
4	135028193	0.11968253405923
4	135180658	0.106822221329098
4	135506987	0.112520989987433
4	136124569	0.574469504427635
4	136825843	0.0923419412099216
4	136994711	0.168990791374782
4	137114518	0.172556488161349
4	137548166	0.263645275539108
4	138477414	0.205511672715068
4	138873546	0.283083327622289
4	139124003	0.90573934476714
4	139907707	0.468703178377453
4	140501191	0.376764373952894
4	141040948	0.0676410160416467
4	141360118	0.0511873439177366
4	141759829	0.348728815963448
4	142263293	0.332517134809942
4	143089980	0.0777929567604824
5	283867	0.197533382946553
5	704505	0.048918763012988
5	1101261	0.456175178385883
5	1549603	0.412764500855436
5	2419273	0.578948459940585
5	2827031	0.148498057690865
5	3533342	0.239724021736847
5	4325801	0.12494665874482
5	4764140	0.513353695463816
5	5253304	0.355650166139946
5	5439284	0.0797878714297355
5	5612689	0.0218362938910551
5	5854999	0.408769575873562
5	6431759	0.48892528624717
5	7240765	0.107065821717216
5	7570229	0.0440861187789164
5	7896494	0.0470003985523856
5	8174516	0.234517346987623
5	8360984	0.0930120978400803
5	8475821	0.0324231495774994
5	8773573	0.0201172370615893
5	9208563	0.260838207092406
5	9444876	0.491235340897467
5	10414734	0.331170823881238
5	10542714	0.286444493636751
5	10693482	0.182454578973671
5	11136492	0.942161176650721
5	11606954	0.0612089937642372
5	11856003	0.153100950113041
5	12399056	0.0563512453646509
5	12780067	0.580086380809553
5	13211673	0.0786032607532982
5	13580007	0.724417645411294
5	13945157	0.837349925864684
5	14319644	0.104055721245146
5	14451980	0.150726575051177
5	14971830	0.428312270823202
5	15749151	0.157500852157144
5	16007838	0.0263497513409103
5	16272311	0.804167910771455
5	16955203	0.363663594296485
5	17541900	0.773381239150894
5	17681368	0.681057185471599
5	17770966	0.50874839027405
5	17880311	0.804870016064443
5	17987682	0.632182764291208
5	18286931	0.302941796605609
5	18549713	0.776780764904438
5	19065855	0.379442222094242
5	19793626	0.94402642925875
5	20160316	0.297958911578065
5	20456749	0.589738481781337
5	20651804	0.454301683973009
5	20757173	0.872418670142331
5	20882956	0.939529855099521
5	22056633	0.414471586582736
5	23845666	0.295851940041242
5	25039223	0.293354012976857
5	25221435	0.375543955433283
5	25850418	0.672246697410105
5	26369019	0.0687848868296805
5	27410538	0.109332092863334
5	28444289	0.248347287406838
5	28832098	0.0573879052746347
5	29593265	0.75632553317936
5	30186314	0.0415263229700832
5	31003201	0.00743072937487776
5	31515259	0.0390978002637885
5	31739619	0.0219739593481009
5	32598236	0.173677995883112
5	33595885	0.208944453944556
5	34077930	0.115408691366388
5	34312475	0.0432088994637624
5	34441530	0.1707230470546
5	34636987	0.411841195911392
5	35092734	0.130330628206362
5	35387445	0.256589899229083
5	35643667	0.0900597872233529
5	36149100	0.793897534965829
5	36708265	0.378023386045062
5	37160435	0.188222422683875
5	37564045	0.285804903235535
5	38239617	0.275971814475544
5	39430852	0.0474846637412416
5	40454108	0.234936050079532
5	41851806	0.302455608205617
5	43697623	0.0659788853333659
5	46103085	0.46250263584372
5	48465713	0.43413617767199
5	50210040	0.467223333574289
5	51135500	0.138786689527665
5	51695276	0.50411767913072
5	52456116	0.641534186147887
5	52728717	0.0129072207767717
5	53579244	0.331501156808553
5	54137600	0.286142266761062
5	55113809	0.333353352924094
5	56767432	0.453056871166932
5	57714481	0.605856792131622
5	59003124	0.389439242522669
5	60383469	0.605068410992256
5	60633292	0.284976807166839
5	61379621	0.352367875881256
5	62220969	0.440725164667784
5	62655359	0.798867817798327
5	62993796	0.625304943210652
5	63591900	0.527350475182137
5	64436327	0.313925622605656
5	65283337	0.0385906741400843
5	65724254	0.00503092705182062
5	66007668	0.0808811975480023
5	66230286	0.134656768907018
5	66606695	0.0229193869356771
5	67189472	0.365181287248113
5	67409672	0.130506646684668
5	67709214	0.62681121302036
5	68118137	0.426950902752858
5	68285908	0.830341882283382
5	68750968	0.882296075395076
5	68885032	0.159584200229751
5	69058207	0.39611831042788
5	69468461	0.119486592382112
5	69805919	0.485142280332731
5	70039456	0.747766426538867
5	70498112	0.790553889130408
5	70802529	0.0402283556020415
5	71257973	0.37916843301985
5	71698589	0.116219895769781
5	71749070	0.00313747315814394
5	72195037	0.876738737454534
5	72807705	0.281100133770129
5	73529193	0.290453514632806
5	74067191	0.403063288925473
5	74233110	0.256908408375859
5	74821347	0.833540401036392
5	75401914	0.681142612958857
5	75559800	0.0248139423723469
5	75779149	0.974902205754833
5	76036050	0.429872387675055
5	76494846	0.756915661316217
5	77145443	0.167684269876338
5	77536499	0.166877523077431
5	77596041	0.0399105126772912
5	78249149	0.641654511395238
5	79940560	0.0287822294473768
5	80088017	0.240166388553888
5	80366822	0.119014829900035
5	81176835	0.160628169582444
5	81544840	0.0204851357798421
5	81704925	0.248400459995558
5	82174544	0.584854463734102
5	82796660	0.774622440989589
5	83102710	0.00878111379260848
5	83494609	0.00634762872009986
5	84043056	0.122078753749141
5	84503521	0.0620821579877748
5	85237189	0.288225172015781
5	85744419	0.127041630183735
5	86482207	0.313700501892025
5	87150135	0.160678237644262
5	87878546	0.29047853325481
5	88899366	0.0454951101945916
5	89116066	0.0600716281275661
5	89413676	0.0969521668287011
5	90393799	0.0364121034013323
5	91158431	0.247191492765793
5	91402501	0.282862768609357
5	91654592	0.442497608912038
5	92239476	0.188062910753225
5	92979190	0.289209879145304
5	93256995	0.0743320220884216
5	93758213	0.15626786751812
5	94528078	0.428374431528738
5	95295016	0.39870722667254
5	96220714	0.224729611889906
5	96810736	0.102552764596516
5	97335347	0.145528274736459
5	97950889	0.324731995039963
5	98510026	0.426713666007893
5	99108185	0.366555553690597
5	99270481	0.140894441391257
5	99509245	0.953744510178862
5	99894409	0.336479056430913
5	101141593	0.984205324377218
5	101782234	0.202705875119448
5	102891814	0.478622569239646
5	103980001	0.0397813138251252
5	104521191	0.133654354222801
5	104780606	0.0666016174644693
5	105078985	0.143971938320321
5	105332288	0.271116741992744
5	105480487	0.688547581039436
5	105665726	0.44363712828427
5	105940528	0.930669725660186
5	106536942	0.920830311451433
5	106873420	0.918792898481722
5	107004293	0.305577036130128
5	107162651	0.449952513951382
5	107398616	0.34788768328433
5	108036934	0.51104121673262
5	109025750	0.344366266487776
5	109896099	0.337332919786992
5	111268498	0.37710660660741
6	839710	0.383168195303293
6	2576859	0.294746295311627
6	3137545	0.0661069682954428
6	3421232	0.0543841965750926
6	3979786	0.367520723564049
6	4169417	0.251186450246393
6	4363277	0.239989905782128
6	5078020	0.297315932894809
6	5845380	0.186374773645017
6	6627310	0.216697076014601
6	7251660	0.131088447009753
6	7538676	0.142568107157286
6	7647300	0.0366204303087267
6	7795094	0.253968109387658
6	7899080	0.190685579620254
6	8216726	0.54107089695044
6	8413330	0.0650278641811974
6	8614916	0.0281910504471853
6	8759613	0.490890153542416
6	9025148	0.0849249984882462
6	9381314	0.12822027028057
6	9727471	0.858492483164891
6	9982621	0.101728092887913
6	10122870	0.235620543135709
6	10502069	0.198477605092054
6	10676578	0.0563559863860988
6	10953040	0.298518201939494
6	11784218	0.359107711797977
6	12017503	0.544477772308291
6	12599926	0.157139137511936
6	12909371	0.260823519032659
6	13425425	0.135327120979798
6	13804914	0.140492521915095
6	14085132	0.678469232528629
6	14624839	0.343761599061356
6	15182495	0.153695385691566
6	15374580	0.228769070873884
6	15988137	0.0100419118915396
6	16647868	0.416236768594117
6	17071581	0.0286039439117142
6	17509909	0.643666677902888
6	17998198	0.531124722413404
6	18407779	0.393309981553423
6	18637512	0.0735566867133363
6	18907068	0.117088261702049
6	19390358	0.170557909352357
6	20010860	0.110388165494
6	20899917	0.173885762693111
6	21569447	0.625427908720914
6	21954421	0.0926987407559921
6	22878506	0.26414226054669
6	23787759	0.298442994551315
6	24179279	0.128708909178038
6	24470622	0.056789888067169
6	24867405	0.147826281222825
6	26058659	0.313275396783969
6	26395388	0.321103445203249
6	26777274	0.0475517039498457
6	27425721	0.133417783444305
6	27585965	0.0931872000723029
6	27778179	0.674266441152426
6	28317404	0.906581266383298
6	28794090	0.318185219148663
6	29683960	0.135458480559379
6	30170733	0.358583940000875
6	30469792	0.978337279151976
6	30708548	0.538763017181731
6	31424704	0.245394142458664
6	32326308	0.250013561050126
6	34053137	0.0636774317460218
6	34811613	0.43573536465867
6	35143531	0.590857031563832
6	36536690	0.183862717754801
6	37060406	0.206994654479509
6	37376084	0.560297748789951
6	38163828	0.0250986909280432
6	39086582	0.243214616860151
6	39790505	0.212676549062805
6	40546959	0.0579597875637422
6	41212621	0.226445374303923
6	42108666	0.685140041070525
6	43186089	0.0413421925231911
6	44871956	0.243538661881417
6	46588510	0.201317731739274
6	48336127	0.130107333828359
6	50334936	0.185895710412162
6	51813734	0.243214616860151
6	52981500	0.159402311824278
6	55180902	0.323322882619516
6	58666579	0.220676766535533
6	60188644	0.704613846364519
6	60830713	0.0737371705412097
6	61658975	0.274608936847434
6	62952105	0.0129638109413996
6	63337251	0.149426589591184
6	64213329	0.0957455125406784
6	64383854	0.100801099632982
6	64753756	0.0879372462219814
6	65129256	0.0375339659952305
6	65320796	0.122150113308828
6	65551060	0.0427540930739417
6	65678991	0.00636851997171517
6	65978687	0.164420093884438
6	66523090	0.241239935205406
6	66728421	0.21213633707913
6	67066029	0.127282437887794
6	67218803	0.146967549237573
6	67484089	0.294800803296619
6	67783314	0.146968885101495
6	68025546	0.116498670348965
6	68304651	0.302318665521405
6	68396789	0.029726984085847
6	68562673	0.0857180781217797
6	68942099	0.104598066443114
6	69549832	0.334012176080405
6	70357842	0.55860417945292
6	70552676	0.0753545930176406
6	70868335	0.419056867058125
6	71070326	0.489900447292615
6	71677576	0.0751812247198507
6	72036664	0.353908686439479
6	72650018	0.359072147048668
6	73340713	0.339323719088513
6	73670286	0.137053317448572
6	73930183	0.138825745757667
6	74158735	0.124050049701374
6	74480252	0.0605577367995868
6	74623916	0.291324005054278
6	74856674	0.212253608067187
6	75407944	0.61346554418144
6	75466830	0.0580685499805303
6	75763874	0.333389912656503
6	75901356	0.0284994865540169
6	76163640	0.16408836718987
6	76591736	0.131164859227568
6	77037888	0.216173865690657
6	77334614	0.36734609268457
6	77588877	0.13174042366064
6	77747295	0.845674788896904
6	78071095	0.145294564727109
6	78195993	0.395895380525027
6	78528649	0.230021576310421
6	78648615	0.0245671902783591
6	79904409	0.603108981367324
6	80177278	0.808021318335932
6	80525351	0.0492298437064887
6	80613022	0.507474058738679
6	80877119	0.20779313685477
6	81051430	0.116352545042502
6	81224161	0.5951589338397
6	81633827	0.772307719251594
6	81970297	0.796276687691477
6	82755178	0.351462267232946
6	83445351	0.410444977163459
6	83800844	0.233364238745356
6	84294139	0.263513600122041
6	85354514	0.106297924726719
6	85935631	0.23842871304649
6	86360167	0.400529364635179
6	86951164	0.0159585971687237
6	87354011	0.00887318271246651
6	87684538	0.0490699458986338
6	87790063	0.204117877574643
6	88335517	0.0319609654261996
6	89195566	0.73779263896339
6	89583106	0.228557633066229
6	90225299	0.294723423737199
6	90821635	0.0745289726284645
6	91326636	0.567969037280901
6	91467787	0.0545335176130943
6	91777722	0.356280338569736
6	92415266	0.560660750324179
6	92625481	0.390550067621728
6	92955039	0.305276474907924
6	93383434	0.0326548042546253
6	93702337	0.74818529778468
6	94147962	0.579351877850967
6	94990198	0.63395860022157
6	95587034	0.193967479803151
6	96337614	0.417997727726544
6	97463706	0.274826750455056
6	98222943	0.0387147137335294
6	99776234	0.196777801815468
6	100831910	0.2367720548723
6	101450032	0.44249032313739
6	101658132	0.0196742234735078
6	102050224	0.423918606432754
6	102586042	0.0737249484936863
6	103201506	0.451493484618134
6	103703092	0.308195211666395
6	104100624	0.131608281999634
6	104667219	0.284426316878958
6	105265308	0.557033115201606
6	105601839	0.641601042616398
6	105939870	0.139411898195368
6	106823887	0.272330125973204
6	107668540	0.309011586547164
6	107832753	0.271517821139
6	108664106	0.44849276589226
6	109638049	0.463612899508236
6	110619232	0.0688550477612789
6	111541956	0.0581271803022007
6	111921348	0.113878798158725
6	112465656	0.418253808192321
6	113008924	0.399677641125299
6	113510305	0.252279010532567
6	114025933	0.0700762288607566
6	114225366	0.0253431916731243
6	115170356	0.241447663235596
6	116601982	0.391348994275133
6	117484209	0.748805939266772
6	117898609	0.131701767258063
6	118073238	0.155966303679339
6	118180266	0.112229265020163
6	118429410	0.292036934089471
6	119066340	0.653614629331978
6	119442562	0.0898306830465544
6	119765831	0.487140869612552
6	120332317	0.304437043472877
6	120980978	0.148999290941862
6	121495994	0.165421384195115
6	121781011	0.0951226822990602
6	122108458	0.0476439968188677
6	122543977	0.0832029295080729
6	122827448	0.266220257952413
6	123762710	0.243699487908196
6	124413614	0.107299236175675
6	124673043	0.51259451461271
6	125305020	0.401336728088303
6	125720894	0.104692283098343
6	125899576	0.191017247427319
6	126035770	0.410519884222513
6	126207724	0.323765629249231
6	126497718	0.113547274913783
6	126614495	0.0485691133278236
6	126861009	0.119328071646317
6	127057810	0.108913550338785
6	127733238	0.160627949966406
6	128241160	0.436463367785409
6	129032127	0.0310868407594977
6	129599654	0.223329369556156
6	130174967	0.446359970266102
6	131299915	0.410904245966809
6	131548390	0.783299262721473
6	131868422	0.0945913796027866
6	132439213	0.411762306647331
6	132982817	0.346276525284314
6	133464319	0.0329673727852033
6	133865261	0.0221172066681309
6	134343325	0.0245223791658845
6	134755868	0.0736299278487636
6	135081887	0.865329158032548
6	135316387	0.114391260506359
6	135774631	0.188273907175645
6	136075616	0.280813278228074
6	136160404	0.690561482056579
6	136760269	0.0571028775663868
6	136974933	0.0701457457516746
6	137434523	0.203365540480197
6	138050421	0.316547822557752
6	138490390	0.556218019896444
6	138964584	0.0817369919407626
6	139305145	0.385499868113041
6	139561907	0.00135266394596422
6	140088156	0.0404750668219282
6	140434271	0.0469469073864862
6	140479479	0.0698023051574119
6	140589731	0.0206073527757857
6	140723528	0.325758196093491
6	141153791	0.252317020009716
6	141265151	0.098340131747863
6	141478955	0.196856021078657
6	141915089	0.113876255537935
6	142203433	0.198429203142807
6	142493611	0.0216300723966494
6	142928556	0.11868743432685
6	143203306	0.578263539500478
6	143655296	0.0405456552096589
6	143836478	0.0682404056776471
6	144303947	0.174876185625665
6	144734103	0.677356500984395
6	144945031	0.010190228428534
6	145673728	0.498994357904172
6	146079152	0.053659569196732
6	146300839	0.00366639310637384
6	147012300	0.205378185211812
6	147987700	0.115513397839164
6	148407863	0.0534471505857871
6	149125587	0.455219594483718
6	149307857	0.0170980251783422
6	149606080	0.289890141553161
6	150162218	0.0527829079515169
6	150349299	0.018197211504497
6	150918290	0.00556145064559787
6	151101491	0.00214427314378484
6	151904071	0.0328079661332079
6	152400439	0.222923940450133
6	152764096	0.00832979323854232
6	153161992	0.0318495777365761
6	153776969	0.2992521029607
6	154323732	0.0559080494125144
6	154763052	0.045860520109252
6	155069372	0.0246828160935865
6	155271257	0.0421134433876551
6	155810893	0.267448605374999
6	156328993	0.162805483969969
6	156404676	0.144536241917985
6	156573890	0.367821346763536
6	156972736	0.048260056849968
7	1335033	0.486086895226034
7	2338740	0.409741085834115
7	3103625	0.103091765040679
7	4043519	0.396116152884983
7	4598698	0.0500954164732383
7	4999731	0.012355279825249
7	5104865	0.181279386967188
7	5220383	0.0881063772186178
7	5574504	0.0678334216679769
7	5990986	0.542154248669148
7	6322262	0.0925972977785696
7	6495030	0.0343990318769162
7	6856928	0.0827565360221598
7	7267028	0.52788769042274
7	7515557	0.928429992863335
7	7625153	0.286531557987995
7	8281394	0.109367245159032
7	9097469	0.154259530249665
7	9465317	0.659542502254199
7	9572382	0.426564791777718
7	9812819	0.211787898183877
7	9902315	0.871064733330615
7	10047550	0.247676378489986
7	10509217	0.222319273042086
7	11248228	0.197731553521784
7	11483920	0.682413850844147
7	11727318	0.485163787430528
7	12070290	0.191334594032955
7	12363383	0.0293545910065669
7	12745404	0.00340418906031225
7	12981567	0.0295478465885452
7	13261625	0.0108250178306594
7	13717002	0.24853829540357
7	14324454	0.274589202906509
7	14630629	0.0320754213656777
7	14801241	0.514706426066129
7	15198957	0.620055781013565
7	15705689	0.340155411670552
7	16277656	0.113763836228725
7	16686428	0.111918071998721
7	17001478	0.0882083485957027
7	17190766	0.0146940835447008
7	17637985	0.523482385902852
7	18205597	0.718705869357442
7	18673799	0.257200122202472
7	19048288	0.278033278032122
7	19211458	0.153103135358773
7	19596785	0.255871393008972
7	20130846	0.0766335269709289
7	20416082	0.221457303972108
7	20792412	0.42756112075141
7	21051882	0.168833303476232
7	21154389	0.375812206758255
7	21591221	0.0178324862418463
7	21917771	0.184631197416592
7	22378306	0.219085394060323
7	23506895	0.477672431807947
7	24112466	0.0263630866744298
7	24345200	0.130492376297682
7	25997789	0.16216324400398
7	27114018	0.497264093444599
7	27534575	0.207775747299477
7	27775355	0.0131222417730443
7	28012532	0.29291744165748
7	28734076	0.0874731354341296
7	29185260	0.148536697899498
7	29644578	0.370405674808529
7	29987619	0.295831582178631
7	30251313	0.255164367163722
7	30510239	0.16540808640328
7	30742191	0.345780075477664
7	30963212	0.375107460784107
7	31250139	0.375107460784107
7	31714130	0.396662904059316
7	32057266	0.06613111359674
7	32699763	0.0392381013913275
7	33187779	0.164438251792246
7	33489803	0.224224408758559
7	33724768	0.250965592801958
7	33932607	0.355723703239103
7	34489183	0.352701309218107
7	35218300	0.433187683221028
7	35704459	0.0152774181958816
7	36369090	0.247739794385878
7	37249426	0.194644351688598
7	37594478	0.200852960423
7	37843355	0.38523800317544
7	38437898	0.51104121673262
7	39040641	0.45583784004302
7	39487064	0.45583784004302
7	39814206	0.0357141963533267
7	40333641	0.113690600687804
7	40932686	0.356322310152542
7	41293853	0.377890956246207
7	41622709	0.362618271001531
7	42523270	0.384645360000044
7	43401901	0.156105507941588
7	44183188	0.311487272234942
7	44654247	0.434532388722566
7	44875008	0.361348985131857
7	45294116	0.410796501700622
7	46004723	0.211929896204412
7	46582109	0.0948734125516721
7	47257470	0.262271900056728
7	47990239	0.732299957040719
7	48564366	0.281624446000525
7	49187268	0.0816930759458056
7	49358660	0.043530837771275
7	49659047	0.114586640589342
7	50121559	0.299238598963894
7	50498261	0.362128223483498
7	50705124	0.148551894270033
7	51259888	0.379100181770799
7	51762550	0.452170418767942
7	52123603	0.393615830213171
7	52291441	0.182810948439198
7	52696392	0.177240896964039
7	53367916	0.35165335816363
7	53764496	0.0475976592827773
7	54032577	0.0443615899220781
7	54255197	0.0319393598919881
7	54530843	0.0207309087020901
7	55051417	0.257702984106279
7	55398169	0.0875365019538468
7	55728973	0.174350331240142
7	56265681	0.228611867905305
7	56812554	0.577347177013461
7	57413318	0.359233520152973
7	58312307	0.34488537373197
7	59457079	0.312873331902817
7	60176279	0.0322165574773166
7	61146482	0.290953560209604
7	62183101	0.31592968121365
7	62440968	0.102545569428539
7	62592824	0.0346458162186109
7	63120390	0.698074392556569
7	63683717	0.00392977706378494
7	63948150	0.301750710183452
7	64389228	0.288668210851271
7	64824304	0.107619736788276
7	65354552	0.260505154258357
7	65691125	0.0108064719951848
7	66101483	0.155107587243317
7	67364212	0.173059360039938
7	68223293	0.143219058039969
7	68502000	0.674466913964253
7	68899049	0.0581500767051537
7	69542618	0.0965228981784624
7	70078480	0.0704806127689292
7	70348813	0.0912839440593317
[truncated: 2,515 more rows]
