# Supplementary material for: A genome-wide detection of selection signatures in conserved and commercial pig breeds maintained in Poland
Source: BMC Genet. 2018 Oct 22;19:95. doi: 10.1186/s12863-018-0681-0 (PMC6198424; doi:10.1186/s12863-018-0681-0)
Supplement: Supplementary file 6 — Genes detected within the strongest within-breed selection signals detected in the studied pig breeds. (XLSX 99 kb) [file 12863_2018_681_MOESM6_ESM.xlsx]

## Sheet: PL
name	chrom	strand	txStart	txEnd	cdsStart	cdsEnd	exonStarts	exonEnds	Transcript	ENSEMBL	Gene name/symbol	Family/Subfamily	Protein Class
ENSSSCT00000004515.2	chr1	+	16603094	16681556	16603193	16681539	16603094,16681396,	16603500,16681556,	ENSSSCG00000004084.2	ENSSSCG00000004084	Uncharacterized protein;unassigned;ortholog	Estrogen receptor (PTHR24084:SF3)	nuclear hormone receptor(PC00169);nucleic acid binding(PC00171)
ENSSSCT00000035668.1	chr1	-	16779137	16779254	16779137	16779254	16779137,	16779254,	ENSSSCG00000025777.2	ENSSSCG00000025777
ENSSSCT00000035869.1	chr1	-	16870878	16871069	16870878	16871069	16870878,	16871069,	ENSSSCG00000025777.2	ENSSSCG00000025777
ENSSSCT00000004517.3	chr1	-	16904676	16907255	16904676	16905094	16904676,16907173,	16905164,16907255,	ENSSSCG00000025777.2	ENSSSCG00000025777
ENSSSCT00000030322.1	chr1	-	17070797	17164233	17073120	17163643	17070797,17075532,17087946,17091764,17097740,17104565,17123106,17126128,17131975,17134649,17163568,	17073321,17075769,17088189,17091938,17097941,17104883,17123292,17126273,17132232,17134778,17164233,	ENSSSCG00000004087.2	ENSSSCG00000004087	Uncharacterized protein;CCDC170;ortholog	Coiled-coil domain-containing protein 170 (PTHR18863:SF4)	0
ENSSSCT00000004518.2	chr1	-	17070797	17135270	17088123	17135270	17070797,17075532,17087946,17091764,17097740,17104565,17123106,17126128,17131975,17134649,17135231,	17073321,17075769,17088189,17091938,17097941,17104883,17123292,17126273,17132232,17134778,17135270,	ENSSSCG00000004087.2	ENSSSCG00000004087	Uncharacterized protein;CCDC170;ortholog	Coiled-coil domain-containing protein 170 (PTHR18863:SF4)	0
ENSSSCT00000004519.2	chr1	-	17190303	17206622	17202683	17206622	17190303,17197761,17202681,17203660,17206575,	17192060,17197927,17202926,17203766,17206622,	ENSSSCG00000004088.2	ENSSSCG00000004088	Uncharacterized protein;ARMT1;ortholog	Protein-glutamate O-methyltransferase (PTHR12260:SF6)	0
ENSSSCT00000004520.2	chr1	+	17207037	17262700	17224305	17262522	17207037,17224291,17233497,17236720,17239122,17240889,17243546,17245045,17245870,17248621,17261732,17262480,	17207131,17224782,17233606,17236796,17239162,17240990,17243653,17245110,17245947,17248742,17261849,17262700,	ENSSSCG00000004089.2	ENSSSCG00000004089	Uncharacterized protein;RMND1;ortholog	Required for meiotic nuclear division protein 1 homolog (PTHR16255:SF1)	0
ENSSSCT00000004521.2	chr1	+	17296718	17305906	17296763	17304348	17296718,17302976,	17296936,17305906,	ENSSSCG00000004090.2	ENSSSCG00000004090	Uncharacterized protein;ZBTB2;ortholog	Zinc finger and BTB domain-containing protein 2 (PTHR24399:SF0)	KRAB box transcription factor(PC00029)
ENSSSCT00000004522.2	chr1	-	17317256	17322146	17317256	17322146	17317256,17317546,	17317462,17322146,	ENSSSCG00000004091.2	ENSSSCG00000004091	Uncharacterized protein;AKAP12;ortholog	A-kinase anchor protein 12 (PTHR23209:SF4)	0
ENSSSCT00000004523.2	chr1	-	17550419	17655433	17558071	17634162	17550419,17558041,17603624,17606541,17622652,17623384,17624539,17634054,17655297,	17550888,17558161,17603777,17606649,17622830,17623485,17624581,17634194,17655433,	ENSSSCG00000004092.2	ENSSSCG00000004092	Uncharacterized protein;MTHFD1L;ortholog	Monofunctional C1-tetrahydrofolate synthase, mitochondrial (PTHR43274:SF3)	dehydrogenase(PC00092);hydrolase(PC00121);ligase(PC00142)
ENSSSCT00000004525.2	chr1	-	17890005	17908112	17891385	17908112	17890005,17895485,17896158,17896592,17903922,17907934,	17891563,17895616,17896190,17896783,17903926,17908112,	ENSSSCG00000004093.2	ENSSSCG00000004093
ENSSSCT00000004526.2	chr1	-	17995563	18079248	17997107	18079055	17995563,18017972,18019649,18078749,	17997182,18018005,18019733,18079248,	ENSSSCG00000004094.2	ENSSSCG00000004094	Uncharacterized protein;PPP1R14C;ortholog	Protein phosphatase 1 regulatory subunit 14C (PTHR16188:SF6)	0
ENSSSCT00000004531.2	chr1	+	18199791	18201279	18199909	18201279	18199791,18200551,18201034,	18199985,18200803,18201279,	ENSSSCG00000004098.2	ENSSSCG00000004098	Uncharacterized protein;unassigned;ortholog	NKG2D ligand 4 (PTHR16675:SF64)	immunoglobulin receptor superfamily(PC00124);major histocompatibility complex antigen(PC00149)
ENSSSCT00000004529.2	chr1	+	18220580	18223391	18220580	18223391	18220580,18221300,18221795,18223278,	18220662,18221564,18222077,18223391,	ENSSSCG00000004096.2	ENSSSCG00000004096	Uncharacterized protein;LOC100521647;ortholog	NKG2D ligand 4 (PTHR16675:SF64)	immunoglobulin receptor superfamily(PC00124);major histocompatibility complex antigen(PC00149)
ENSSSCT00000004534.1	chr1	+	18318039	18323539	18318128	18321825	18318039,18320338,18320823,18321703,18322988,	18318210,18320602,18321099,18321842,18323539,	ENSSSCG00000004100.2	ENSSSCG00000004100	UL16 binding protein;ULBP1;ortholog	NKG2D ligand 1 (PTHR16675:SF1)	immunoglobulin receptor superfamily(PC00124);major histocompatibility complex antigen(PC00149)
ENSSSCT00000014493.2	chr2	+	17939948	17953255	17939948	17948763	17939948,17941205,17943428,17945305,17945695,17946687,17947280,17947658,17947868,17948078,17948277,17948690,	17940019,17941311,17943743,17945387,17946508,17946763,17947453,17947768,17947985,17948149,17948376,17953255,	ENSSSCG00000013269.2	ENSSSCG00000013269	Uncharacterized protein;MAPK8IP1;ortholog	C-Jun-amino-terminal kinase-interacting protein 1 (PTHR11232:SF44)	kinase activator(PC00138);signaling molecule(PC00207)
ENSSSCT00000014492.2	chr2	-	17949620	17950315	17949620	17950315	17949620,17949937,17950211,	17949742,17950011,17950315,	ENSSSCG00000013268.2	ENSSSCG00000013268	Uncharacterized protein;C11orf94;ortholog	SUBFAMILY NOT NAMED (PTHR37872:SF1)	0
ENSSSCT00000014491.2	chr2	-	17953086	17958740	17953086	17958635	17953086,17953646,17955124,17955387,17955549,17955837,17956693,17956931,17957422,17958280,17958523,	17953145,17953711,17955244,17955460,17955705,17955918,17956794,17957065,17957499,17958316,17958740,	ENSSSCG00000013267.2	ENSSSCG00000013267	Uncharacterized protein;PEX16;ortholog	Peroxisomal membrane protein PEX16 (PTHR13299:SF0)	0
ENSSSCT00000014490.2	chr2	+	17962596	17968066	17963167	17968066	17962596,17963810,17964072,17964451,17964740,17965324,17965505,17965731,17966002,17966574,17967169,17967419,17967856,	17963470,17963893,17964196,17964623,17964845,17965437,17965631,17965887,17966163,17966853,17967322,17967615,17968066,	ENSSSCG00000013266.2	ENSSSCG00000013266	Uncharacterized protein;GYLTL1B;ortholog	Glycosyltransferase-like protein LARGE2 (PTHR12270:SF23)	glycosyltransferase(PC00111)
ENSSSCT00000023373.1	chr2	-	17968506	18017928	17973132	18017896	17968506,17974739,17975677,17977225,17984491,17987185,17987720,17988544,17991135,18008363,18016335,18017644,	17973399,17974843,17975753,17977381,17984655,17987246,17987800,17988596,17991234,18008657,18016422,18017928,	ENSSSCG00000023974.1	ENSSSCG00000023974	Uncharacterized protein;LOC102164136;ortholog	PHD finger protein 21A (PTHR24102:SF6)	transcription cofactor(PC00217);ubiquitin-protein ligase(PC00234)
ENSSSCT00000014496.2	chr2	-	18078796	18086572	18078968	18086524	18078796,18084375,18086492,	18079525,18084902,18086572,	ENSSSCG00000013272.2	ENSSSCG00000013272	Uncharacterized protein;SLC35C1;ortholog	GDP-fucose transporter 1 (PTHR44132:SF2)	0
ENSSSCT00000014497.1	chr2	-	18179199	18180435	18179199	18180435	18179199,	18180435,	ENSSSCG00000013273.1	ENSSSCG00000013273	Sulfotransferase;CHST1;ortholog	Carbohydrate sulfotransferase 1 (PTHR10704:SF36)	0
ENSSSCT00000014499.2	chr2	+	18596995	18640232	18597148	18636688	18596995,18622692,18627368,18629719,18633912,18636383,	18597331,18622918,18627503,18630021,18634042,18640232,	ENSSSCG00000013275.2	ENSSSCG00000013275	Uncharacterized protein;SYT13;ortholog	Synaptotagmin-13 (PTHR10024:SF250)	membrane trafficking regulatory protein(PC00151)
ENSSSCT00000014500.2	chr2	-	18654862	18712542	18654862	18712494	18654862,18659504,18674709,18698774,18699637,18700089,18712404,	18655551,18659692,18674777,18699037,18699741,18700214,18712542,	ENSSSCG00000013276.2	ENSSSCG00000013276	Uncharacterized protein;PRDM11;ortholog	PR domain-containing protein 11 (PTHR16515:SF11)	0
ENSSSCT00000014501.2	chr2	-	18926230	18929894	18926230	18929865	18926230,18926809,18928367,18928820,18929095,18929736,	18926364,18926911,18928464,18928869,18929154,18929894,	ENSSSCG00000013277.2	ENSSSCG00000013277	Uncharacterized protein;TP53I11;ortholog	Tumor protein p53-inducible protein 11 (PTHR31584:SF1)	0
ENSSSCT00000030582.1	chr2	-	18927603	18941123	18928353	18941123	18927603,18928820,18929095,18929736,18940727,18940825,18940886,18941008,	18928464,18928869,18929154,18929894,18940821,18940882,18940987,18941123,	ENSSSCG00000013277.2	ENSSSCG00000013277	Uncharacterized protein;TP53I11;ortholog	Tumor protein p53-inducible protein 11 (PTHR31584:SF1)	0
ENSSSCT00000014502.2	chr2	-	19002629	19021138	19002650	19015419	19002629,19003383,19004674,19012339,19015356,19021031,	19002833,19003482,19004749,19012534,19015429,19021138,	ENSSSCG00000013278.2	ENSSSCG00000013278	Tetraspanin;TSPAN18;ortholog	Tetraspanin-18 (PTHR19282:SF249)	cell adhesion molecule(PC00069);membrane-bound signaling molecule(PC00152);receptor(PC00197)
ENSSSCT00000030279.2	chr2	+	19249748	19263928	19249748	19263139	19249748,19250012,19259082,19262150,19262654,19263061,	19249873,19250087,19259184,19262351,19262738,19263928,	ENSSSCG00000029521.2	ENSSSCG00000029521	Tetraspanin (Fragment);CD82;ortholog	CD82 antigen (PTHR19282:SF44)	cell adhesion molecule(PC00069);membrane-bound signaling molecule(PC00152);receptor(PC00197)
ENSSSCT00000022121.1	chr2	-	19405672	19405786	19405786	19405786	19405672,	19405786,	ENSSSCG00000020526.1	ENSSSCG00000020526
ENSSSCT00000014496.2	chr2	-	18078796	18086572	18078968	18086524	18078796,18084375,18086492,	18079525,18084902,18086572,	ENSSSCG00000013272.2	ENSSSCG00000013272	Uncharacterized protein;SLC35C1;ortholog	GDP-fucose transporter 1 (PTHR44132:SF2)	0
ENSSSCT00000014497.1	chr2	-	18179199	18180435	18179199	18180435	18179199,	18180435,	ENSSSCG00000013273.1	ENSSSCG00000013273	Sulfotransferase;CHST1;ortholog	Carbohydrate sulfotransferase 1 (PTHR10704:SF36)	0
ENSSSCT00000014499.2	chr2	+	18596995	18640232	18597148	18636688	18596995,18622692,18627368,18629719,18633912,18636383,	18597331,18622918,18627503,18630021,18634042,18640232,	ENSSSCG00000013275.2	ENSSSCG00000013275	Uncharacterized protein;SYT13;ortholog	Synaptotagmin-13 (PTHR10024:SF250)	membrane trafficking regulatory protein(PC00151)
ENSSSCT00000014500.2	chr2	-	18654862	18712542	18654862	18712494	18654862,18659504,18674709,18698774,18699637,18700089,18712404,	18655551,18659692,18674777,18699037,18699741,18700214,18712542,	ENSSSCG00000013276.2	ENSSSCG00000013276	Uncharacterized protein;PRDM11;ortholog	PR domain-containing protein 11 (PTHR16515:SF11)	0
ENSSSCT00000014501.2	chr2	-	18926230	18929894	18926230	18929865	18926230,18926809,18928367,18928820,18929095,18929736,	18926364,18926911,18928464,18928869,18929154,18929894,	ENSSSCG00000013277.2	ENSSSCG00000013277	Uncharacterized protein;TP53I11;ortholog	Tumor protein p53-inducible protein 11 (PTHR31584:SF1)	0
ENSSSCT00000030582.1	chr2	-	18927603	18941123	18928353	18941123	18927603,18928820,18929095,18929736,18940727,18940825,18940886,18941008,	18928464,18928869,18929154,18929894,18940821,18940882,18940987,18941123,	ENSSSCG00000013277.2	ENSSSCG00000013277	Uncharacterized protein;TP53I11;ortholog	Tumor protein p53-inducible protein 11 (PTHR31584:SF1)	0
ENSSSCT00000014502.2	chr2	-	19002629	19021138	19002650	19015419	19002629,19003383,19004674,19012339,19015356,19021031,	19002833,19003482,19004749,19012534,19015429,19021138,	ENSSSCG00000013278.2	ENSSSCG00000013278	Tetraspanin;TSPAN18;ortholog	Tetraspanin-18 (PTHR19282:SF249)	cell adhesion molecule(PC00069);membrane-bound signaling molecule(PC00152);receptor(PC00197)
ENSSSCT00000030279.2	chr2	+	19249748	19263928	19249748	19263139	19249748,19250012,19259082,19262150,19262654,19263061,	19249873,19250087,19259184,19262351,19262738,19263928,	ENSSSCG00000029521.2	ENSSSCG00000029521	Tetraspanin (Fragment);CD82;ortholog	CD82 antigen (PTHR19282:SF44)	cell adhesion molecule(PC00069);membrane-bound signaling molecule(PC00152);receptor(PC00197)
ENSSSCT00000022121.1	chr2	-	19405672	19405786	19405786	19405786	19405672,	19405786,	ENSSSCG00000020526.1	ENSSSCG00000020526
ENSSSCT00000014576.2	chr2	-	41837697	41890612	41837716	41890477	41837697,41866546,41875342,41885056,41888659,41890409,	41837827,41866646,41875464,41885122,41888804,41890612,	ENSSSCG00000013347.2	ENSSSCG00000013347	Uncharacterized protein;unassigned;ortholog	Protein arginine N-methyltransferase 3 (PTHR11006:SF74)	methyltransferase(PC00155)
ENSSSCT00000029445.1	chr2	-	41911668	41930081	41912395	41930064	41911668,41929692,41929977,	41912505,41929780,41930081,	ENSSSCG00000023239.1	ENSSSCG00000023239	Uncharacterized protein;unassigned;ortholog	Protein arginine N-methyltransferase 3 (PTHR11006:SF74)	methyltransferase(PC00155)
ENSSSCT00000014578.2	chr2	+	41963506	41980418	41963608	41979720	41963506,41964073,41965733,41975617,41978714,41979494,	41963721,41964269,41965841,41975755,41978776,41980418,	ENSSSCG00000013349.2	ENSSSCG00000013349	Uncharacterized protein;HTATIP2;ortholog	Oxidoreductase HTATIP2 (PTHR14097:SF7)	0
ENSSSCT00000031623.1	chr2	+	41966912	41967019	41967019	41967019	41966912,	41967019,	ENSSSCG00000029780.1	ENSSSCG00000029780
ENSSSCT00000020723.1	chr2	+	42057783	42057890	42057890	42057890	42057783,	42057890,	ENSSSCG00000024143.1	ENSSSCG00000024143
ENSSSCT00000031900.1	chr2	+	42072834	42085622	42079335	42085473	42072834,42079239,42080280,42085403,	42073225,42079531,42080983,42085622,	ENSSSCG00000028503.1	ENSSSCG00000028503	Uncharacterized protein;unassigned;ortholog	0	0
ENSSSCT00000029717.1	chr2	+	42089519	42097942	42091108	42097942	42089519,42091085,42097868,	42089690,42091274,42097942,	ENSSSCG00000021593.1	ENSSSCG00000021593	Uncharacterized protein;unassigned;ortholog	0	0
ENSSSCT00000014579.1	chr2	-	42118998	42123019	42118998	42123019	42118998,42119781,42121921,42122652,	42119358,42119984,42122023,42123019,	ENSSSCG00000013350.1	ENSSSCG00000013350	Uncharacterized protein;DBX1;ortholog	Homeobox protein DBX1-related (PTHR24331:SF6)	DNA binding protein(PC00009);homeobox transcription factor(PC00119)
ENSSSCT00000021693.1	chr2	-	42130074	42130185	42130185	42130185	42130074,	42130185,	ENSSSCG00000020098.1	ENSSSCG00000020098
ENSSSCT00000014581.2	chr2	-	42202740	42245884	42205488	42245868	42202740,42209097,42217044,42217927,42219700,42219965,42222723,42227257,42229572,42232035,42232844,42234133,42240458,42241921,42243823,42245282,42245784,	42205614,42209301,42217163,42218124,42219772,42220120,42222965,42227426,42229668,42232136,42233007,42234287,42240631,42241924,42243969,42245394,42245884,	ENSSSCG00000013351.2	ENSSSCG00000013351	Uncharacterized protein;NAV2;ortholog	Neuron navigator 2 (PTHR12784:SF6)	0
ENSSSCT00000027648.1	chr2	+	42375873	42392008	42375948	42391619	42375873,42382785,42388198,42391225,	42377012,42382898,42388307,42392008,	ENSSSCG00000026074.1	ENSSSCG00000026074	Uncharacterized protein;LOC102158140;ortholog	0	0
ENSSSCT00000026235.1	chr2	-	42440241	42502272	42453093	42502272	42440241,42447956,42453091,42464209,42491440,42501972,42502221,	42440422,42448025,42453332,42464282,42491493,42502090,42502272,	ENSSSCG00000029992.1	ENSSSCG00000029992	Uncharacterized protein;unassigned;ortholog	0	0
ENSSSCT00000020414.1	chr2	+	42817629	42817757	42817757	42817757	42817629,	42817757,	ENSSSCG00000018819.1	ENSSSCG00000018819
ENSSSCT00000014583.2	chr2	+	43158559	43173664	43158559	43173139	43158559,43160595,43161213,43162297,43163112,43165228,43166882,43167399,43167737,43171943,43172198,43172956,	43158574,43160874,43161370,43162612,43163274,43165366,43167086,43167487,43168248,43172076,43172593,43173664,	ENSSSCG00000013352.2	ENSSSCG00000013352	Uncharacterized protein;E2F8;ortholog	Transcription factor E2F8 (PTHR12081:SF40)	nucleic acid binding(PC00171);transcription factor(PC00218)
ENSSSCT00000014584.2	chr2	+	43221156	43234056	43221196	43234054	43221156,43224789,43232043,43233042,43233943,	43221315,43224890,43232168,43233105,43234056,	ENSSSCG00000013353.2	ENSSSCG00000013353	Palmitoyltransferase;unassigned;ortholog	Palmitoyltransferase ZDHHC13 (PTHR24161:SF16)	0
ENSSSCT00000029801.1	chr2	+	43235719	43247303	43235860	43246861	43235719,43241624,43244285,43246722,	43235879,43241782,43244383,43247303,	ENSSSCG00000025576.1	ENSSSCG00000025576	Uncharacterized protein;unassigned;ortholog	Usher syndrome type-1G protein (PTHR24161:SF24)	0
ENSSSCT00000014585.2	chr2	-	43258338	43279704	43258577	43271112	43258338,43260184,43262622,43264464,43271000,43279629,	43258654,43260278,43262755,43264633,43271140,43279704,	ENSSSCG00000013354.2	ENSSSCG00000013354	Cysteine and glycine-rich protein 3;CSRP3;ortholog	Cysteine and glycine-rich protein 3 (PTHR24215:SF1)	actin family cytoskeletal protein(PC00041)
ENSSSCT00000028235.1	chr2	+	43336474	43349655	43337914	43349653	43336474,43337898,43341428,43344321,43344729,43349518,	43336572,43338043,43341493,43344484,43344855,43349655,	ENSSSCG00000021688.1	ENSSSCG00000021688	Uncharacterized protein;unassigned;ortholog	Palmitoyltransferase ZDHHC13 (PTHR24161:SF16)	0
ENSSSCT00000020361.1	chr2	-	43366338	43366457	43366457	43366457	43366338,	43366457,	ENSSSCG00000018766.1	ENSSSCG00000018766
ENSSSCT00000014587.2	chr2	+	43382090	43383083	43382090	43383083	43382090,	43383083,	ENSSSCG00000013356.2	ENSSSCG00000013356	Uncharacterized protein;LOC100736830;ortholog	Mas-related G-protein coupled receptor member X2 (PTHR11334:SF35)	G-protein coupled receptor(PC00021)
ENSSSCT00000014589.2	chr2	+	43467828	43530797	43490882	43529623	43467828,43490830,43513124,43513852,43514160,43514730,43516717,43519916,43525297,43525560,43526413,43528704,43528961,43529529,	43468301,43490907,43513318,43513960,43514238,43514972,43516907,43520001,43525377,43525698,43526524,43528865,43529075,43530797,	ENSSSCG00000013358.2	ENSSSCG00000013358	Uncharacterized protein;PTPN5;ortholog	Tyrosine-protein phosphatase non-receptor type 5 (PTHR19134:SF40)	protein phosphatase(PC00195)
ENSSSCT00000004217.2	chr6	-	136685424	136756970	136685424	136756970	136685424,136692272,136710333,136716957,136724831,136740588,136746288,136754214,136755304,136756904,	136685606,136692367,136710415,136717046,136724880,136740709,136746386,136754307,136755386,136756970,	ENSSSCG00000003810.2	ENSSSCG00000003810	Uncharacterized protein;UBE2U;ortholog	Ubiquitin-conjugating enzyme E2 U (PTHR44904:SF1)	0
ENSSSCT00000004218.2	chr6	-	136765917	136909446	136769941	136909394	136765917,136788491,136802505,136804570,136808624,136908152,136909132,	136771369,136788703,136802751,136804888,136808752,136908183,136909446,	ENSSSCG00000003811.2	ENSSSCG00000003811	Uncharacterized protein;ROR1;ortholog	Inactive tyrosine-protein kinase transmembrane receptor ROR1 (PTHR24416:SF134)	0
ENSSSCT00000030338.1	chr6	-	136874220	136874327	136874327	136874327	136874220,	136874327,	ENSSSCG00000028540.1	ENSSSCG00000028540
ENSSSCT00000004219.2	chr6	-	137171270	137233581	137171860	137233400	137171270,137174657,137177580,137181168,137190399,137193370,137195038,137198132,137199948,137200411,137233154,	137171950,137174792,137177764,137181304,137190515,137193525,137195229,137198258,137200095,137200574,137233581,	ENSSSCG00000003812.2	ENSSSCG00000003812	Uncharacterized protein;PGM1;ortholog	Phosphoglucomutase-1 (PTHR22573:SF37)	glycosyltransferase(PC00111);mutase(PC00160)
ENSSSCT00000004221.2	chr6	-	137259292	137316747	137259292	137314447	137259292,137260104,137262292,137280255,137283287,137284297,137287406,137291322,137301308,137302132,137302907,137303603,137314260,137316588,	137259367,137260212,137262502,137280404,137283421,137284455,137287516,137291464,137301430,137302328,137302994,137303815,137314462,137316747,	ENSSSCG00000003814.2	ENSSSCG00000003814	Uncharacterized protein;EFCAB7;ortholog	EF-hand calcium-binding domain-containing protein 7 (PTHR23050:SF334)	calmodulin(PC00061)
ENSSSCT00000022022.1	chr6	+	137320903	137321016	137321016	137321016	137320903,	137321016,	ENSSSCG00000020427.1	ENSSSCG00000020427
ENSSSCT00000004222.2	chr6	-	137377945	137434247	137379426	137428970	137377945,137387062,137387390,137394337,137397559,137399548,137402708,137403428,137404378,137405095,137407157,137408358,137415443,137428888,137434108,	137379624,137387261,137387459,137394408,137397644,137399634,137402844,137403614,137404443,137405178,137407246,137408448,137415528,137429171,137434247,	ENSSSCG00000003815.2	ENSSSCG00000003815	Uncharacterized protein;ALG6;ortholog	Dolichyl pyrophosphate Man9GlcNAc2 alpha-1,3-glucosyltransferase (PTHR12413:SF1)	glycosyltransferase(PC00111)
ENSSSCT00000004223.2	chr6	-	137803100	137886719	137804074	137861626	137803100,137828145,137833389,137834126,137838722,137844859,137846306,137849163,137857386,137861550,137886564,	137804242,137828265,137833466,137834205,137838859,137844930,137846637,137849397,137857470,137861689,137886719,	ENSSSCG00000003816.2	ENSSSCG00000003816	Uncharacterized protein;ATG4C;ortholog	Cysteine protease ATG4C (PTHR22624:SF38)	0
ENSSSCT00000019940.2	chr6	-	138028936	138029043	138029043	138029043	138028936,	138029043,	ENSSSCG00000030607.1	ENSSSCG00000030607
ENSSSCT00000004225.2	chr6	+	138042657	138172957	138042657	138088817	138042657,138053762,138054129,138057754,138057977,138058500,138059283,138061193,138070887,138078890,138083387,138087888,138088656,138122718,138128899,138132667,138134002,138139606,138144206,138147603,138150347,138157841,138158891,138162275,138162515,138164299,138166457,138171529,138172648,	138042801,138053938,138054198,138057884,138058190,138058586,138059350,138061343,138070968,138079056,138083530,138087982,138088819,138122836,138128970,138132806,138134104,138139693,138144438,138147768,138150517,138157931,138158987,138162416,138162629,138164470,138166597,138171699,138172957,	ENSSSCG00000003818.2	ENSSSCG00000003818	Uncharacterized protein;DOCK7;ortholog	Dedicator of cytokinesis protein 7 (PTHR23317:SF78)	guanyl-nucleotide exchange factor(PC00113)
ENSSSCT00000004226.2	chr6	-	138101690	138111290	138101766	138111176	138101690,138102328,138105031,138105562,138107353,138109958,138110681,	138101963,138102595,138105127,138105676,138107462,138110069,138111290,	ENSSSCG00000003819.2	ENSSSCG00000003819	Uncharacterized protein;ANGPTL3;ortholog	Angiopoietin-related protein 3 (PTHR19143:SF222)	signaling molecule(PC00207)
ENSSSCT00000004229.2	chr6	+	138309635	138383020	138349338	138382602	138309635,138349266,138355692,138358898,138361938,138363566,138366018,138373036,138376656,138382497,	138309958,138349354,138357627,138359010,138362157,138363654,138366238,138373179,138376857,138383020,	ENSSSCG00000003821.2	ENSSSCG00000003821	Uncharacterized protein;KANK4;ortholog	KN motif and ankyrin repeat domain-containing protein 4 (PTHR24168:SF24)	0
ENSSSCT00000002498.2	chr7	+	86163487	86260506	86163487	86260506	86163487,86221124,86234842,86236416,86236722,86237686,86237819,86239312,86239836,86241121,86243584,86243659,86243751,86244577,86244916,86245284,86247774,86248209,86249451,86252136,86252994,86253741,86255677,86256447,86257520,86258234,86258534,86259123,86260414,	86163758,86221169,86234937,86236548,86236749,86237710,86237927,86239367,86239967,86241363,86243657,86243749,86243797,86244736,86245015,86245342,86247949,86248328,86249550,86252256,86253099,86253910,86255873,86256617,86257652,86258342,86258719,86259257,86260506,	ENSSSCG00000002243.2	ENSSSCG00000002243	Uncharacterized protein;SLC12A6;ortholog	Solute carrier family 12 member 6 (PTHR11827:SF66)	0
ENSSSCT00000029279.1	chr7	-	86260371	86267874	86263704	86267729	86260371,86263986,86264678,86267209,86267643,	86263740,86264147,86264832,86267324,86267874,	ENSSSCG00000026925.1	ENSSSCG00000026925	Uncharacterized protein;EMC4;ortholog	ER membrane protein complex subunit 4 (PTHR19315:SF9)	0
ENSSSCT00000002500.2	chr7	+	86329717	86341955	86329732	86340298	86329717,86330960,86333709,86335986,86337174,86337312,86337975,86338891,86340265,	86329849,86331001,86333989,86336105,86337225,86337402,86338065,86338985,86341955,	ENSSSCG00000002245.2	ENSSSCG00000002245	Uncharacterized protein;KATNBL1;ortholog	KATNB1-like protein 1 (PTHR14682:SF1)	0
ENSSSCT00000025486.1	chr7	+	86384371	86403987	86384501	86401300	86384371,86389925,86396603,86398532,86401147,	86384734,86390045,86396742,86398613,86403987,	ENSSSCG00000027051.1	ENSSSCG00000027051	Uncharacterized protein;LOC100620666;ortholog	ER membrane protein complex subunit 7 (PTHR13605:SF4)	0
ENSSSCT00000002501.1	chr7	-	86420640	86422239	86420640	86422239	86420640,	86422239,	ENSSSCG00000002246.1	ENSSSCG00000002246	Muscarinic acetylcholine receptor;CHRM5;ortholog	Muscarinic acetylcholine receptor M5 (PTHR43914:SF3)	0
ENSSSCT00000002502.2	chr7	+	86440824	86475461	86441087	86475461	86440824,86475230,	86441336,86475461,	ENSSSCG00000002247.2	ENSSSCG00000002247
ENSSSCT00000027280.1	chr7	+	86648277	86660086	86648993	86660086	86648277,86648924,86659901,	86648336,86649099,86660086,	ENSSSCG00000026370.1	ENSSSCG00000026370	Uncharacterized protein;RYR3;ortholog	0	0
ENSSSCT00000002506.1	chr7	+	86953729	86953849	86953729	86953849	86953729,	86953849,	ENSSSCG00000002250.1	ENSSSCG00000002250	Uncharacterized protein;unassigned;ortholog	0	0
ENSSSCT00000002507.2	chr7	+	87101079	87112889	87101079	87112679	87101079,87101804,87102307,87102768,87103395,87104755,87105300,87106204,87109404,87109985,87110772,87111120,87112480,	87101114,87101954,87102425,87102819,87103464,87104812,87105360,87106281,87109487,87110033,87110852,87111164,87112889,	ENSSSCG00000002251.2	ENSSSCG00000002251	Uncharacterized protein;unassigned;ortholog	Transmembrane and coiled-coil domain-containing protein 5B (PTHR22422:SF1)	0
ENSSSCT00000002508.3	chr7	-	87586098	87598954	87588826	87598695	87586098,87589236,87589966,87590660,87591889,87593919,87594306,87598403,	87588883,87589391,87590129,87590917,87591992,87594067,87594373,87598954,	ENSSSCG00000002252.3	ENSSSCG00000002252	Uncharacterized protein;ARRDC4;ortholog	Arrestin domain-containing protein 4 (PTHR11188:SF16)	0
ENSSSCT00000034830.1	chr7	-	87591913	87598813	87594056	87598695	87591913,87593919,87598403,	87591992,87594067,87598813,	ENSSSCG00000002252.3	ENSSSCG00000002252	Uncharacterized protein;ARRDC4;ortholog	Arrestin domain-containing protein 4 (PTHR11188:SF16)	0
ENSSSCT00000009619.2	chr8	+	32884278	32955413	32885109	32952026	32884278,32888904,32892980,32895876,32901063,32903266,32906249,32906846,32908501,32911503,32918393,32925265,32926196,32950927,32951980,	32885390,32889029,32893069,32895953,32901219,32905638,32906341,32906892,32908698,32911622,32918532,32925454,32926365,32951051,32955413,	ENSSSCG00000008792.2	ENSSSCG00000008792	Uncharacterized protein;N4BP2;ortholog	NEDD4-binding protein 2 (PTHR13308:SF21)	0
ENSSSCT00000009621.2	chr8	+	32988376	33036670	33035841	33036418	32988376,32995067,32998694,33035208,33035627,33036223,	32988718,32995217,32998780,33035330,33036219,33036670,	ENSSSCG00000008794.2	ENSSSCG00000008794	Uncharacterized protein;RHOH;ortholog	Rho-related GTP-binding protein RhoH (PTHR24072:SF163)	small GTPase(PC00208)
ENSSSCT00000032423.1	chr8	+	33109938	33123280	33110050	33123230	33109938,33110415,33111448,33118235,33122688,	33110123,33110561,33111603,33118768,33123280,	ENSSSCG00000024428.1	ENSSSCG00000024428	Uncharacterized protein;CHRNA9;ortholog	Neuronal acetylcholine receptor subunit alpha-9 (PTHR18945:SF489)	GABA receptor(PC00023);acetylcholine receptor(PC00037)
ENSSSCT00000009623.2	chr8	-	33176870	33190523	33176870	33190523	33176870,33185010,33188316,33189394,	33177110,33185210,33188523,33190523,	ENSSSCG00000008796.2	ENSSSCG00000008796	Uncharacterized protein;RBM47;ortholog	RNA-binding protein 47 (PTHR43980:SF4)	0
ENSSSCT00000029046.1	chr8	+	33236638	33426848	33236638	33423159	33236638,33236811,33308375,33316587,33317025,33317199,33351019,33354813,33410712,33413005,33413746,33415404,33417826,33422991,	33236649,33237635,33308584,33316650,33317111,33317260,33351166,33354941,33410827,33413093,33413830,33415520,33418006,33426848,	ENSSSCG00000022168.1	ENSSSCG00000022168	Uncharacterized protein;APBB2;ortholog	Amyloid beta A4 precursor protein-binding family B member 2 (PTHR14058:SF11)	signaling molecule(PC00207)
ENSSSCT00000021654.1	chr8	-	33291811	33291882	33291882	33291882	33291811,	33291882,	ENSSSCG00000020059.1	ENSSSCG00000020059
ENSSSCT00000027797.1	chr8	-	33430354	33536214	33430354	33536153	33430354,33447627,33463615,33465869,33469258,33471034,33472395,33472919,33494965,33495749,33535840,	33430990,33447751,33463733,33465971,33469402,33471245,33472579,33473072,33495096,33495808,33536214,	ENSSSCG00000024496.1	ENSSSCG00000024496	Uncharacterized protein;NSUN7;ortholog	methyltransferase NSUN7-related (PTHR14663:SF2)	0
ENSSSCT00000026828.1	chr8	-	33922086	33922193	33922193	33922193	33922086,	33922193,	ENSSSCG00000025110.1	ENSSSCG00000025110
ENSSSCT00000024016.1	chr8	+	33970636	33982093	33970636	33982093	33970636,33971303,33972059,33973182,33973406,33973449,33976284,33976462,33977325,33977616,33979117,33980126,33982006,	33970669,33971337,33972085,33973229,33973433,33973610,33976370,33976510,33977392,33977643,33979139,33980139,33982093,	ENSSSCG00000022945.1	ENSSSCG00000022945
ENSSSCT00000009626.2	chr8	+	34048455	34405243	34048723	34405243	34048455,34188700,34217380,34298813,34305288,34308014,34315468,34321497,34341117,34346183,34348383,34348746,34353509,34370881,34372099,34374660,34380667,34384331,34385930,34387158,34389188,34391464,34391705,34396114,34399240,34405217,	34048819,34188771,34217450,34298920,34305319,34308125,34315664,34321750,34341153,34346310,34348541,34349155,34353725,34370972,34372263,34374766,34380708,34384412,34386023,34387263,34389316,34391586,34391829,34396223,34399343,34405243,	ENSSSCG00000008799.2	ENSSSCG00000008799	Uncharacterized protein;LIMCH1;ortholog	LIM and calponin homology domains-containing protein 1 (PTHR15551:SF3)	actin family cytoskeletal protein(PC00041)
ENSSSCT00000020623.1	chr8	-	34523208	34523365	34523365	34523365	34523208,	34523365,	ENSSSCG00000019028.1	ENSSSCG00000019028
ENSSSCT00000011979.2	chr10	+	31712487	31830025	31712741	31829297	31712487,31813602,31815503,31821158,31825427,31827340,31829105,	31712821,31813765,31815596,31821299,31825565,31827460,31830025,	ENSSSCG00000010944.2	ENSSSCG00000010944
ENSSSCT00000011982.2	chr10	+	31837904	31900686	31838137	31900482	31837904,31844843,31848400,31855605,31857694,31863899,31900287,	31838196,31845006,31848493,31855746,31857832,31864019,31900686,	ENSSSCG00000010947.2	ENSSSCG00000010947	Uncharacterized protein;FBP2;ortholog	Fructose-1,6-bisphosphatase isozyme 2 (PTHR11556:SF13)	carbohydrate phosphatase(PC00066)
ENSSSCT00000026142.1	chr10	-	31867739	32028811	31867741	31875631	31867739,31870845,31872483,31873535,31874231,31875157,31875270,31875513,31877940,32028564,	31867879,31870938,31872573,31873581,31874384,31875184,31875319,31875643,31878079,32028811,	ENSSSCG00000026279.1	ENSSSCG00000026279	Uncharacterized protein;DAPK1;ortholog	SUBFAMILY NOT NAMED (PTHR24342:SF14)	non-receptor serine/threonine protein kinase(PC00167)
ENSSSCT00000011983.2	chr10	-	31907423	31913492	31907699	31912927	31907423,31909065,31910593,31911514,31912133,31912381,31912801,31913427,	31907799,31909180,31910756,31911739,31912280,31912504,31912938,31913492,	ENSSSCG00000010948.2	ENSSSCG00000010948
ENSSSCT00000011984.2	chr10	-	31963681	31970721	31964899	31970493	31963681,31970316,	31966132,31970721,	ENSSSCG00000010949.2	ENSSSCG00000010949	Uncharacterized protein;LOC100516103;ortholog	Myeloid differentiation primary response protein MyD88 (PTHR15079:SF3)	0
ENSSSCT00000011985.2	chr10	+	31981660	32019929	31981660	32019846	31981660,31988489,31991809,32008345,32015465,32017678,32019703,	31981759,31988588,31991887,32008568,32015654,32017876,32019929,	ENSSSCG00000010950.2	ENSSSCG00000010950	Uncharacterized protein;unassigned;ortholog	Death-associated protein kinase 1 (PTHR44619:SF1)	0
ENSSSCT00000011987.2	chr10	+	33038180	33105176	33039531	33102992	33038180,33039500,33046922,33047630,33048253,33050270,33053857,33055514,33056343,33057662,33065169,33068281,33069873,33071612,33072795,33073468,33075847,33078361,33079862,33080413,33080697,33081420,33084600,33084733,33086428,33088199,33102924,	33039006,33040048,33047104,33047747,33048431,33050359,33053909,33055584,33056470,33057782,33065322,33068462,33070973,33071763,33072882,33073569,33075905,33078465,33079952,33080522,33080780,33081598,33084648,33084825,33086544,33088522,33105176,	ENSSSCG00000010952.3	ENSSSCG00000010952	Uncharacterized protein;ZCCHC6;ortholog	Terminal uridylyltransferase 7 (PTHR12271:SF34)	nucleotidyltransferase(PC00174)
ENSSSCT00000035632.1	chr10	+	33038188	33103965	33039531	33102992	33038188,33039500,33046922,33047630,33048253,33050270,33053857,33055514,33056343,33057662,33065169,33068281,33069873,33071612,33072795,33073468,33075847,33078361,33079862,33080413,33080702,33081420,33084600,33084733,33086428,33088199,33102924,	33038366,33040048,33047104,33047747,33048431,33050359,33053909,33055584,33056470,33057782,33065322,33068462,33070973,33071763,33072882,33073569,33075905,33078465,33079952,33080527,33080780,33081598,33084648,33084825,33086544,33088522,33103965,	ENSSSCG00000010952.3	ENSSSCG00000010952	Uncharacterized protein;ZCCHC6;ortholog	Terminal uridylyltransferase 7 (PTHR12271:SF34)	nucleotidyltransferase(PC00174)
ENSSSCT00000034228.1	chr10	+	33038259	33040548	33040548	33040548	33038259,33039500,	33038366,33040548,	ENSSSCG00000010952.3	ENSSSCG00000010952	Uncharacterized protein;ZCCHC6;ortholog	Terminal uridylyltransferase 7 (PTHR12271:SF34)	nucleotidyltransferase(PC00174)
ENSSSCT00000034755.1	chr10	+	33038336	33103965	33039531	33067334	33038336,33039500,33046922,33047630,33048253,33050270,33053857,33055514,33056343,33057662,33065169,33067307,33068281,33069873,33071612,33072795,33073468,33075847,33078361,33079862,33080413,33080702,33081420,33084600,33084733,33086428,33088199,33102924,	33038481,33040048,33047104,33047747,33048431,33050359,33053909,33055584,33056470,33057782,33065322,33067427,33068462,33070973,33071763,33072882,33073569,33075905,33078465,33079952,33080527,33080780,33081598,33084648,33084825,33086544,33088522,33103965,	ENSSSCG00000010952.3	ENSSSCG00000010952	Uncharacterized protein;ZCCHC6;ortholog	Terminal uridylyltransferase 7 (PTHR12271:SF34)	nucleotidyltransferase(PC00174)
ENSSSCT00000034847.1	chr10	+	33038355	33040286	33040286	33040286	33038355,33039500,	33038420,33040286,	ENSSSCG00000010952.3	ENSSSCG00000010952	Uncharacterized protein;ZCCHC6;ortholog	Terminal uridylyltransferase 7 (PTHR12271:SF34)	nucleotidyltransferase(PC00174)
ENSSSCT00000035129.1	chr10	+	33038848	33040187	33040187	33040187	33038848,33039500,	33039006,33040187,	ENSSSCG00000010952.3	ENSSSCG00000010952	Uncharacterized protein;ZCCHC6;ortholog	Terminal uridylyltransferase 7 (PTHR12271:SF34)	nucleotidyltransferase(PC00174)
ENSSSCT00000035769.1	chr10	+	33038854	33039969	33039531	33039969	33038854,33039500,	33039006,33039969,	ENSSSCG00000010952.3	ENSSSCG00000010952	Uncharacterized protein;ZCCHC6;ortholog	Terminal uridylyltransferase 7 (PTHR12271:SF34)	nucleotidyltransferase(PC00174)
ENSSSCT00000036200.1	chr10	+	33088281	33099342	33099342	33099342	33088281,33091076,33091513,33099310,	33088522,33091153,33091577,33099342,	ENSSSCG00000010952.3	ENSSSCG00000010952	Uncharacterized protein;ZCCHC6;ortholog	Terminal uridylyltransferase 7 (PTHR12271:SF34)	nucleotidyltransferase(PC00174)
ENSSSCT00000032641.1	chr10	+	33088315	33103243	33088315	33102992	33088315,33091076,33091513,33102924,	33088522,33091153,33091577,33103243,	ENSSSCG00000010952.3	ENSSSCG00000010952	Uncharacterized protein;ZCCHC6;ortholog	Terminal uridylyltransferase 7 (PTHR12271:SF34)	nucleotidyltransferase(PC00174)
ENSSSCT00000032733.1	chr10	+	33088320	33092077	33092077	33092077	33088320,33091076,33091513,	33088522,33091153,33092077,	ENSSSCG00000010952.3	ENSSSCG00000010952	Uncharacterized protein;ZCCHC6;ortholog	Terminal uridylyltransferase 7 (PTHR12271:SF34)	nucleotidyltransferase(PC00174)
ENSSSCT00000036258.1	chr10	+	33091183	33103073	33103073	33103073	33091183,33102924,	33091577,33103073,	ENSSSCG00000010952.3	ENSSSCG00000010952	Uncharacterized protein;ZCCHC6;ortholog	Terminal uridylyltransferase 7 (PTHR12271:SF34)	nucleotidyltransferase(PC00174)
ENSSSCT00000011988.2	chr10	+	33108927	33123610	33108927	33123462	33108927,33109028,33116317,33121982,33123313,	33109026,33109133,33116371,33122088,33123610,	ENSSSCG00000010953.2	ENSSSCG00000010953	Uncharacterized protein;ISCA1;ortholog	Iron-sulfur cluster assembly 1 homolog, mitochondrial (PTHR10072:SF41)	0
ENSSSCT00000011989.2	chr10	+	33136192	33141504	33136192	33141504	33136192,33137140,33141304,	33136270,33137627,33141504,	ENSSSCG00000010954.2	ENSSSCG00000010954	Uncharacterized protein;C9orf153;ortholog	Protein 4921517D22Rik (PTHR37353:SF1)	0
ENSSSCT00000011991.2	chr10	+	33164074	33261135	33183451	33261135	33164074,33183427,33186234,33231520,33236555,33237384,33238837,33240832,33247903,33251641,33252462,33254709,33261058,	33164193,33183577,33186414,33231614,33236658,33237428,33238860,33240871,33247927,33251801,33252732,33254823,33261135,	ENSSSCG00000010955.2	ENSSSCG00000010955	Uncharacterized protein;GOLM1;ortholog	Golgi membrane protein 1 (PTHR15896:SF8)	0
ENSSSCT00000011992.2	chr10	-	33264645	33346553	33267450	33346534	33264645,33268604,33271093,33271894,33272766,33273653,33278775,33279793,33281607,33286844,33291014,33296857,33317942,33318955,33319716,33321148,33321271,33343223,33345559,33346420,	33267510,33268685,33271216,33272035,33272834,33273790,33278954,33279892,33281674,33286951,33291074,33297036,33318057,33319039,33319767,33321192,33321338,33343391,33345634,33346553,	ENSSSCG00000010956.2	ENSSSCG00000010956	Uncharacterized protein;NAA35;ortholog	N-alpha-acetyltransferase 35, NatC auxiliary subunit (PTHR21373:SF0)	acetyltransferase(PC00038)
ENSSSCT00000019067.2	chr12	+	23674142	23760535	23674142	23760359	23674142,23687723,23710098,23717647,23721320,23722706,23723332,23723532,23724410,23727464,23728448,23729225,23732146,23736595,23738974,23741927,23743638,23750109,23751625,23756585,23757410,23757832,23760206,	23674403,23687808,23710176,23717769,23721428,23722907,23723429,23723566,23724531,23727629,23728553,23729286,23732256,23736659,23739114,23742062,23743858,23750252,23751682,23756693,23757566,23757880,23760535,	ENSSSCG00000017513.2	ENSSSCG00000017513	Uncharacterized protein;NPEPPS;ortholog	Puromycin-sensitive aminopeptidase-related (PTHR11533:SF205)	metalloprotease(PC00153)
ENSSSCT00000019068.2	chr12	+	23785574	23815916	23786125	23811271	23785574,23786266,23788476,23791664,23792786,23795799,23796500,23797986,23798763,23800302,23801640,23802626,23803627,23804097,23806294,23807581,23808141,23808677,23808934,23809707,23811111,23812194,	23786165,23786325,23788659,23791865,23792939,23795859,23796590,23798097,23798865,23800527,23801832,23802757,23803775,23804169,23806439,23807664,23808249,23808821,23809041,23809824,23811273,23815916,	ENSSSCG00000017514.2	ENSSSCG00000017514	Uncharacterized protein;KPNB1;ortholog	Importin subunit beta-1 (PTHR10527:SF1)	transfer/carrier protein(PC00219);transporter(PC00227)
ENSSSCT00000019069.2	chr12	+	23822481	23841532	23825079	23840158	23822481,23825044,23826139,23826719,23828120,23828898,23829273,23837688,23838016,23840029,	23822940,23825304,23826262,23826824,23828301,23829074,23829335,23837807,23838744,23841532,	ENSSSCG00000017515.3	ENSSSCG00000017515	Uncharacterized protein;TBKBP1;ortholog	TANK-binding kinase 1-binding protein 1 (PTHR14432:SF2)	0
ENSSSCT00000033240.1	chr12	+	23824681	23841512	23825079	23840158	23824681,23826139,23826719,23828120,23828901,23829273,23837688,23838016,23840029,	23825304,23826262,23826824,23828301,23829074,23829335,23837807,23838744,23841512,	ENSSSCG00000017515.3	ENSSSCG00000017515	Uncharacterized protein;TBKBP1;ortholog	TANK-binding kinase 1-binding protein 1 (PTHR14432:SF2)	0
ENSSSCT00000019071.3	chr12	+	23867190	23879666	23867236	23879454	23867190,23876744,23877272,23878260,23878533,23878835,	23867727,23876899,23877394,23878419,23878595,23879666,	ENSSSCG00000017517.3	ENSSSCG00000017517	Uncharacterized protein;TBX21;ortholog	T-box transcription factor TBX21 (PTHR11267:SF125)	nucleic acid binding(PC00171);transcription factor(PC00218)
ENSSSCT00000035051.1	chr12	+	23878257	23878945	23878945	23878945	23878257,23878533,23878835,	23878419,23878595,23878945,	ENSSSCG00000017517.3	ENSSSCG00000017517	Uncharacterized protein;TBX21;ortholog	T-box transcription factor TBX21 (PTHR11267:SF125)	nucleic acid binding(PC00171);transcription factor(PC00218)
ENSSSCT00000019072.2	chr12	-	23931585	23952213	23931585	23950684	23931585,23931890,23932247,23932461,23932693,23934577,23937252,23937504,23938965,23940207,23941497,23941861,23943136,23943421,23944866,23945536,23946826,23947113,23947292,23947523,23947967,23948759,23948974,23949430,23950139,23950365,23950609,23952101,	23931694,23932013,23932374,23932606,23932759,23934578,23937280,23937554,23938997,23940222,23941561,23941917,23943274,23943681,23944960,23945674,23946922,23947208,23947425,23947616,23948071,23948877,23949085,23949544,23950193,23950491,23950764,23952213,	ENSSSCG00000017518.2	ENSSSCG00000017518	Uncharacterized protein;OSBPL7;ortholog	Oxysterol-binding protein-related protein 7 (PTHR10972:SF85)	0
ENSSSCT00000019073.2	chr12	-	23954338	23960895	23955057	23960883	23954338,23956902,23957294,23958468,23960831,	23955314,23957047,23957459,23958638,23960895,	ENSSSCG00000017519.2	ENSSSCG00000017519	Uncharacterized protein;MRPL10;ortholog	39S ribosomal protein L10, mitochondrial (PTHR11560:SF8)	0
ENSSSCT00000019074.2	chr12	+	23961371	23967530	23961371	23967395	23961371,23961469,23963578,23965547,23965881,23966191,23966580,23967024,	23961381,23961575,23963687,23965594,23965991,23966261,23966729,23967530,	ENSSSCG00000017520.2	ENSSSCG00000017520	Uncharacterized protein;LRRC46;ortholog	Leucine-rich repeat-containing protein 46 (PTHR45306:SF1)	0
ENSSSCT00000019075.2	chr12	-	23968529	23972991	23968700	23972514	23968529,23969058,23969332,23969620,23970518,23971856,23972340,23972897,	23968859,23969239,23969498,23969836,23970718,23972038,23972514,23972991,	ENSSSCG00000017521.2	ENSSSCG00000017521	Uncharacterized protein;SCRN2;ortholog	Secernin-2 (PTHR12994:SF16)	0
ENSSSCT00000019076.1	chr12	-	23981053	23982187	23981053	23982187	23981053,	23982187,	ENSSSCG00000017522.1	ENSSSCG00000017522	Uncharacterized protein;SP6;ortholog	Transcription factor Sp6 (PTHR23235:SF23)	DNA binding protein(PC00009);transcription cofactor(PC00217);zinc finger transcription factor(PC00244)
ENSSSCT00000019077.2	chr12	+	23993277	23997741	23993277	23997741	23993277,23994750,23995224,23995931,23996549,23996842,23997293,23997572,	23993405,23994764,23995267,23995965,23996603,23996971,23997364,23997741,	ENSSSCG00000017523.2	ENSSSCG00000017523	Uncharacterized protein;PNPO;ortholog	Pyridoxine-5'-phosphate oxidase (PTHR10851:SF0)	oxidase(PC00175)
ENSSSCT00000026445.1	chr12	-	24003234	24003537	24003234	24003537	24003234,	24003537,	ENSSSCG00000024743.1	ENSSSCG00000024743	Uncharacterized protein;PRR15L;ortholog	Proline-rich protein 15-like protein (PTHR14581:SF5)	0
ENSSSCT00000023241.1	chr12	+	24040269	24041761	24040435	24041641	24040269,24041156,24041473,	24040744,24041246,24041761,	ENSSSCG00000023963.1	ENSSSCG00000023963
ENSSSCT00000019078.2	chr12	+	24044540	24054025	24044651	24054025	24044540,24044880,24046995,24047409,24048126,24048476,24049122,24049466,24050239,24050784,24051439,24053573,24053978,	24044657,24044926,24047127,24047510,24048175,24048655,24049259,24049611,24050350,24050863,24051528,24053778,24054025,	ENSSSCG00000017524.2	ENSSSCG00000017524	Uncharacterized protein;CDK5RAP3;ortholog	CDK5 regulatory subunit-associated protein 3 (PTHR14894:SF0)	0
ENSSSCT00000019070.2	chr12	+	24074445	24076719	24074527	24076715	24074445,24075647,	24074590,24076719,	ENSSSCG00000017516.2	ENSSSCG00000017516	Uncharacterized protein;SP2;ortholog	Transcription factor Sp2 (PTHR23235:SF1)	DNA binding protein(PC00009);transcription cofactor(PC00217);zinc finger transcription factor(PC00244)
ENSSSCT00000019081.3	chr12	+	24146795	24199133	24146795	24196683	24146795,24147932,24150911,24154079,24156329,24166469,24174928,24196581,24198775,	24146873,24148016,24151036,24154143,24156530,24166520,24175029,24196690,24199133,	ENSSSCG00000017527.3	ENSSSCG00000017527	Uncharacterized protein (Fragment);SKAP1;ortholog	Src kinase-associated phosphoprotein 1 (PTHR15129:SF1)	0
ENSSSCT00000019082.2	chr12	-	24209479	24219505	24211138	24216259	24209479,24212430,24212833,24215024,24215414,24216217,24219401,	24211412,24212643,24212929,24215125,24215501,24216272,24219505,	ENSSSCG00000017528.2	ENSSSCG00000017528	Uncharacterized protein;SNX11;ortholog	Sorting nexin-11 (PTHR10555:SF36)	membrane trafficking regulatory protein(PC00151)
ENSSSCT00000019083.2	chr12	+	24228634	24250057	24242467	24246746	24228634,24242430,24243075,24243940,24246601,	24228869,24242607,24243253,24244035,24250057,	ENSSSCG00000017529.2	ENSSSCG00000017529	Uncharacterized protein;CBX1;ortholog	Chromobox protein homolog 1 (PTHR22812:SF88)	chromatin/chromatin-binding protein(PC00077);transcription factor(PC00218)
ENSSSCT00000019080.2	chr12	-	24277884	24289775	24278203	24289775	24277884,24280662,24281283,24284855,24286159,24286652,24287297,24289219,24289673,	24278251,24280701,24281335,24284933,24286215,24286744,24287379,24289288,24289775,	ENSSSCG00000017526.2	ENSSSCG00000017526	Uncharacterized protein;COPZ2;ortholog	Coatomer subunit zeta-2 (PTHR11043:SF4)	vesicle coat protein(PC00235)
ENSSSCT00000020507.1	chr12	-	24289537	24289623	24289623	24289623	24289537,	24289623,	ENSSSCG00000018912.1	ENSSSCG00000018912
ENSSSCT00000019079.2	chr12	+	24300467	24308029	24302610	24308027	24300467,24302096,24307784,	24300614,24303120,24308029,	ENSSSCG00000017525.2	ENSSSCG00000017525	Uncharacterized protein;NFE2L1;ortholog	Nuclear factor erythroid 2-related factor 1 (PTHR24411:SF31)	non-motor actin binding protein(PC00165);nucleic acid binding(PC00171);serine protease(PC00203);transcription factor(PC00218)
ENSSSCT00000026544.1	chr12	-	24561329	24636573	24561347	24636444	24561329,24636395,	24561487,24636573,	ENSSSCG00000026307.1	ENSSSCG00000026307	Uncharacterized protein;unassigned;ortholog	Src kinase-associated phosphoprotein 1 (PTHR15129:SF1)	0
ENSSSCT00000029687.1	chr12	+	24563939	24565461	24563941	24565459	24563939,24564343,24564924,24565452,	24564112,24564495,24565080,24565461,	ENSSSCG00000025249.1	ENSSSCG00000025249	Uncharacterized protein;unassigned;ortholog	Signal transducer and activator of transcription 5A (PTHR11801:SF47)	nucleic acid binding(PC00171);transcription factor(PC00218)
ENSSSCT00000034288.1	chr12	+	24563982	24565080	24565080	24565080	24563982,24564343,24564924,	24564112,24564495,24565080,	ENSSSCG00000017408.3	ENSSSCG00000017408	Uncharacterized protein (Fragment);unassigned;ortholog	Signal transducer and activator of transcription 5A (PTHR11801:SF47)	nucleic acid binding(PC00171);transcription factor(PC00218)
ENSSSCT00000019084.3	chr12	+	24574353	24576192	24574363	24576192	24574353,24574805,24576102,	24574491,24574962,24576192,	ENSSSCG00000017408.3	ENSSSCG00000017408	Uncharacterized protein (Fragment);unassigned;ortholog	Signal transducer and activator of transcription 5A (PTHR11801:SF47)	nucleic acid binding(PC00171);transcription factor(PC00218)
ENSSSCT00000018950.3	chr12	+	24578850	24581111	24578850	24581111	24578850,24579226,24580032,24580792,24580980,	24578906,24579319,24580239,24580887,24581111,	ENSSSCG00000017408.3	ENSSSCG00000017408	Uncharacterized protein (Fragment);unassigned;ortholog	Signal transducer and activator of transcription 5A (PTHR11801:SF47)	nucleic acid binding(PC00171);transcription factor(PC00218)
ENSSSCT00000019085.2	chr12	+	24583954	24587094	24584340	24586918	24583954,24584275,24584852,24585374,24586268,24586574,24586722,	24584095,24584554,24584974,24585876,24586461,24586646,24587094,	ENSSSCG00000017531.3	ENSSSCG00000017531	Uncharacterized protein;LOC100523276;ortholog	GH3 domain-containing protein (PTHR31901:SF5)	0
ENSSSCT00000034651.1	chr12	+	24584009	24586856	24584289	24586856	24584009,24584275,24584852,24585374,24586268,24586574,24586722,	24584095,24584554,24584974,24585876,24586461,24586646,24586856,	ENSSSCG00000017531.3	ENSSSCG00000017531	Uncharacterized protein;LOC100523276;ortholog	GH3 domain-containing protein (PTHR31901:SF5)	0
ENSSSCT00000035599.1	chr12	+	24587266	24587733	24587733	24587733	24587266,	24587733,	ENSSSCG00000017531.3	ENSSSCG00000017531	Uncharacterized protein;LOC100523276;ortholog	GH3 domain-containing protein (PTHR31901:SF5)	0
ENSSSCT00000019086.2	chr12	-	24742220	24743759	24742327	24743755	24742220,24743178,	24742656,24743759,	ENSSSCG00000017532.2	ENSSSCG00000017532	Uncharacterized protein;HOXB1;ortholog	Homeobox protein Hox-B1 (PTHR24326:SF167)	DNA binding protein(PC00009);homeobox transcription factor(PC00119)
ENSSSCT00000019087.1	chr12	-	24754684	24756561	24754684	24756561	24754684,24756176,	24755361,24756561,	ENSSSCG00000017533.1	ENSSSCG00000017533	Uncharacterized protein;HOXB2;ortholog	Homeobox protein Hox-B2 (PTHR24326:SF502)	DNA binding protein(PC00009);homeobox transcription factor(PC00119)
ENSSSCT00000019088.1	chr12	-	24762105	24764391	24762105	24764391	24762105,24762868,24763943,	24762721,24763100,24764391,	ENSSSCG00000017534.1	ENSSSCG00000017534	Uncharacterized protein;HOXB3;ortholog	Homeobox protein Hox-B3 (PTHR24326:SF10)	DNA binding protein(PC00009);homeobox transcription factor(PC00119)
ENSSSCT00000019089.2	chr12	-	24788155	24789881	24788155	24789741	24788155,24789284,	24788454,24789881,	ENSSSCG00000017535.2	ENSSSCG00000017535	Uncharacterized protein;HOXB4;ortholog	Homeobox protein Hox-B4 (PTHR24326:SF161)	DNA binding protein(PC00009);homeobox transcription factor(PC00119)
ENSSSCT00000020865.1	chr12	-	24791262	24791352	24791352	24791352	24791262,	24791352,	ENSSSCG00000019270.1	ENSSSCG00000019270
ENSSSCT00000021429.1	chr12	+	24836760	24836862	24836862	24836862	24836760,	24836862,	ENSSSCG00000019834.1	ENSSSCG00000019834
ENSSSCT00000019090.2	chr12	+	24843036	24848314	24843036	24846448	24843036,24846212,	24843553,24848314,	ENSSSCG00000017536.2	ENSSSCG00000017536	Uncharacterized protein;HOXB9;ortholog	Homeobox protein Hox-B9 (PTHR24326:SF159)	DNA binding protein(PC00009);homeobox transcription factor(PC00119)
ENSSSCT00000019091.2	chr12	+	24854757	24856320	24854757	24856320	24854757,24856030,	24855226,24856320,	ENSSSCG00000017537.2	ENSSSCG00000017537
ENSSSCT00000019092.2	chr12	+	24858585	24862015	24858654	24861413	24858585,24861159,	24859054,24862015,	ENSSSCG00000017538.2	ENSSSCG00000017538	Uncharacterized protein;HOXB7;ortholog	Homeobox protein Hox-B7 (PTHR24326:SF253)	DNA binding protein(PC00009);homeobox transcription factor(PC00119)
ENSSSCT00000019093.2	chr12	+	24871088	24873383	24871088	24872747	24871088,24872487,	24871503,24873383,	ENSSSCG00000017539.2	ENSSSCG00000017539	Uncharacterized protein;HOXB6;ortholog	Homeobox protein Hox-B6 (PTHR24326:SF319)	DNA binding protein(PC00009);homeobox transcription factor(PC00119)
ENSSSCT00000019094.2	chr12	+	24875050	24877917	24875407	24876914	24875050,24876666,	24875969,24877917,	ENSSSCG00000017540.2	ENSSSCG00000017540	Uncharacterized protein;HOXB5;ortholog	Homeobox protein Hox-A5 (PTHR24326:SF166)	DNA binding protein(PC00009);homeobox transcription factor(PC00119)
ENSSSCT00000019095.2	chr12	-	24904056	24905884	24904056	24905884	24904056,24905280,	24904310,24905884,	ENSSSCG00000017541.2	ENSSSCG00000017541	Uncharacterized protein;HOXB13;ortholog	Homeobox protein Hox-B13 (PTHR24326:SF47)	DNA binding protein(PC00009);homeobox transcription factor(PC00119)
ENSSSCT00000019096.1	chr12	-	24942731	24980527	24942731	24980527	24942731,24943582,24958516,24960232,24961699,24963468,24965078,24972447,24973373,24975246,24977403,24977672,24979186,24980348,	24942958,24943952,24958798,24960410,24961888,24963644,24965304,24972533,24973517,24975403,24977534,24977791,24979224,24980527,	ENSSSCG00000017542.1	ENSSSCG00000017542	Uncharacterized protein;TTLL6;ortholog	Tubulin polyglutamylase TTLL6 (PTHR12241:SF96)	ligase(PC00142);microtubule family cytoskeletal protein(PC00157)
ENSSSCT00000019097.2	chr12	+	25005400	25036657	25014137	25035275	25005400,25014126,25019974,25020434,25021890,25022936,25025091,25026656,25027074,25031394,25033172,25034587,25035101,	25005515,25014317,25020077,25020568,25022016,25023025,25025161,25026779,25027161,25031490,25033308,25034616,25036657,	ENSSSCG00000017543.2	ENSSSCG00000017543	Uncharacterized protein;CALCOCO2;ortholog	Calcium-binding and coiled-coil domain-containing protein 2 (PTHR31915:SF4)	0
ENSSSCT00000022027.1	chr12	+	25064088	25064322	25064322	25064322	25064088,	25064322,	ENSSSCG00000020432.1	ENSSSCG00000020432
ENSSSCT00000019098.2	chr12	+	25066818	25069489	25067424	25069385	25066818,25067415,25068375,25068797,25069270,	25066911,25067463,25068453,25068976,25069489,	ENSSSCG00000017544.2	ENSSSCG00000017544
ENSSSCT00000026961.1	chr12	+	25078203	25097168	25078203	25095296	25078203,25078252,25078440,25080549,25082810,25085557,25091523,25092728,25095125,	25078248,25078337,25078543,25080622,25082998,25085669,25091636,25092819,25097168,	ENSSSCG00000025638.1	ENSSSCG00000025638	Uncharacterized protein;UBE2Z;ortholog	Ubiquitin-conjugating enzyme E2 Z (PTHR44465:SF1)	0
ENSSSCT00000019716.1	chr12	+	25086821	25086951	25086951	25086951	25086821,	25086951,	ENSSSCG00000026694.1	ENSSSCG00000026694
ENSSSCT00000030250.1	chr12	-	25108598	25118615	25108598	25118522	25108598,25109746,25110753,25112329,25113280,25114891,25118055,25118468,	25108736,25109821,25110895,25112402,25113385,25115030,25118106,25118615,	ENSSSCG00000021461.1	ENSSSCG00000021461	Uncharacterized protein;SNF8;ortholog	Vacuolar-sorting protein SNF8 (PTHR12806:SF0)	0
ENSSSCT00000030856.1	chr12	-	25126662	25133808	25129314	25132131	25126662,25128137,25129246,25129871,25132054,25133740,	25126807,25128239,25129336,25130018,25132157,25133808,	ENSSSCG00000026330.1	ENSSSCG00000026330
ENSSSCT00000022825.1	chr12	+	25163099	25209807	25163099	25208883	25163099,25164467,25191269,25191830,25196970,25198381,25199761,25201451,25202263,25203682,25204143,25205041,25205936,25206296,25208790,	25163274,25164528,25191318,25191882,25197034,25198663,25199896,25201574,25202399,25203805,25204263,25205116,25206068,25206410,25209807,	ENSSSCG00000023128.1	ENSSSCG00000023128	Uncharacterized protein;IGF2BP1;ortholog	Insulin-like growth factor 2 mRNA-binding protein 1 (PTHR10288:SF92)	enzyme modulator(PC00095);mRNA splicing factor(PC00148);ribonucleoprotein(PC00201)
ENSSSCT00000031581.1	chr12	+	25208975	25209059	25209059	25209059	25208975,	25209059,	ENSSSCG00000029735.1	ENSSSCG00000029735
ENSSSCT00000032589.1	chr12	-	25313094	25352176	25313543	25352120	25313094,25314568,25320426,25321291,25323982,25326144,25327107,25328615,25330730,25332589,25352106,	25313749,25314788,25320567,25321479,25324069,25326325,25327145,25328722,25330868,25332778,25352176,	ENSSSCG00000030269.1	ENSSSCG00000030269	Uncharacterized protein;B4GALNT2;ortholog	Beta-1,4 N-acetylgalactosaminyltransferase 2 (PTHR15046:SF2)	0
ENSSSCT00000024337.1	chr12	+	25368697	25383610	25368700	25383301	25368697,25378089,25379809,25381350,25381627,25381910,25382678,25383137,	25368826,25378257,25379986,25381436,25381723,25382038,25382816,25383610,	ENSSSCG00000027677.1	ENSSSCG00000027677	Uncharacterized protein;ABI3;ortholog	ABI gene family member 3 (PTHR10460:SF7)	G-protein modulator(PC00022)
ENSSSCT00000028456.1	chr12	-	25384750	25385629	25384750	25385629	25384750,	25385629,	ENSSSCG00000026701.1	ENSSSCG00000026701	Uncharacterized protein;PHOSPHO1;ortholog	Phosphoethanolamine/phosphocholine phosphatase (PTHR20889:SF2)	hydrolase(PC00121)
ENSSSCT00000019100.1	chr12	-	25435508	25451001	25435508	25451001	25435508,25445763,25446391,25446868,25450089,	25436020,25445908,25446507,25447016,25451001,	ENSSSCG00000017546.1	ENSSSCG00000017546	Uncharacterized protein;ZNF652;ortholog	Zinc finger protein 652 (PTHR44211:SF2)	0
ENSSSCT00000019072.2	chr12	-	23931585	23952213	23931585	23950684	23931585,23931890,23932247,23932461,23932693,23934577,23937252,23937504,23938965,23940207,23941497,23941861,23943136,23943421,23944866,23945536,23946826,23947113,23947292,23947523,23947967,23948759,23948974,23949430,23950139,23950365,23950609,23952101,	23931694,23932013,23932374,23932606,23932759,23934578,23937280,23937554,23938997,23940222,23941561,23941917,23943274,23943681,23944960,23945674,23946922,23947208,23947425,23947616,23948071,23948877,23949085,23949544,23950193,23950491,23950764,23952213,	ENSSSCG00000017518.2	ENSSSCG00000017518	Uncharacterized protein;OSBPL7;ortholog	Oxysterol-binding protein-related protein 7 (PTHR10972:SF85)	0
ENSSSCT00000019073.2	chr12	-	23954338	23960895	23955057	23960883	23954338,23956902,23957294,23958468,23960831,	23955314,23957047,23957459,23958638,23960895,	ENSSSCG00000017519.2	ENSSSCG00000017519	Uncharacterized protein;MRPL10;ortholog	39S ribosomal protein L10, mitochondrial (PTHR11560:SF8)	0
ENSSSCT00000019074.2	chr12	+	23961371	23967530	23961371	23967395	23961371,23961469,23963578,23965547,23965881,23966191,23966580,23967024,	23961381,23961575,23963687,23965594,23965991,23966261,23966729,23967530,	ENSSSCG00000017520.2	ENSSSCG00000017520	Uncharacterized protein;LRRC46;ortholog	Leucine-rich repeat-containing protein 46 (PTHR45306:SF1)	0
ENSSSCT00000019075.2	chr12	-	23968529	23972991	23968700	23972514	23968529,23969058,23969332,23969620,23970518,23971856,23972340,23972897,	23968859,23969239,23969498,23969836,23970718,23972038,23972514,23972991,	ENSSSCG00000017521.2	ENSSSCG00000017521	Uncharacterized protein;SCRN2;ortholog	Secernin-2 (PTHR12994:SF16)	0
ENSSSCT00000019076.1	chr12	-	23981053	23982187	23981053	23982187	23981053,	23982187,	ENSSSCG00000017522.1	ENSSSCG00000017522	Uncharacterized protein;SP6;ortholog	Transcription factor Sp6 (PTHR23235:SF23)	DNA binding protein(PC00009);transcription cofactor(PC00217);zinc finger transcription factor(PC00244)
ENSSSCT00000019077.2	chr12	+	23993277	23997741	23993277	23997741	23993277,23994750,23995224,23995931,23996549,23996842,23997293,23997572,	23993405,23994764,23995267,23995965,23996603,23996971,23997364,23997741,	ENSSSCG00000017523.2	ENSSSCG00000017523	Uncharacterized protein;PNPO;ortholog	Pyridoxine-5'-phosphate oxidase (PTHR10851:SF0)	oxidase(PC00175)
ENSSSCT00000026445.1	chr12	-	24003234	24003537	24003234	24003537	24003234,	24003537,	ENSSSCG00000024743.1	ENSSSCG00000024743	Uncharacterized protein;PRR15L;ortholog	Proline-rich protein 15-like protein (PTHR14581:SF5)	0
ENSSSCT00000023241.1	chr12	+	24040269	24041761	24040435	24041641	24040269,24041156,24041473,	24040744,24041246,24041761,	ENSSSCG00000023963.1	ENSSSCG00000023963
ENSSSCT00000019078.2	chr12	+	24044540	24054025	24044651	24054025	24044540,24044880,24046995,24047409,24048126,24048476,24049122,24049466,24050239,24050784,24051439,24053573,24053978,	24044657,24044926,24047127,24047510,24048175,24048655,24049259,24049611,24050350,24050863,24051528,24053778,24054025,	ENSSSCG00000017524.2	ENSSSCG00000017524	Uncharacterized protein;CDK5RAP3;ortholog	CDK5 regulatory subunit-associated protein 3 (PTHR14894:SF0)	0
ENSSSCT00000019070.2	chr12	+	24074445	24076719	24074527	24076715	24074445,24075647,	24074590,24076719,	ENSSSCG00000017516.2	ENSSSCG00000017516	Uncharacterized protein;SP2;ortholog	Transcription factor Sp2 (PTHR23235:SF1)	DNA binding protein(PC00009);transcription cofactor(PC00217);zinc finger transcription factor(PC00244)
ENSSSCT00000019081.3	chr12	+	24146795	24199133	24146795	24196683	24146795,24147932,24150911,24154079,24156329,24166469,24174928,24196581,24198775,	24146873,24148016,24151036,24154143,24156530,24166520,24175029,24196690,24199133,	ENSSSCG00000017527.3	ENSSSCG00000017527	Uncharacterized protein (Fragment);SKAP1;ortholog	Src kinase-associated phosphoprotein 1 (PTHR15129:SF1)	0
ENSSSCT00000019082.2	chr12	-	24209479	24219505	24211138	24216259	24209479,24212430,24212833,24215024,24215414,24216217,24219401,	24211412,24212643,24212929,24215125,24215501,24216272,24219505,	ENSSSCG00000017528.2	ENSSSCG00000017528	Uncharacterized protein;SNX11;ortholog	Sorting nexin-11 (PTHR10555:SF36)	membrane trafficking regulatory protein(PC00151)
ENSSSCT00000019083.2	chr12	+	24228634	24250057	24242467	24246746	24228634,24242430,24243075,24243940,24246601,	24228869,24242607,24243253,24244035,24250057,	ENSSSCG00000017529.2	ENSSSCG00000017529	Uncharacterized protein;CBX1;ortholog	Chromobox protein homolog 1 (PTHR22812:SF88)	chromatin/chromatin-binding protein(PC00077);transcription factor(PC00218)
ENSSSCT00000019080.2	chr12	-	24277884	24289775	24278203	24289775	24277884,24280662,24281283,24284855,24286159,24286652,24287297,24289219,24289673,	24278251,24280701,24281335,24284933,24286215,24286744,24287379,24289288,24289775,	ENSSSCG00000017526.2	ENSSSCG00000017526	Uncharacterized protein;COPZ2;ortholog	Coatomer subunit zeta-2 (PTHR11043:SF4)	vesicle coat protein(PC00235)
ENSSSCT00000020507.1	chr12	-	24289537	24289623	24289623	24289623	24289537,	24289623,	ENSSSCG00000018912.1	ENSSSCG00000018912
ENSSSCT00000019079.2	chr12	+	24300467	24308029	24302610	24308027	24300467,24302096,24307784,	24300614,24303120,24308029,	ENSSSCG00000017525.2	ENSSSCG00000017525	Uncharacterized protein;NFE2L1;ortholog	Nuclear factor erythroid 2-related factor 1 (PTHR24411:SF31)	non-motor actin binding protein(PC00165);nucleic acid binding(PC00171);serine protease(PC00203);transcription factor(PC00218)
ENSSSCT00000026544.1	chr12	-	24561329	24636573	24561347	24636444	24561329,24636395,	24561487,24636573,	ENSSSCG00000026307.1	ENSSSCG00000026307	Uncharacterized protein;unassigned;ortholog	Src kinase-associated phosphoprotein 1 (PTHR15129:SF1)	0
ENSSSCT00000029687.1	chr12	+	24563939	24565461	24563941	24565459	24563939,24564343,24564924,24565452,	24564112,24564495,24565080,24565461,	ENSSSCG00000025249.1	ENSSSCG00000025249	Uncharacterized protein;unassigned;ortholog	Signal transducer and activator of transcription 5A (PTHR11801:SF47)	nucleic acid binding(PC00171);transcription factor(PC00218)
ENSSSCT00000034288.1	chr12	+	24563982	24565080	24565080	24565080	24563982,24564343,24564924,	24564112,24564495,24565080,	ENSSSCG00000017408.3	ENSSSCG00000017408	Uncharacterized protein (Fragment);unassigned;ortholog	Signal transducer and activator of transcription 5A (PTHR11801:SF47)	nucleic acid binding(PC00171);transcription factor(PC00218)
ENSSSCT00000019084.3	chr12	+	24574353	24576192	24574363	24576192	24574353,24574805,24576102,	24574491,24574962,24576192,	ENSSSCG00000017408.3	ENSSSCG00000017408	Uncharacterized protein (Fragment);unassigned;ortholog	Signal transducer and activator of transcription 5A (PTHR11801:SF47)	nucleic acid binding(PC00171);transcription factor(PC00218)
ENSSSCT00000018950.3	chr12	+	24578850	24581111	24578850	24581111	24578850,24579226,24580032,24580792,24580980,	24578906,24579319,24580239,24580887,24581111,	ENSSSCG00000017408.3	ENSSSCG00000017408	Uncharacterized protein (Fragment);unassigned;ortholog	Signal transducer and activator of transcription 5A (PTHR11801:SF47)	nucleic acid binding(PC00171);transcription factor(PC00218)
ENSSSCT00000019085.2	chr12	+	24583954	24587094	24584340	24586918	24583954,24584275,24584852,24585374,24586268,24586574,24586722,	24584095,24584554,24584974,24585876,24586461,24586646,24587094,	ENSSSCG00000017531.3	ENSSSCG00000017531	Uncharacterized protein;LOC100523276;ortholog	GH3 domain-containing protein (PTHR31901:SF5)	0
ENSSSCT00000034651.1	chr12	+	24584009	24586856	24584289	24586856	24584009,24584275,24584852,24585374,24586268,24586574,24586722,	24584095,24584554,24584974,24585876,24586461,24586646,24586856,	ENSSSCG00000017531.3	ENSSSCG00000017531	Uncharacterized protein;LOC100523276;ortholog	GH3 domain-containing protein (PTHR31901:SF5)	0
ENSSSCT00000035599.1	chr12	+	24587266	24587733	24587733	24587733	24587266,	24587733,	ENSSSCG00000017531.3	ENSSSCG00000017531	Uncharacterized protein;LOC100523276;ortholog	GH3 domain-containing protein (PTHR31901:SF5)	0
ENSSSCT00000019086.2	chr12	-	24742220	24743759	24742327	24743755	24742220,24743178,	24742656,24743759,	ENSSSCG00000017532.2	ENSSSCG00000017532	Uncharacterized protein;HOXB1;ortholog	Homeobox protein Hox-B1 (PTHR24326:SF167)	DNA binding protein(PC00009);homeobox transcription factor(PC00119)
ENSSSCT00000019087.1	chr12	-	24754684	24756561	24754684	24756561	24754684,24756176,	24755361,24756561,	ENSSSCG00000017533.1	ENSSSCG00000017533	Uncharacterized protein;HOXB2;ortholog	Homeobox protein Hox-B2 (PTHR24326:SF502)	DNA binding protein(PC00009);homeobox transcription factor(PC00119)
ENSSSCT00000019088.1	chr12	-	24762105	24764391	24762105	24764391	24762105,24762868,24763943,	24762721,24763100,24764391,	ENSSSCG00000017534.1	ENSSSCG00000017534	Uncharacterized protein;HOXB3;ortholog	Homeobox protein Hox-B3 (PTHR24326:SF10)	DNA binding protein(PC00009);homeobox transcription factor(PC00119)
ENSSSCT00000019089.2	chr12	-	24788155	24789881	24788155	24789741	24788155,24789284,	24788454,24789881,	ENSSSCG00000017535.2	ENSSSCG00000017535	Uncharacterized protein;HOXB4;ortholog	Homeobox protein Hox-B4 (PTHR24326:SF161)	DNA binding protein(PC00009);homeobox transcription factor(PC00119)
ENSSSCT00000020865.1	chr12	-	24791262	24791352	24791352	24791352	24791262,	24791352,	ENSSSCG00000019270.1	ENSSSCG00000019270
ENSSSCT00000021429.1	chr12	+	24836760	24836862	24836862	24836862	24836760,	24836862,	ENSSSCG00000019834.1	ENSSSCG00000019834
ENSSSCT00000019090.2	chr12	+	24843036	24848314	24843036	24846448	24843036,24846212,	24843553,24848314,	ENSSSCG00000017536.2	ENSSSCG00000017536	Uncharacterized protein;HOXB9;ortholog	Homeobox protein Hox-B9 (PTHR24326:SF159)	DNA binding protein(PC00009);homeobox transcription factor(PC00119)
ENSSSCT00000019091.2	chr12	+	24854757	24856320	24854757	24856320	24854757,24856030,	24855226,24856320,	ENSSSCG00000017537.2	ENSSSCG00000017537
ENSSSCT00000019092.2	chr12	+	24858585	24862015	24858654	24861413	24858585,24861159,	24859054,24862015,	ENSSSCG00000017538.2	ENSSSCG00000017538	Uncharacterized protein;HOXB7;ortholog	Homeobox protein Hox-B7 (PTHR24326:SF253)	DNA binding protein(PC00009);homeobox transcription factor(PC00119)
ENSSSCT00000019093.2	chr12	+	24871088	24873383	24871088	24872747	24871088,24872487,	24871503,24873383,	ENSSSCG00000017539.2	ENSSSCG00000017539	Uncharacterized protein;HOXB6;ortholog	Homeobox protein Hox-B6 (PTHR24326:SF319)	DNA binding protein(PC00009);homeobox transcription factor(PC00119)
ENSSSCT00000019094.2	chr12	+	24875050	24877917	24875407	24876914	24875050,24876666,	24875969,24877917,	ENSSSCG00000017540.2	ENSSSCG00000017540	Uncharacterized protein;HOXB5;ortholog	Homeobox protein Hox-A5 (PTHR24326:SF166)	DNA binding protein(PC00009);homeobox transcription factor(PC00119)
ENSSSCT00000019095.2	chr12	-	24904056	24905884	24904056	24905884	24904056,24905280,	24904310,24905884,	ENSSSCG00000017541.2	ENSSSCG00000017541	Uncharacterized protein;HOXB13;ortholog	Homeobox protein Hox-B13 (PTHR24326:SF47)	DNA binding protein(PC00009);homeobox transcription factor(PC00119)
ENSSSCT00000019096.1	chr12	-	24942731	24980527	24942731	24980527	24942731,24943582,24958516,24960232,24961699,24963468,24965078,24972447,24973373,24975246,24977403,24977672,24979186,24980348,	24942958,24943952,24958798,24960410,24961888,24963644,24965304,24972533,24973517,24975403,24977534,24977791,24979224,24980527,	ENSSSCG00000017542.1	ENSSSCG00000017542	Uncharacterized protein;TTLL6;ortholog	Tubulin polyglutamylase TTLL6 (PTHR12241:SF96)	ligase(PC00142);microtubule family cytoskeletal protein(PC00157)
ENSSSCT00000019097.2	chr12	+	25005400	25036657	25014137	25035275	25005400,25014126,25019974,25020434,25021890,25022936,25025091,25026656,25027074,25031394,25033172,25034587,25035101,	25005515,25014317,25020077,25020568,25022016,25023025,25025161,25026779,25027161,25031490,25033308,25034616,25036657,	ENSSSCG00000017543.2	ENSSSCG00000017543	Uncharacterized protein;CALCOCO2;ortholog	Calcium-binding and coiled-coil domain-containing protein 2 (PTHR31915:SF4)	0
ENSSSCT00000022027.1	chr12	+	25064088	25064322	25064322	25064322	25064088,	25064322,	ENSSSCG00000020432.1	ENSSSCG00000020432
ENSSSCT00000019098.2	chr12	+	25066818	25069489	25067424	25069385	25066818,25067415,25068375,25068797,25069270,	25066911,25067463,25068453,25068976,25069489,	ENSSSCG00000017544.2	ENSSSCG00000017544
ENSSSCT00000026961.1	chr12	+	25078203	25097168	25078203	25095296	25078203,25078252,25078440,25080549,25082810,25085557,25091523,25092728,25095125,	25078248,25078337,25078543,25080622,25082998,25085669,25091636,25092819,25097168,	ENSSSCG00000025638.1	ENSSSCG00000025638	Uncharacterized protein;UBE2Z;ortholog	Ubiquitin-conjugating enzyme E2 Z (PTHR44465:SF1)	0
ENSSSCT00000019716.1	chr12	+	25086821	25086951	25086951	25086951	25086821,	25086951,	ENSSSCG00000026694.1	ENSSSCG00000026694
ENSSSCT00000030250.1	chr12	-	25108598	25118615	25108598	25118522	25108598,25109746,25110753,25112329,25113280,25114891,25118055,25118468,	25108736,25109821,25110895,25112402,25113385,25115030,25118106,25118615,	ENSSSCG00000021461.1	ENSSSCG00000021461	Uncharacterized protein;SNF8;ortholog	Vacuolar-sorting protein SNF8 (PTHR12806:SF0)	0
ENSSSCT00000030856.1	chr12	-	25126662	25133808	25129314	25132131	25126662,25128137,25129246,25129871,25132054,25133740,	25126807,25128239,25129336,25130018,25132157,25133808,	ENSSSCG00000026330.1	ENSSSCG00000026330
ENSSSCT00000022825.1	chr12	+	25163099	25209807	25163099	25208883	25163099,25164467,25191269,25191830,25196970,25198381,25199761,25201451,25202263,25203682,25204143,25205041,25205936,25206296,25208790,	25163274,25164528,25191318,25191882,25197034,25198663,25199896,25201574,25202399,25203805,25204263,25205116,25206068,25206410,25209807,	ENSSSCG00000023128.1	ENSSSCG00000023128	Uncharacterized protein;IGF2BP1;ortholog	Insulin-like growth factor 2 mRNA-binding protein 1 (PTHR10288:SF92)	enzyme modulator(PC00095);mRNA splicing factor(PC00148);ribonucleoprotein(PC00201)
ENSSSCT00000031581.1	chr12	+	25208975	25209059	25209059	25209059	25208975,	25209059,	ENSSSCG00000029735.1	ENSSSCG00000029735
ENSSSCT00000032589.1	chr12	-	25313094	25352176	25313543	25352120	25313094,25314568,25320426,25321291,25323982,25326144,25327107,25328615,25330730,25332589,25352106,	25313749,25314788,25320567,25321479,25324069,25326325,25327145,25328722,25330868,25332778,25352176,	ENSSSCG00000030269.1	ENSSSCG00000030269	Uncharacterized protein;B4GALNT2;ortholog	Beta-1,4 N-acetylgalactosaminyltransferase 2 (PTHR15046:SF2)	0
ENSSSCT00000024337.1	chr12	+	25368697	25383610	25368700	25383301	25368697,25378089,25379809,25381350,25381627,25381910,25382678,25383137,	25368826,25378257,25379986,25381436,25381723,25382038,25382816,25383610,	ENSSSCG00000027677.1	ENSSSCG00000027677	Uncharacterized protein;ABI3;ortholog	ABI gene family member 3 (PTHR10460:SF7)	G-protein modulator(PC00022)
ENSSSCT00000028456.1	chr12	-	25384750	25385629	25384750	25385629	25384750,	25385629,	ENSSSCG00000026701.1	ENSSSCG00000026701	Uncharacterized protein;PHOSPHO1;ortholog	Phosphoethanolamine/phosphocholine phosphatase (PTHR20889:SF2)	hydrolase(PC00121)
ENSSSCT00000019100.1	chr12	-	25435508	25451001	25435508	25451001	25435508,25445763,25446391,25446868,25450089,	25436020,25445908,25446507,25447016,25451001,	ENSSSCG00000017546.1	ENSSSCG00000017546	Uncharacterized protein;ZNF652;ortholog	Zinc finger protein 652 (PTHR44211:SF2)	0
ENSSSCT00000019103.2	chr12	-	25535896	25549085	25536801	25547113	25535896,25538367,25541369,25541621,25545036,25547025,25549003,	25537014,25538463,25541486,25541764,25545204,25547140,25549085,	ENSSSCG00000017549.2	ENSSSCG00000017549	Uncharacterized protein;PHB;ortholog	Prohibitin (PTHR23222:SF0)	0
ENSSSCT00000028889.1	chr13	+	211098173	211247977	211155218	211245316	211098173,211155142,211209692,211216410,211218423,211222981,211226963,211230215,211233097,211238905,211239699,211244692,	211098411,211155228,211209889,211216530,211218612,211223129,211227250,211230362,211233238,211239212,211239824,211247977,	ENSSSCG00000030480.1	ENSSSCG00000030480	Uncharacterized protein;DYRK1A;ortholog	Dual specificity tyrosine-phosphorylation-regulated kinase 1A (PTHR24058:SF28)	non-receptor serine/threonine protein kinase(PC00167);non-receptor tyrosine protein kinase(PC00168)
ENSSSCT00000027066.1	chr13	-	211406306	211406865	211406306	211406865	211406306,211406370,211406416,211406604,	211406369,211406412,211406593,211406865,	ENSSSCG00000027965.1	ENSSSCG00000027965	Ribosomal protein L15;unassigned;ortholog	60S ribosomal protein L15 (PTHR11847:SF13)	ribosomal protein(PC00202)
ENSSSCT00000013197.1	chr13	-	211425051	211426026	211425051	211426026	211425051,	211426026,	ENSSSCG00000012065.1	ENSSSCG00000012065	Uncharacterized protein;KCNJ6;ortholog	G protein-activated inward rectifier potassium channel 2 (PTHR11767:SF19)	0
ENSSSCT00000021209.1	chr13	+	211766576	211766708	211766708	211766708	211766576,	211766708,	ENSSSCG00000019614.1	ENSSSCG00000019614
ENSSSCT00000013198.2	chr13	+	212018090	212022237	212018090	212022237	212018090,212020621,212021089,	212018161,212020623,212022237,	ENSSSCG00000012066.2	ENSSSCG00000012066	Uncharacterized protein;KCNJ15;ortholog	ATP-sensitive inward rectifier potassium channel 15 (PTHR11767:SF20)	0
ENSSSCT00000023594.1	chr13	-	212084503	212156974	212086726	212156889	212084503,212098132,212098861,212100099,212108833,212111310,212112200,212135158,212156644,	212087247,212098180,212098918,212100168,212108905,212111391,212112404,212135310,212156974,	ENSSSCG00000022318.1	ENSSSCG00000022318	Potassium voltage-gated channel subfamily H member 2;ERG;ortholog	Transcriptional regulator ERG (PTHR11849:SF216)	nucleic acid binding(PC00171);signaling molecule(PC00207);transcription factor(PC00218)
ENSSSCT00000011377.2	chr14	+	98085623	98094879	98085623	98094879	98085623,98093742,98094817,	98085720,98093862,98094879,	ENSSSCG00000010393.2	ENSSSCG00000010393	Uncharacterized protein;C10orf53;ortholog	UPF0728 protein C10orf53 (PTHR28448:SF1)	0
ENSSSCT00000011378.2	chr14	-	98115772	98140106	98116181	98140106	98115772,98116424,98116988,98117317,98118809,98118992,98119221,98121094,98122146,98123364,98124557,98125229,98125904,98126327,98127280,98127535,98127624,98130219,98132003,98132902,98133202,98133703,98137910,98139902,	98116216,98116534,98117143,98117481,98118882,98119118,98119293,98121273,98122274,98123515,98124686,98125332,98126057,98126507,98127409,98127622,98127714,98130310,98132150,98133057,98133318,98133806,98138081,98140106,	ENSSSCG00000010394.2	ENSSSCG00000010394	Uncharacterized protein;OGDHL;ortholog	2-oxoglutarate dehydrogenase-like, mitochondrial (PTHR23152:SF5)	0
ENSSSCT00000011380.2	chr14	-	98408248	98523932	98408248	98523195	98408248,98410152,98428853,98438450,98444095,98448129,98458524,98462942,98503844,98508744,98508960,98514586,98515673,98517280,98522975,	98408360,98410231,98429001,98438526,98444156,98448209,98458682,98463035,98503919,98508828,98509083,98514770,98516657,98517347,98523932,	ENSSSCG00000010396.2	ENSSSCG00000010396	Uncharacterized protein;PARG;ortholog	Poly(ADP-ribose) glycohydrolase (PTHR12837:SF4)	glycosidase(PC00110)
ENSSSCT00000023429.1	chr14	+	98522958	98550277	98523673	98546538	98522958,98526014,98532044,98532339,98536209,98537983,98546422,	98523779,98526073,98532138,98532424,98536268,98538094,98550277,	ENSSSCG00000025276.1	ENSSSCG00000025276	Uncharacterized protein;LOC100157391;ortholog	Mitochondrial import inner membrane translocase subunit Tim23-related (PTHR15371:SF0)	amino acid transporter(PC00046)
ENSSSCT00000011383.2	chr14	-	98548141	98573715	98549682	98558023	98548141,98550026,98550660,98553322,98554273,98555125,98555950,98556250,98557882,98573615,	98549688,98550167,98551662,98553466,98554363,98555234,98556039,98556391,98558037,98573715,	ENSSSCG00000010399.2	ENSSSCG00000010399	Uncharacterized protein;NCOA4;ortholog	Nuclear receptor coactivator 4 (PTHR17085:SF3)	0
ENSSSCT00000033578.1	chr14	-	98575268	98625342	98575777	98584841	98575268,98578455,98580202,98584838,98624849,	98575907,98578561,98580299,98584930,98625342,	ENSSSCG00000010400.3	ENSSSCG00000010400	Beta-microseminoprotein;MSMB;ortholog	Beta-microseminoprotein (PTHR10500:SF0)	peptide hormone(PC00179)
ENSSSCT00000011384.2	chr14	-	98575636	98584882	98575777	98584841	98575636,98578455,98580202,98584838,	98575907,98578561,98580299,98584882,	ENSSSCG00000010400.3	ENSSSCG00000010400	Beta-microseminoprotein;MSMB;ortholog	Beta-microseminoprotein (PTHR10500:SF0)	peptide hormone(PC00179)
ENSSSCT00000011385.2	chr14	+	98624996	98683624	98625212	98683120	98624996,98626248,98634789,98636967,98639194,98641039,98642328,98644993,98645663,98646686,98647716,98648275,98649372,98649841,98651799,98653236,98657156,98659350,98661317,98666674,98670664,98672938,98674903,98675160,98675810,98676902,98677322,98679593,98681005,98682980,	98625335,98626413,98634852,98637141,98639288,98641101,98642376,98645104,98645751,98646746,98647835,98648333,98649432,98650012,98651927,98653323,98657258,98659482,98661484,98666777,98670820,98673121,98675032,98675241,98675933,98676965,98677535,98680211,98681183,98683624,	ENSSSCG00000010401.2	ENSSSCG00000010401	Uncharacterized protein;LOC100522401;ortholog	WASH complex subunit FAM21-related (PTHR21669:SF24)	0
ENSSSCT00000011386.2	chr14	+	98686345	98753360	98696003	98752571	98686345,98695886,98721242,98722212,98726491,98732901,98743422,98745637,98751338,98752435,	98686503,98696187,98721318,98722280,98726678,98733049,98744598,98745692,98751456,98753360,	ENSSSCG00000010402.2	ENSSSCG00000010402	Uncharacterized protein;ZFAND4;ortholog	AN1-type zinc finger protein 4 (PTHR10666:SF165)	ribosomal protein(PC00202)
ENSSSCT00000011387.2	chr14	+	98768453	98897870	98873567	98894518	98768453,98827322,98873543,98887879,98888189,98888784,98890469,98893480,98894213,	98769129,98827502,98873594,98887962,98888637,98889035,98890650,98893628,98897870,	ENSSSCG00000010403.2	ENSSSCG00000010403	Uncharacterized protein;MARCH8;ortholog	E3 ubiquitin-protein ligase MARCH8 (PTHR23012:SF71)	ubiquitin-protein ligase(PC00234)
ENSSSCT00000033520.1	chr14	-	98902242	98950139	98907257	98950129	98902242,98903868,98904335,98904714,98905143,98907231,98908077,98910844,98912802,98914943,98924941,98937797,98942770,98949979,	98902908,98904039,98904436,98904836,98905322,98907318,98908280,98910991,98912975,98915050,98925064,98937879,98942969,98950139,	ENSSSCG00000010404.3	ENSSSCG00000010404	Uncharacterized protein;ALOX5;ortholog	Arachidonate 5-lipoxygenase (PTHR11771:SF5)	oxygenase(PC00177)
ENSSSCT00000035111.1	chr14	-	98902242	98950139	98907257	98950129	98902242,98904335,98904714,98905143,98907231,98908077,98910844,98912802,98914943,98924941,98937797,98942770,98949979,	98902908,98904436,98904836,98905322,98907318,98908280,98910991,98912975,98915050,98925064,98937879,98942969,98950139,	ENSSSCG00000010404.3	ENSSSCG00000010404	Uncharacterized protein;ALOX5;ortholog	Arachidonate 5-lipoxygenase (PTHR11771:SF5)	oxygenase(PC00177)
ENSSSCT00000036529.1	chr14	-	98902242	98950139	98907257	98950129	98902242,98904335,98904714,98907231,98908077,98910844,98912802,98914943,98924941,98937797,98942770,98949979,	98902908,98904436,98904836,98907318,98908280,98910991,98912975,98915050,98925064,98937879,98942969,98950139,	ENSSSCG00000010404.3	ENSSSCG00000010404	Uncharacterized protein;ALOX5;ortholog	Arachidonate 5-lipoxygenase (PTHR11771:SF5)	oxygenase(PC00177)
ENSSSCT00000011388.2	chr14	-	98905139	98950244	98905139	98950129	98905139,98907231,98908077,98910844,98912802,98914943,98924941,98937797,98942770,98949979,	98905322,98907318,98908287,98910991,98912975,98915050,98925070,98937879,98942969,98950244,	ENSSSCG00000010404.3	ENSSSCG00000010404	Uncharacterized protein;ALOX5;ortholog	Arachidonate 5-lipoxygenase (PTHR11771:SF5)	oxygenase(PC00177)
ENSSSCT00000024318.1	chr14	-	98989337	98990614	98989337	98990614	98989337,98989661,	98989365,98990614,	ENSSSCG00000025633.1	ENSSSCG00000025633	Uncharacterized protein;unassigned;ortholog	Olfactory receptor 212-related (PTHR26454:SF31)	0
ENSSSCT00000022864.1	chr14	+	99159140	99160124	99159140	99160124	99159140,	99160124,	ENSSSCG00000021249.1	ENSSSCG00000021249
ENSSSCT00000031068.1	chr14	+	99195596	99196559	99195596	99196559	99195596,	99196559,	ENSSSCG00000029238.1	ENSSSCG00000029238	Uncharacterized protein;LOC100152956;ortholog	Olfactory receptor 212-related (PTHR26454:SF31)	0
ENSSSCT00000011391.1	chr14	+	99226257	99227199	99226257	99227199	99226257,	99227199,	ENSSSCG00000010407.1	ENSSSCG00000010407	Uncharacterized protein;LOC100157415;ortholog	Olfactory receptor 212-related (PTHR26454:SF31)	0
ENSSSCT00000024866.1	chr14	-	99328207	99328885	99328207	99328885	99328207,	99328885,	ENSSSCG00000023223.1	ENSSSCG00000023223	Uncharacterized protein;ZNF22;ortholog	Zinc finger protein 22 (PTHR44973:SF1)	0
ENSSSCT00000030692.1	chr14	-	99338080	99427388	99339547	99363552	99338080,99340877,99341809,99342572,99342897,99347193,99347982,99349469,99361187,99363490,99427208,	99339608,99340975,99341931,99342624,99342999,99347351,99348074,99349612,99361263,99363584,99427388,	ENSSSCG00000029662.1	ENSSSCG00000029662
ENSSSCT00000023877.1	chr14	+	99354179	99354806	99354179	99354806	99354179,	99354806,	ENSSSCG00000022256.1	ENSSSCG00000022256	Uncharacterized protein;C10orf10;ortholog	Protein DEPP (PTHR15426:SF6)	0
ENSSSCT00000011394.1	chr14	+	99381626	99382550	99381626	99382550	99381626,	99382550,	ENSSSCG00000026751.1	ENSSSCG00000026751	Uncharacterized protein;unassigned;ortholog	Olfactory receptor 212-related (PTHR26454:SF31)	0
ENSSSCT00000031375.1	chr14	+	99440020	99441004	99440020	99441004	99440020,	99441004,	ENSSSCG00000029530.1	ENSSSCG00000029530
ENSSSCT00000011397.2	chr14	+	99470117	99476436	99470117	99476436	99470117,99472790,99474384,99475957,	99470191,99472862,99474524,99476436,	ENSSSCG00000023986.1	ENSSSCG00000023986	Uncharacterized protein;LOC100739279;ortholog	Transmembrane protein 72 (PTHR28474:SF1)	0
ENSSSCT00000011395.2	chr14	-	99566736	99612051	99568192	99602471	99566736,99569520,99570450,99571213,99571538,99575836,99576625,99578112,99600138,99602409,99611934,	99568253,99569618,99570572,99571265,99571640,99575994,99576717,99578255,99600214,99602503,99612051,	ENSSSCG00000010411.2	ENSSSCG00000010411
ENSSSCT00000011396.2	chr14	-	99624053	99643343	99624053	99643157	99624053,99625953,99627615,99630195,99643087,	99624532,99626093,99627687,99630262,99643343,	ENSSSCG00000025787.1	ENSSSCG00000025787	Uncharacterized protein;LOC100512136;ortholog	Transmembrane protein 72 (PTHR28474:SF1)	0
ENSSSCT00000034158.1	chr14	+	99990229	99998455	99990302	99996952	99990229,99994585,99996861,	99990363,99994703,99998455,	ENSSSCG00000010414.3	ENSSSCG00000010414	CXCL12 chemokine;CXCL12;ortholog	Stromal cell-derived factor 1 (PTHR18837:SF3)	0
ENSSSCT00000032621.1	chr14	+	99990229	99999776	99990302	99999689	99990229,99994585,99999595,	99990363,99994703,99999776,	ENSSSCG00000010414.3	ENSSSCG00000010414	CXCL12 chemokine;CXCL12;ortholog	Stromal cell-derived factor 1 (PTHR18837:SF3)	0
ENSSSCT00000034895.1	chr14	+	99990229	100004092	99990302	100002210	99990229,99994585,99996861,100002194,	99990363,99994703,99996948,100004092,	ENSSSCG00000010414.3	ENSSSCG00000010414	CXCL12 chemokine;CXCL12;ortholog	Stromal cell-derived factor 1 (PTHR18837:SF3)	0
ENSSSCT00000011398.3	chr14	+	99990229	100017315	99990302	100017126	99990229,99994585,99996861,100017041,	99990363,99994703,99996948,100017315,	ENSSSCG00000010414.3	ENSSSCG00000010414	CXCL12 chemokine;CXCL12;ortholog	Stromal cell-derived factor 1 (PTHR18837:SF3)	0

## Sheet: PUL
name	chrom	strand	txStart	txEnd	cdsStart	cdsEnd	exonStarts	exonEnds	Transcript	ENSEMBL	Gene name/symbol	Family/Subfamily	Protein Class
ENSSSCT00000005980.2	chr1	+	278901472	278948163	278902017	278945773	278901472,278917339,278920981,278921972,278927320,278933587,278936501,278938618,278939450,278945659,	278902083,278917421,278921061,278922241,278927376,278933715,278936634,278938746,278939621,278948163,	ENSSSCG00000005436.2	ENSSSCG00000005436	Uncharacterized protein;RAD23B;ortholog	UV excision repair protein RAD23 homolog B (PTHR10621:SF13)	damaged DNA-binding protein(PC00086)
ENSSSCT00000023676.1	chr1	-	279056680	279061593	279057709	279060821	279056680,279058800,279060722,279060960,	279057885,279060058,279060843,279061593,	ENSSSCG00000005437.3	ENSSSCG00000005437	Uncharacterized protein;KLF4;ortholog	Krueppel-like factor 4 (PTHR44778:SF1)	0
ENSSSCT00000005981.2	chr1	-	279056680	279061593	279057709	279060821	279056680,279058800,279059064,279060722,279060960,	279057885,279058965,279060058,279060843,279061593,	ENSSSCG00000005437.3	ENSSSCG00000005437	Uncharacterized protein;KLF4;ortholog	Krueppel-like factor 4 (PTHR44778:SF1)	0
ENSSSCT00000026495.1	chr1	-	279056680	279058996	279057709	279058996	279056680,279058800,279058959,	279057885,279058935,279058996,	ENSSSCG00000005437.3	ENSSSCG00000005437	Uncharacterized protein;KLF4;ortholog	Krueppel-like factor 4 (PTHR44778:SF1)	0
ENSSSCT00000032943.1	chr1	-	279056800	279061560	279057709	279060965	279056800,279058800,279059064,279060722,279060960,	279057885,279058965,279060058,279060843,279061560,	ENSSSCG00000005437.3	ENSSSCG00000005437	Uncharacterized protein;KLF4;ortholog	Krueppel-like factor 4 (PTHR44778:SF1)	0
ENSSSCT00000032649.1	chr1	-	279056820	279061560	279057709	279060965	279056820,279058800,279060722,279060960,	279057885,279060058,279060843,279061560,	ENSSSCG00000005437.3	ENSSSCG00000005437	Uncharacterized protein;KLF4;ortholog	Krueppel-like factor 4 (PTHR44778:SF1)	0
ENSSSCT00000022126.1	chr1	-	279154850	279154953	279154953	279154953	279154850	279154953	ENSSSCG00000020531.1	ENSSSCG00000020531
ENSSSCT00000021791.1	chr1	-	279392148	279392261	279392261	279392261	279392148	279392261	ENSSSCG00000020196.1	ENSSSCG00000020196
ENSSSCT00000005982.1	chr1	-	280407366	280408620	280407366	280408620	280407366	280408620	ENSSSCG00000005438.1	ENSSSCG00000005438	Uncharacterized protein;ACTL7B;ortholog	Actin-like protein 7B (PTHR11937:SF59)	actin and actin related protein(PC00039)
ENSSSCT00000005983.1	chr1	+	280413750	280415070	280413750	280415070	280413750	280415070	ENSSSCG00000005439.1	ENSSSCG00000005439	Uncharacterized protein;ACTL7A;ortholog	Actin-like protein 7A (PTHR11937:SF167)	actin and actin related protein(PC00039)
ENSSSCT00000005984.2	chr1	-	280429178	280435855	280430299	280435768	280429178,280430530,280430864,280433219,280433930,280435650,	280430437,280430600,280430941,280433349,280433982,280435855,	ENSSSCG00000005440.2	ENSSSCG00000005440	Uncharacterized protein;FAM206A;ortholog	Protein Simiate (PTHR13651:SF0)	0
ENSSSCT00000005985.2	chr1	+	280440241	280511374	280440241	280509448	280440241,280440485,280442072,280444211,280445402,280448747,280450224,280451010,280452454,280454418,280457427,280458971,280460697,280462482,280477527,280478232,280480033,280480178,280481362,280481836,280482956,280483137,280484936,280485182,280485580,280487400,280488429,280490534,280493217,280496819,280497622,280499635,280500221,280501429,280502004,280505756,280509380,	280440258,280440648,280442225,280444293,280445483,280448833,280450321,280451101,280452578,280454512,280457658,280459142,280460797,280462665,280477634,280478336,280480087,280480284,280481478,280481910,280483035,280483217,280485074,280485268,280485729,280487524,280488527,280490736,280493279,280496882,280497683,280499749,280500333,280501557,280502159,280505832,280511374,	ENSSSCG00000005441.2	ENSSSCG00000005441	Elongator complex protein 1;IKBKAP;ortholog	Elongator complex protein 1 (PTHR12747:SF0)	kinase activator(PC00138)
ENSSSCT00000005980.2	chr1	+	278901472	278948163	278902017	278945773	278901472,278917339,278920981,278921972,278927320,278933587,278936501,278938618,278939450,278945659,	278902083,278917421,278921061,278922241,278927376,278933715,278936634,278938746,278939621,278948163,	ENSSSCG00000005436.2	ENSSSCG00000005436	Uncharacterized protein;RAD23B;ortholog	UV excision repair protein RAD23 homolog B (PTHR10621:SF13)	damaged DNA-binding protein(PC00086)
ENSSSCT00000023676.1	chr1	-	279056680	279061593	279057709	279060821	279056680,279058800,279060722,279060960,	279057885,279060058,279060843,279061593,	ENSSSCG00000005437.3	ENSSSCG00000005437	Uncharacterized protein;KLF4;ortholog	Krueppel-like factor 4 (PTHR44778:SF1)	0
ENSSSCT00000005981.2	chr1	-	279056680	279061593	279057709	279060821	279056680,279058800,279059064,279060722,279060960,	279057885,279058965,279060058,279060843,279061593,	ENSSSCG00000005437.3	ENSSSCG00000005437	Uncharacterized protein;KLF4;ortholog	Krueppel-like factor 4 (PTHR44778:SF1)	0
ENSSSCT00000026495.1	chr1	-	279056680	279058996	279057709	279058996	279056680,279058800,279058959,	279057885,279058935,279058996,	ENSSSCG00000005437.3	ENSSSCG00000005437	Uncharacterized protein;KLF4;ortholog	Krueppel-like factor 4 (PTHR44778:SF1)	0
ENSSSCT00000032943.1	chr1	-	279056800	279061560	279057709	279060965	279056800,279058800,279059064,279060722,279060960,	279057885,279058965,279060058,279060843,279061560,	ENSSSCG00000005437.3	ENSSSCG00000005437	Uncharacterized protein;KLF4;ortholog	Krueppel-like factor 4 (PTHR44778:SF1)	0
ENSSSCT00000032649.1	chr1	-	279056820	279061560	279057709	279060965	279056820,279058800,279060722,279060960,	279057885,279060058,279060843,279061560,	ENSSSCG00000005437.3	ENSSSCG00000005437	Uncharacterized protein;KLF4;ortholog	Krueppel-like factor 4 (PTHR44778:SF1)	0
ENSSSCT00000022126.1	chr1	-	279154850	279154953	279154953	279154953	279154850	279154953	ENSSSCG00000020531.1	ENSSSCG00000020531
ENSSSCT00000021791.1	chr1	-	279392148	279392261	279392261	279392261	279392148	279392261	ENSSSCG00000020196.1	ENSSSCG00000020196
ENSSSCT00000005982.1	chr1	-	280407366	280408620	280407366	280408620	280407366	280408620	ENSSSCG00000005438.1	ENSSSCG00000005438	Uncharacterized protein;ACTL7B;ortholog	Actin-like protein 7B (PTHR11937:SF59)	actin and actin related protein(PC00039)
ENSSSCT00000005983.1	chr1	+	280413750	280415070	280413750	280415070	280413750	280415070	ENSSSCG00000005439.1	ENSSSCG00000005439	Uncharacterized protein;ACTL7A;ortholog	Actin-like protein 7A (PTHR11937:SF167)	actin and actin related protein(PC00039)
ENSSSCT00000005984.2	chr1	-	280429178	280435855	280430299	280435768	280429178,280430530,280430864,280433219,280433930,280435650,	280430437,280430600,280430941,280433349,280433982,280435855,	ENSSSCG00000005440.2	ENSSSCG00000005440	Uncharacterized protein;FAM206A;ortholog	Protein Simiate (PTHR13651:SF0)	0
ENSSSCT00000005985.2	chr1	+	280440241	280511374	280440241	280509448	280440241,280440485,280442072,280444211,280445402,280448747,280450224,280451010,280452454,280454418,280457427,280458971,280460697,280462482,280477527,280478232,280480033,280480178,280481362,280481836,280482956,280483137,280484936,280485182,280485580,280487400,280488429,280490534,280493217,280496819,280497622,280499635,280500221,280501429,280502004,280505756,280509380,	280440258,280440648,280442225,280444293,280445483,280448833,280450321,280451101,280452578,280454512,280457658,280459142,280460797,280462665,280477634,280478336,280480087,280480284,280481478,280481910,280483035,280483217,280485074,280485268,280485729,280487524,280488527,280490736,280493279,280496882,280497683,280499749,280500333,280501557,280502159,280505832,280511374,	ENSSSCG00000005441.2	ENSSSCG00000005441	Elongator complex protein 1;IKBKAP;ortholog	Elongator complex protein 1 (PTHR12747:SF0)	kinase activator(PC00138)
ENSSSCT00000014073.2	chr2	+	2708674	2727191	2709339	2725712	2708674,2709775,2710185,2710803,2711425,2711664,2716057,2716275,2718628,2719452,2720918,2722237,2723464,2724000,2724165,2724583,2725023,2725633,	2709442,2709841,2710250,2710886,2711507,2711748,2716177,2716335,2718757,2719502,2721018,2722309,2723538,2724082,2724248,2724665,2725118,2727191,	ENSSSCG00000012875.2	ENSSSCG00000012875	Uncharacterized protein;TPCN2;ortholog	Two pore calcium channel protein 2 (PTHR10037:SF92)	voltage-gated calcium channel(PC00240);voltage-gated sodium channel(PC00243)
ENSSSCT00000014076.2	chr2	-	2751382	2774853	2751382	2774143	2751382,2753538,2755509,2756866,2757849,2758780,2759116,2760292,2764258,2765235,2766628,2768619,2768898,2772215,2774057,	2751580,2753711,2756355,2756990,2757944,2758899,2759299,2760467,2764406,2765436,2766792,2768717,2769082,2772385,2774853,	ENSSSCG00000012878.2	ENSSSCG00000012878	Uncharacterized protein;IGHMBP2;ortholog	DNA-binding protein SMUBP-2 (PTHR43788:SF2)	0
ENSSSCT00000014077.2	chr2	+	2773573	2786091	2774277	2785310	2773573,2777799,2780513,2781747,2784123,2784503,2785245,	2774377,2777857,2780599,2781911,2784176,2784607,2786091,	ENSSSCG00000012879.2	ENSSSCG00000012879	Uncharacterized protein;MRPL21;ortholog	39S ribosomal protein L21, mitochondrial (PTHR21349:SF0)	ribosomal protein(PC00202)
ENSSSCT00000034349.1	chr2	+	2815219	2854914	2844867	2854914	2815219,2844854,2846094,2852639,2854812,	2815385,2845008,2846234,2852811,2854914,	ENSSSCG00000012880.3	ENSSSCG00000012880	Uncharacterized protein;unassigned;ortholog	Carnitine O-palmitoyltransferase 1, liver isoform (PTHR22589:SF74)	acetyltransferase(PC00038);acyltransferase(PC00042)
ENSSSCT00000035139.1	chr2	+	2815301	2846617	2846617	2846617	2815301,2844854,2846094,	2815385,2845008,2846617,	ENSSSCG00000012880.3	ENSSSCG00000012880	Uncharacterized protein;unassigned;ortholog	Carnitine O-palmitoyltransferase 1, liver isoform (PTHR22589:SF74)	acetyltransferase(PC00038);acyltransferase(PC00042)
ENSSSCT00000014080.2	chr2	-	2828171	2838805	2828171	2838675	2828171,2829310,2830527,2833538,2834658,2835643,2837688,2838531,	2828183,2829416,2830716,2833734,2834743,2835751,2837766,2838805,	ENSSSCG00000012881.2	ENSSSCG00000012881	Uncharacterized protein;unassigned;ortholog	Carnitine O-palmitoyltransferase 1, liver isoform (PTHR22589:SF74)	acetyltransferase(PC00038);acyltransferase(PC00042)
ENSSSCT00000035339.1	chr2	+	2844807	2854990	2854990	2854990	2844807,2846094,2852639,2854812,	2845008,2846234,2852811,2854990,	ENSSSCG00000012880.3	ENSSSCG00000012880	Uncharacterized protein;unassigned;ortholog	Carnitine O-palmitoyltransferase 1, liver isoform (PTHR22589:SF74)	acetyltransferase(PC00038);acyltransferase(PC00042)
ENSSSCT00000014079.2	chr2	+	2844867	2874163	2844867	2872048	2844867,2846094,2852639,2854812,2854960,2855400,2855761,2856011,2856348,2856775,2856885,2859402,2866649,2868695,2869989,2870816,2871961,	2845008,2846234,2852811,2854914,2855176,2855760,2855830,2856166,2856371,2856810,2857002,2859567,2866784,2868848,2870103,2870909,2874163,	ENSSSCG00000012880.3	ENSSSCG00000012880	Uncharacterized protein;unassigned;ortholog	Carnitine O-palmitoyltransferase 1, liver isoform (PTHR22589:SF74)	acetyltransferase(PC00038);acyltransferase(PC00042)
ENSSSCT00000033400.1	chr2	+	2856885	2874140	2856885	2872048	2856885,2859402,2866649,2868695,2869989,2870816,2871961,	2857002,2859567,2866784,2868848,2870103,2870909,2874140,	ENSSSCG00000012880.3	ENSSSCG00000012880	Uncharacterized protein;unassigned;ortholog	Carnitine O-palmitoyltransferase 1, liver isoform (PTHR22589:SF74)	acetyltransferase(PC00038);acyltransferase(PC00042)
ENSSSCT00000014082.2	chr2	+	2878051	2920326	2878121	2920326	2878051,2883267,2886291,2888486,2892303,2913314,2916203,2918512,2920133,	2878601,2883426,2886412,2888560,2892395,2913417,2916341,2918688,2920326,	ENSSSCG00000012882.2	ENSSSCG00000012882	Uncharacterized protein;MTL5;ortholog	Tesmin (PTHR12446:SF22)	0
ENSSSCT00000014084.2	chr2	-	2931346	2937425	2931521	2936904	2931346,2932619,2932959,2935900,2936823,2937198,	2931592,2932697,2933046,2935955,2936904,2937425,	ENSSSCG00000012883.2	ENSSSCG00000012883	Galanin peptides;GAL;ortholog	Galanin peptides (PTHR16839:SF1)	0
ENSSSCT00000014085.2	chr2	-	2974852	3097590	2992758	3097590	2974852,2980084,2985736,2987472,2988901,2992757,2995257,2996230,2997890,3002610,3009235,3011481,3016338,3017087,3018041,3020146,3022187,3029586,3034317,3036678,3039171,3039397,3039736,3039962,3043152,3097363,	2977004,2980204,2985887,2987579,2989055,2992879,2995388,2996285,2997988,3002697,3009321,3011597,3016402,3017097,3018191,3020299,3022317,3029700,3034430,3036744,3039309,3039436,3039770,3039998,3043251,3097590,	ENSSSCG00000012884.2	ENSSSCG00000012884	Uncharacterized protein;PPP6R3;ortholog	Serine/threonine-protein phosphatase 6 regulatory subunit 3 (PTHR12634:SF12)	phosphatase modulator(PC00184)
ENSSSCT00000026471.1	chr2	-	3168523	3213765	3168664	3213735	3168523,3169211,3170269,3177225,3177592,3179940,3182619,3186601,3189990,3190779,3192409,3197955,3200535,3204934,3206597,3210838,3213515,	3168926,3169217,3170367,3177365,3177829,3180051,3182856,3186727,3190200,3190970,3192618,3198155,3200859,3205119,3206824,3211128,3213765,	ENSSSCG00000012885.2	ENSSSCG00000012885	Uncharacterized protein;LRP5;ortholog	Low-density lipoprotein receptor-related protein 5 (PTHR44017:SF1)	0
ENSSSCT00000014086.2	chr2	-	3168523	3213765	3168664	3213735	3168523,3170269,3177225,3177592,3179940,3182619,3186601,3189990,3190779,3192409,3197955,3200535,3204934,3206597,3210838,3213515,	3168926,3170367,3177365,3177829,3180051,3182856,3186727,3190200,3190970,3192618,3198155,3200859,3205119,3206824,3211128,3213765,	ENSSSCG00000012885.2	ENSSSCG00000012885	Uncharacterized protein;LRP5;ortholog	Low-density lipoprotein receptor-related protein 5 (PTHR44017:SF1)	0
ENSSSCT00000014087.2	chr2	+	3247136	3257948	3254360	3256695	3247136,3251075,3254262,3255568,	3247314,3251271,3254436,3257948,	ENSSSCG00000012886.2	ENSSSCG00000012886	Uncharacterized protein;C2H11orf24;ortholog	SUBFAMILY NOT NAMED (PTHR16021:SF9)	0
ENSSSCT00000014088.2	chr2	+	3294894	3332625	3295105	3329754	3294894,3302609,3312823,3313369,3315702,3316148,3316249,3321485,3328258,	3295262,3302757,3312989,3313479,3315869,3316168,3316386,3321682,3332625,	ENSSSCG00000012887.2	ENSSSCG00000012887	Uncharacterized protein;SUV420H1;ortholog	Histone-lysine N-methyltransferase KMT5B (PTHR12977:SF12)	0
ENSSSCT00000014091.2	chr2	+	3416544	3473335	3416544	3473335	3416544,3438677,3448484,3455839,3459621,3460109,3461276,3462686,3463162,3466435,3467918,3473275,	3416882,3438789,3448538,3455953,3459755,3460214,3461335,3462774,3463271,3466542,3468000,3473335,	ENSSSCG00000012889.2	ENSSSCG00000012889	Uncharacterized protein;CHKA;ortholog	Choline kinase alpha (PTHR22603:SF36)	kinase(PC00137)
ENSSSCT00000014092.2	chr2	-	3476377	3488420	3476426	3485995	3476377,3476596,3477054,3477253,3477558,3478007,3478297,3478953,3479124,3479367,3482093,3482885,3483387,3483655,3483821,3484246,3484419,3485459,3485878,3488367,	3476514,3476774,3477172,3477355,3477690,3478221,3478416,3479044,3479282,3479507,3482259,3483098,3483481,3483738,3483948,3484332,3484677,3485510,3485999,3488420,	ENSSSCG00000012890.2	ENSSSCG00000012890	V-type proton ATPase subunit a;TCIRG1;ortholog	V-type proton ATPase 116 kDa subunit a isoform 3 (PTHR11629:SF21)	ATP synthase(PC00002);hydrolase(PC00121)
ENSSSCT00000028473.1	chr2	-	3498053	3507821	3498053	3507821	3498053,3498415,3500298,3501373,3501996,3502691,3503135,3503489,3506754,3507450,3507564,3507725,	3498076,3498544,3500572,3501556,3502121,3502785,3503268,3503651,3506908,3507562,3507591,3507821,	ENSSSCG00000023420.1	ENSSSCG00000023420	Uncharacterized protein;unassigned;ortholog	Protein unc-93 homolog B1 (PTHR19444:SF3)	membrane-bound signaling molecule(PC00152)
ENSSSCT00000014094.2	chr2	+	3518993	3536523	3523748	3535825	3518993,3523747,3528139,3528362,3528774,3529300,3531878,3532934,3535708,	3519080,3523910,3528250,3528483,3528860,3529382,3532265,3533101,3536523,	ENSSSCG00000028501.1	ENSSSCG00000028501	Aldehyde dehydrogenase;ALDH3B1;ortholog	Aldehyde dehydrogenase family 3 member B1 (PTHR43570:SF2)	dehydrogenase(PC00092)
ENSSSCT00000014095.2	chr2	+	3539586	3551073	3539699	3550306	3539586,3539929,3540613,3543870,3544253,3544736,3545400,3545963,3546947,3548975,3549973,	3539795,3540071,3540767,3544032,3544386,3544830,3545525,3546146,3547221,3549094,3551073,	ENSSSCG00000012893.2	ENSSSCG00000012893	Uncharacterized protein;LOC100522238;ortholog	Protein unc-93 homolog B1 (PTHR19444:SF3)	membrane-bound signaling molecule(PC00152)
ENSSSCT00000014101.2	chr2	+	3563352	3568662	3563352	3568662	3563352,3564623,3565151,3565433,3565846,3566034,3566388,3567424,3568150,3568477,	3563459,3564786,3565262,3565554,3565932,3566136,3566755,3567591,3568250,3568662,	ENSSSCG00000026349.1	ENSSSCG00000026349	Aldehyde dehydrogenase;LOC100522421;ortholog	Aldehyde dehydrogenase family 3 member B1 (PTHR43570:SF2)	dehydrogenase(PC00092)
ENSSSCT00000014098.2	chr2	+	3594981	3598550	3594981	3598345	3594981,3595362,3595516,3595795,3595983,3596215,3597563,3597827,3598040,3598214,	3595228,3595442,3595588,3595905,3596119,3596266,3597721,3597909,3598137,3598550,	ENSSSCG00000012895.2	ENSSSCG00000012895	Double C2-like domain-containing protein;LOC100525027;ortholog	Double C2-like domain-containing protein gamma (PTHR10024:SF229)	membrane trafficking regulatory protein(PC00151)
ENSSSCT00000014099.2	chr2	-	3598805	3604500	3598861	3604379	3598805,3599059,3599430,3599792,3600125,3600742,3602021,3602920,3603163,3604307,	3598948,3599205,3599512,3599959,3600338,3600932,3602205,3603091,3603246,3604500,	ENSSSCG00000012896.2	ENSSSCG00000012896	Uncharacterized protein;NDUFV1;ortholog	NADH dehydrogenase [ubiquinone] flavoprotein 1, mitochondrial (PTHR11780:SF10)	dehydrogenase(PC00092);reductase(PC00198)
ENSSSCT00000014100.2	chr2	-	3618667	3620934	3618667	3620934	3618667,3619021,3620179,3620622,3620832,	3618856,3619129,3620283,3620710,3620934,	ENSSSCG00000012897.2	ENSSSCG00000012897
ENSSSCT00000035013.1	chr2	+	3621642	3624477	3621642	3624466	3621642,3622758,3623475,3624451,	3621673,3622893,3623585,3624477,	ENSSSCG00000012900.3	ENSSSCG00000012900	Uncharacterized protein (Fragment);unassigned;ortholog	Calcium-binding protein 2 (PTHR23050:SF21)	calmodulin(PC00061)
ENSSSCT00000014103.3	chr2	+	3621642	3624689	3621642	3624477	3621642,3622758,3623475,3623693,3624451,	3621673,3622893,3623585,3623841,3624689,	ENSSSCG00000012900.3	ENSSSCG00000012900	Uncharacterized protein (Fragment);unassigned;ortholog	Calcium-binding protein 2 (PTHR23050:SF21)	calmodulin(PC00061)
ENSSSCT00000014104.2	chr2	+	3634980	3637655	3635209	3637582	3634980,3635690,3635903,3636939,3637131,3637393,	3635243,3635797,3635991,3637043,3637239,3637655,	ENSSSCG00000012901.2	ENSSSCG00000012901	Uncharacterized protein;unassigned;ortholog	Protein BC021614 (PTHR11571:SF113)	0
ENSSSCT00000028947.1	chr2	-	3724618	3727474	3724693	3727069	3724618,3725036,3725232,3726284,3726478,3727032,	3724882,3725144,3725336,3726372,3726585,3727474,	ENSSSCG00000028107.1	ENSSSCG00000028107	Uncharacterized protein;unassigned;ortholog	Protein BC021614 (PTHR11571:SF113)	0
ENSSSCT00000030491.1	chr2	+	3734832	3739060	3734832	3739060	3734832,3735424,3736225,3737341,3738058,3738276,3739034,	3734874,3735619,3736256,3737476,3738168,3738424,3739060,	ENSSSCG00000020764.1	ENSSSCG00000020764	Uncharacterized protein;unassigned;ortholog	Calcium-binding protein 2 (PTHR23050:SF21)	calmodulin(PC00061)
ENSSSCT00000014105.2	chr2	+	3744052	3746289	3744675	3745822	3744052,3745064,3745263,3745754,	3744757,3745165,3745396,3746289,	ENSSSCG00000012902.2	ENSSSCG00000012902	Cyclin-dependent kinase 2-associated protein;CDK2AP2;ortholog	Cyclin-dependent kinase 2-associated protein 2 (PTHR22607:SF4)	kinase inhibitor(PC00139);nucleic acid binding(PC00171)
ENSSSCT00000014106.2	chr2	+	3748578	3760628	3748578	3760628	3748578,3750046,3750345,3750372,3750644,3752698,3753102,3753288,3754074,3754224,3754762,3755045,3755414,3755658,3756631,3757368,3757774,3758048,3758340,3758674,3758907,3759146,3759642,3760364,	3748656,3750261,3750370,3750466,3750869,3753025,3753198,3753396,3754136,3754475,3754952,3755153,3755572,3755864,3756802,3757533,3757923,3758159,3758457,3758823,3759057,3759330,3759771,3760628,	ENSSSCG00000012903.2	ENSSSCG00000012903	Uncharacterized protein;PITPNM1;ortholog	Membrane-associated phosphatidylinositol transfer protein 1 (PTHR10658:SF40)	transfer/carrier protein(PC00219);transporter(PC00227)
ENSSSCT00000014107.2	chr2	-	3761547	3767520	3761547	3767333	3761547,3762027,3762260,3762796,3764102,3767234,	3761753,3762169,3762437,3762985,3764282,3767520,	ENSSSCG00000012904.2	ENSSSCG00000012904	Uncharacterized protein;AIP;ortholog	AH receptor-interacting protein (PTHR11242:SF3)	chaperone(PC00072)
ENSSSCT00000014108.2	chr2	+	3775764	3782603	3775939	3780449	3775764,3777070,3777536,3777738,3779987,3780234,3780366,	3776113,3777135,3777626,3777815,3780032,3780288,3782603,	ENSSSCG00000012905.2	ENSSSCG00000012905	Uncharacterized protein;TMEM134;ortholog	Transmembrane protein 134 (PTHR13558:SF1)	0
ENSSSCT00000014109.1	chr2	-	3787773	3790770	3787773	3790770	3787773,3787936,3788437,3789772,3789996,3790410,	3787802,3788084,3788547,3789916,3790027,3790770,	ENSSSCG00000012906.1	ENSSSCG00000012906	Uncharacterized protein;CABP4;ortholog	Calcium-binding protein 4 (PTHR23050:SF196)	calmodulin(PC00061)
ENSSSCT00000014123.2	chr2	+	3799099	3804062	3800017	3804062	3799099,3800015,3800629,3800842,3801078,3801348,3802036,3802251,3802651,3803507,3803936,	3799218,3800215,3800752,3800972,3801260,3801468,3802168,3802397,3802709,3803789,3804062,	ENSSSCG00000012920.2	ENSSSCG00000012920	Coronin;CORO1B;ortholog	Coronin-1B (PTHR10856:SF24)	non-motor actin binding protein(PC00165)
ENSSSCT00000014112.1	chr2	+	3806256	3806883	3806256	3806883	3806256	3806883	ENSSSCG00000012909.1	ENSSSCG00000012909	Uncharacterized protein;PTPRCAP;ortholog	Protein tyrosine phosphatase receptor type C-associated protein (PTHR15312:SF1)	0
ENSSSCT00000014113.2	chr2	-	3807218	3813390	3807472	3813252	3807218,3807891,3808102,3808298,3808518,3809331,3809546,3809719,3809926,3810143,3811266,3812237,3812571,3812787,3813174,	3807662,3808004,3808210,3808376,3808581,3809439,3809637,3809810,3810027,3810201,3811414,3812306,3812692,3812828,3813390,	ENSSSCG00000012910.2	ENSSSCG00000012910	Uncharacterized protein;RPS6KB2;ortholog	Ribosomal protein S6 kinase beta-2 (PTHR24351:SF171)	annexin(PC00050);calmodulin(PC00061);non-receptor serine/threonine protein kinase(PC00167);transfer/carrier protein(PC00219)
ENSSSCT00000014114.2	chr2	-	3814978	3821634	3816017	3821634	3814978,3817870,3818246,3818383,3819167,3819338,3819745,3820478,3821360,	3817244,3818151,3818309,3818477,3819253,3819513,3820233,3820568,3821634,	ENSSSCG00000012911.2	ENSSSCG00000012911	Uncharacterized protein;CARNS1;ortholog	Carnosine synthase 1 (PTHR10578:SF57)	dehydrogenase(PC00092);isomerase(PC00135);ligase(PC00142)
ENSSSCT00000014115.2	chr2	-	3830956	3837376	3831320	3836726	3830956,3832179,3833912,3834204,3834967,3835282,3835476,3835772,3836574,3836990,	3831650,3832334,3834102,3834270,3835082,3835389,3835584,3835872,3836754,3837376,	ENSSSCG00000012912.2	ENSSSCG00000012912	Uncharacterized protein;TBC1D10C;ortholog	Carabin (PTHR22957:SF324)	G-protein modulator(PC00022);hydrolase(PC00121)
ENSSSCT00000014117.2	chr2	-	3838642	3848285	3842543	3848149	3838642,3842730,3843680,3843908,3844082,3844281,3846109,3846297,3847391,3847947,3848103,	3842639,3842941,3843818,3843973,3844192,3844391,3846209,3846412,3847520,3848018,3848285,	ENSSSCG00000012914.2	ENSSSCG00000012914	Uncharacterized protein;RAD9A;ortholog	Cell cycle checkpoint control protein RAD9A (PTHR15237:SF1)	kinase activator(PC00138)
ENSSSCT00000014116.2	chr2	+	3838642	3843037	3838764	3841538	3838642,3839315,3839578,3840407,3840903,3841209,3841427,	3838819,3839447,3839809,3840512,3841127,3841344,3843037,	ENSSSCG00000012913.2	ENSSSCG00000012913	Serine/threonine-protein phosphatase;PPP1CA;ortholog	Serine/threonine-protein phosphatase PP1-alpha catalytic subunit (PTHR11668:SF377)	calcium-binding protein(PC00060);protein phosphatase(PC00195)
ENSSSCT00000014118.2	chr2	-	3885575	3888922	3886505	3888922	3885575,3888755,	3887000,3888922,	ENSSSCG00000012915.2	ENSSSCG00000012915	Uncharacterized protein (Fragment);CLCF1;ortholog	Cardiotrophin-like cytokine factor 1 (PTHR21353:SF7)	interleukin superfamily(PC00128)
ENSSSCT00000014119.2	chr2	+	3944556	3947680	3944788	3945898	3944556,3945106,3945414,3945873,	3944885,3945202,3945526,3947680,	ENSSSCG00000012916.2	ENSSSCG00000012916	Uncharacterized protein;POLD4;ortholog	DNA polymerase delta subunit 4 (PTHR14303:SF0)	DNA-directed DNA polymerase(PC00018);nucleotidyltransferase(PC00174)
ENSSSCT00000026537.1	chr2	-	3968533	3976217	3969206	3975913	3968533,3970526,3970896,3971196,3971964,3972087,3972409,3972578,3972849,3973269,3973418,3974527,3975312,3975847,	3969512,3970800,3971097,3971343,3972011,3972216,3972503,3972767,3972915,3973341,3973537,3974759,3975353,3976217,	ENSSSCG00000027956.1	ENSSSCG00000027956	Uncharacterized protein;SSH3;ortholog	Protein phosphatase Slingshot homolog 3 (PTHR10159:SF349)	0
ENSSSCT00000014120.2	chr2	-	3976502	3990125	3977220	3989928	3976502,3977739,3977907,3978156,3978355,3979282,3979521,3979803,3980285,3987522,3987964,3988200,3988950,3989191,3989838,	3977434,3977828,3978071,3978273,3978513,3979413,3979583,3979885,3980352,3987712,3988108,3988246,3989075,3989327,3990125,	ENSSSCG00000012917.2	ENSSSCG00000012917	Uncharacterized protein;ANKRD13D;ortholog	Ankyrin repeat domain-containing protein 13D (PTHR12447:SF2)	0
ENSSSCT00000014121.2	chr2	-	3992423	4000951	3993640	4000951	3992423,3993885,3994082,3994371,3994718,3994891,3995554,3995935,3996161,3996343,3996645,3996876,3997036,3997407,3997703,3998535,3998707,3998866,3999103,4000872,	3993805,3993999,3994219,3994534,3994814,3994958,3995655,3996002,3996269,3996438,3996776,3996955,3997136,3997499,3997755,3998597,3998782,3998968,3999177,4000951,	ENSSSCG00000012918.2	ENSSSCG00000012918	Protein-serine/threonine kinase;ADRBK1;ortholog	Beta-adrenergic receptor kinase 1 (PTHR24355:SF22)	non-receptor serine/threonine protein kinase(PC00167)
ENSSSCT00000022488.1	chr2	-	4021429	4051218	4024015	4051218	4021429,4024639,4024837,4025437,4026157,4028681,4031575,4033435,4034107,4036356,4046893,4050082,4050485,4051196,	4024197,4024835,4024854,4025596,4026321,4029394,4031665,4033567,4034377,4036440,4047288,4050209,4050487,4051218,	ENSSSCG00000029637.1	ENSSSCG00000029637	Uncharacterized protein;KDM2A;ortholog	Lysine-specific demethylase 2A (PTHR23123:SF3)	0
ENSSSCT00000035167.1	chr4	-	67612434	67656101	67631690	67655925	67612434,67631680,67634060,67644720,67646276,67655813,	67613030,67631789,67634113,67644849,67646366,67656101,	ENSSSCG00000006175.3	ENSSSCG00000006175	Lymphocyte antigen 96;LY96;ortholog	SUBFAMILY NOT NAMED (PTHR15218:SF1)	transmembrane receptor regulatory/adaptor protein(PC00226)
ENSSSCT00000006769.2	chr4	-	67625378	67656172	67631690	67655925	67625378,67631680,67634060,67644720,67646276,67655813,	67625436,67631789,67634113,67644849,67646366,67656172,	ENSSSCG00000006175.3	ENSSSCG00000006175	Lymphocyte antigen 96;LY96;ortholog	SUBFAMILY NOT NAMED (PTHR15218:SF1)	transmembrane receptor regulatory/adaptor protein(PC00226)
ENSSSCT00000024679.1	chr4	-	67664539	67671778	67664824	67671612	67664539,67669836,67671423,	67665282,67669942,67671778,	ENSSSCG00000021628.1	ENSSSCG00000021628	Uncharacterized protein;TMEM70;ortholog	Transmembrane protein 70, mitochondrial (PTHR13281:SF0)	0
ENSSSCT00000006770.2	chr4	+	67689686	67695447	67689735	67693409	67689686,67690087,67693218,	67689739,67690231,67695447,	ENSSSCG00000006176.2	ENSSSCG00000006176	Uncharacterized protein;TCEB1;ortholog	Transcription elongation factor B polypeptide 1 (PTHR20648:SF0)	enzyme modulator(PC00095)
ENSSSCT00000006771.2	chr4	+	67750156	67790546	67750156	67789715	67750156,67752435,67762367,67773101,67779039,67789701,	67750171,67752527,67762470,67773257,67779115,67790546,	ENSSSCG00000006177.2	ENSSSCG00000006177	Uncharacterized protein;UBE2W;ortholog	Ubiquitin-conjugating enzyme E2 W (PTHR44158:SF1)	0
ENSSSCT00000030517.1	chr4	-	67883207	67893123	67883413	67893087	67883207,67884089,67892927,	67883441,67884225,67893123,	ENSSSCG00000022013.1	ENSSSCG00000022013	Uncharacterized protein;unassigned;ortholog	0	0
ENSSSCT00000006773.2	chr4	+	67947282	68020677	67947304	68020677	67947282,67949007,67951047,67963383,67971903,67986726,68020363,	67947466,67949115,67951260,67963521,67972035,67986787,68020677,	ENSSSCG00000006179.2	ENSSSCG00000006179	Uncharacterized protein;STAU2;ortholog	Double-stranded RNA-binding protein Staufen homolog 2 (PTHR10910:SF60)	0
ENSSSCT00000026409.1	chr4	+	68021737	68021821	68021737	68021821	68021737	68021821	ENSSSCG00000024708.1	ENSSSCG00000024708	Uncharacterized protein;unassigned;ortholog	0	0
ENSSSCT00000020098.1	chr4	+	68086185	68086288	68086288	68086288	68086185	68086288	ENSSSCG00000018503.1	ENSSSCG00000018503
ENSSSCT00000006777.2	chr4	+	68314289	68336217	68314311	68333807	68314289,68324096,68326944,68333689,	68314507,68324187,68327121,68336217,	ENSSSCG00000006183.2	ENSSSCG00000006183	Uncharacterized protein;SBSPON;ortholog	Somatomedin-B and thrombospondin type-1 domain-containing protein (PTHR20920:SF2)	0
ENSSSCT00000006778.2	chr4	-	68342513	68375882	68342513	68375813	68342513,68346799,68353629,68355399,68358493,68360197,68364231,68367615,68370625,68375506,	68342696,68346909,68353721,68355459,68358603,68360347,68364318,68367740,68370721,68375882,	ENSSSCG00000006184.2	ENSSSCG00000006184	Uncharacterized protein;TERF1;ortholog	Telomeric repeat-binding factor 1 (PTHR21717:SF14)	nucleic acid binding(PC00171)
ENSSSCT00000006779.1	chr4	-	68424668	68427279	68424668	68427279	68424668,68427117,	68426828,68427279,	ENSSSCG00000006185.1	ENSSSCG00000006185	Uncharacterized protein;KCNB2;ortholog	Potassium voltage-gated channel subfamily B member 2 (PTHR11537:SF134)	0
ENSSSCT00000007504.2	chr4	+	122656457	122879785	122656514	122879772	122656457,122739844,122743153,122748392,122750449,122753285,122755666,122757807,122761820,122764984,122766716,122770123,122771793,122772324,122811568,122811959,122874428,122879715,	122656574,122739903,122743219,122748501,122750542,122753354,122755770,122757907,122761916,122765053,122766803,122770209,122771926,122772434,122811670,122812060,122874454,122879785,	ENSSSCG00000006851.2	ENSSSCG00000006851	Uncharacterized protein;LOC100737105;ortholog	Guanine nucleotide exchange factor VAV3 (PTHR22826:SF97)	guanyl-nucleotide exchange factor(PC00113);signaling molecule(PC00207)
ENSSSCT00000028041.1	chr4	+	122938280	122967693	122938972	122965517	122938280,122964463,122965475,	122939129,122964615,122967693,	ENSSSCG00000023187.2	ENSSSCG00000023187	Uncharacterized protein;unassigned;ortholog	0	0
ENSSSCT00000032777.1	chr4	+	122938999	122966479	122938999	122965517	122938999,122964463,122965475,	122939129,122964615,122966479,	ENSSSCG00000023187.2	ENSSSCG00000023187	Uncharacterized protein;unassigned;ortholog	0	0
ENSSSCT00000035715.1	chr4	-	123051575	123209338	123209338	123209338	123051575,123114617,123123820,123135717,123208672,	123054420,123114683,123123847,123135890,123209338,	ENSSSCG00000006852.3	ENSSSCG00000006852	Uncharacterized protein;NTNG1;ortholog	Netrin-G1 (PTHR10574:SF28)	extracellular matrix linker protein(PC00101);receptor(PC00197)
ENSSSCT00000007505.2	chr4	-	123051931	123210247	123054169	123210247	123051931,123098243,123104260,123123820,123135717,123208672,123210232,	123054420,123098378,123104428,123123847,123135890,123209313,123210247,	ENSSSCG00000006852.3	ENSSSCG00000006852	Uncharacterized protein;NTNG1;ortholog	Netrin-G1 (PTHR10574:SF28)	extracellular matrix linker protein(PC00101);receptor(PC00197)
ENSSSCT00000022367.1	chr4	-	123051931	123210247	123054169	123210247	123051931,123098243,123114617,123123820,123135717,123208672,123210232,	123054420,123098378,123114683,123123847,123135890,123209313,123210247,	ENSSSCG00000006852.3	ENSSSCG00000006852	Uncharacterized protein;NTNG1;ortholog	Netrin-G1 (PTHR10574:SF28)	extracellular matrix linker protein(PC00101);receptor(PC00197)
ENSSSCT00000035789.1	chr4	-	123052628	123209338	123209338	123209338	123052628,123104260,123123820,123208672,	123054420,123104428,123123847,123209338,	ENSSSCG00000006852.3	ENSSSCG00000006852	Uncharacterized protein;NTNG1;ortholog	Netrin-G1 (PTHR10574:SF28)	extracellular matrix linker protein(PC00101);receptor(PC00197)
ENSSSCT00000033143.1	chr4	-	123053162	123209338	123209338	123209338	123053162,123123820,123135717,123208672,	123054420,123123847,123135890,123209338,	ENSSSCG00000006852.3	ENSSSCG00000006852	Uncharacterized protein;NTNG1;ortholog	Netrin-G1 (PTHR10574:SF28)	extracellular matrix linker protein(PC00101);receptor(PC00197)
ENSSSCT00000034022.1	chr4	-	123054245	123209338	123209338	123209338	123054245,123098243,123123820,123135717,123208670,	123054420,123098376,123123847,123135892,123209338,	ENSSSCG00000006852.3	ENSSSCG00000006852	Uncharacterized protein;NTNG1;ortholog	Netrin-G1 (PTHR10574:SF28)	extracellular matrix linker protein(PC00101);receptor(PC00197)
ENSSSCT00000033782.1	chr4	-	123054277	123208880	123054277	123208880	123054277,123098243,123104260,123112221,123114617,123123820,123135717,123208672,	123054420,123098378,123104428,123112281,123114683,123123847,123135890,123208880,	ENSSSCG00000006852.3	ENSSSCG00000006852	Uncharacterized protein;NTNG1;ortholog	Netrin-G1 (PTHR10574:SF28)	extracellular matrix linker protein(PC00101);receptor(PC00197)
ENSSSCT00000007506.1	chr4	-	123466658	123467787	123467787	123467787	123466658,123466821,	123466817,123467787,	ENSSSCG00000006853.1	ENSSSCG00000006853
ENSSSCT00000020010.1	chr4	-	123939207	123939314	123939314	123939314	123939207	123939314	ENSSSCG00000018415.1	ENSSSCG00000018415
ENSSSCT00000028041.1	chr4	+	122938280	122967693	122938972	122965517	122938280,122964463,122965475,	122939129,122964615,122967693,	ENSSSCG00000023187.2	ENSSSCG00000023187	Uncharacterized protein;unassigned;ortholog	0	0
ENSSSCT00000032777.1	chr4	+	122938999	122966479	122938999	122965517	122938999,122964463,122965475,	122939129,122964615,122966479,	ENSSSCG00000023187.2	ENSSSCG00000023187	Uncharacterized protein;unassigned;ortholog	0	0
ENSSSCT00000035715.1	chr4	-	123051575	123209338	123209338	123209338	123051575,123114617,123123820,123135717,123208672,	123054420,123114683,123123847,123135890,123209338,	ENSSSCG00000006852.3	ENSSSCG00000006852	Uncharacterized protein;NTNG1;ortholog	Netrin-G1 (PTHR10574:SF28)	extracellular matrix linker protein(PC00101);receptor(PC00197)
ENSSSCT00000007505.2	chr4	-	123051931	123210247	123054169	123210247	123051931,123098243,123104260,123123820,123135717,123208672,123210232,	123054420,123098378,123104428,123123847,123135890,123209313,123210247,	ENSSSCG00000006852.3	ENSSSCG00000006852	Uncharacterized protein;NTNG1;ortholog	Netrin-G1 (PTHR10574:SF28)	extracellular matrix linker protein(PC00101);receptor(PC00197)
ENSSSCT00000022367.1	chr4	-	123051931	123210247	123054169	123210247	123051931,123098243,123114617,123123820,123135717,123208672,123210232,	123054420,123098378,123114683,123123847,123135890,123209313,123210247,	ENSSSCG00000006852.3	ENSSSCG00000006852	Uncharacterized protein;NTNG1;ortholog	Netrin-G1 (PTHR10574:SF28)	extracellular matrix linker protein(PC00101);receptor(PC00197)
ENSSSCT00000035789.1	chr4	-	123052628	123209338	123209338	123209338	123052628,123104260,123123820,123208672,	123054420,123104428,123123847,123209338,	ENSSSCG00000006852.3	ENSSSCG00000006852	Uncharacterized protein;NTNG1;ortholog	Netrin-G1 (PTHR10574:SF28)	extracellular matrix linker protein(PC00101);receptor(PC00197)
ENSSSCT00000033143.1	chr4	-	123053162	123209338	123209338	123209338	123053162,123123820,123135717,123208672,	123054420,123123847,123135890,123209338,	ENSSSCG00000006852.3	ENSSSCG00000006852	Uncharacterized protein;NTNG1;ortholog	Netrin-G1 (PTHR10574:SF28)	extracellular matrix linker protein(PC00101);receptor(PC00197)
ENSSSCT00000034022.1	chr4	-	123054245	123209338	123209338	123209338	123054245,123098243,123123820,123135717,123208670,	123054420,123098376,123123847,123135892,123209338,	ENSSSCG00000006852.3	ENSSSCG00000006852	Uncharacterized protein;NTNG1;ortholog	Netrin-G1 (PTHR10574:SF28)	extracellular matrix linker protein(PC00101);receptor(PC00197)
ENSSSCT00000033782.1	chr4	-	123054277	123208880	123054277	123208880	123054277,123098243,123104260,123112221,123114617,123123820,123135717,123208672,	123054420,123098378,123104428,123112281,123114683,123123847,123135890,123208880,	ENSSSCG00000006852.3	ENSSSCG00000006852	Uncharacterized protein;NTNG1;ortholog	Netrin-G1 (PTHR10574:SF28)	extracellular matrix linker protein(PC00101);receptor(PC00197)
ENSSSCT00000007506.1	chr4	-	123466658	123467787	123467787	123467787	123466658,123466821,	123466817,123467787,	ENSSSCG00000006853.1	ENSSSCG00000006853
ENSSSCT00000020010.1	chr4	-	123939207	123939314	123939314	123939314	123939207	123939314	ENSSSCG00000018415.1	ENSSSCG00000018415
ENSSSCT00000035715.1	chr4	-	123051575	123209338	123209338	123209338	123051575,123114617,123123820,123135717,123208672,	123054420,123114683,123123847,123135890,123209338,	ENSSSCG00000006852.3	ENSSSCG00000006852	Uncharacterized protein;NTNG1;ortholog	Netrin-G1 (PTHR10574:SF28)	extracellular matrix linker protein(PC00101);receptor(PC00197)
ENSSSCT00000007505.2	chr4	-	123051931	123210247	123054169	123210247	123051931,123098243,123104260,123123820,123135717,123208672,123210232,	123054420,123098378,123104428,123123847,123135890,123209313,123210247,	ENSSSCG00000006852.3	ENSSSCG00000006852	Uncharacterized protein;NTNG1;ortholog	Netrin-G1 (PTHR10574:SF28)	extracellular matrix linker protein(PC00101);receptor(PC00197)
ENSSSCT00000022367.1	chr4	-	123051931	123210247	123054169	123210247	123051931,123098243,123114617,123123820,123135717,123208672,123210232,	123054420,123098378,123114683,123123847,123135890,123209313,123210247,	ENSSSCG00000006852.3	ENSSSCG00000006852	Uncharacterized protein;NTNG1;ortholog	Netrin-G1 (PTHR10574:SF28)	extracellular matrix linker protein(PC00101);receptor(PC00197)
ENSSSCT00000035789.1	chr4	-	123052628	123209338	123209338	123209338	123052628,123104260,123123820,123208672,	123054420,123104428,123123847,123209338,	ENSSSCG00000006852.3	ENSSSCG00000006852	Uncharacterized protein;NTNG1;ortholog	Netrin-G1 (PTHR10574:SF28)	extracellular matrix linker protein(PC00101);receptor(PC00197)
ENSSSCT00000033143.1	chr4	-	123053162	123209338	123209338	123209338	123053162,123123820,123135717,123208672,	123054420,123123847,123135890,123209338,	ENSSSCG00000006852.3	ENSSSCG00000006852	Uncharacterized protein;NTNG1;ortholog	Netrin-G1 (PTHR10574:SF28)	extracellular matrix linker protein(PC00101);receptor(PC00197)
ENSSSCT00000034022.1	chr4	-	123054245	123209338	123209338	123209338	123054245,123098243,123123820,123135717,123208670,	123054420,123098376,123123847,123135892,123209338,	ENSSSCG00000006852.3	ENSSSCG00000006852	Uncharacterized protein;NTNG1;ortholog	Netrin-G1 (PTHR10574:SF28)	extracellular matrix linker protein(PC00101);receptor(PC00197)
ENSSSCT00000033782.1	chr4	-	123054277	123208880	123054277	123208880	123054277,123098243,123104260,123112221,123114617,123123820,123135717,123208672,	123054420,123098378,123104428,123112281,123114683,123123847,123135890,123208880,	ENSSSCG00000006852.3	ENSSSCG00000006852	Uncharacterized protein;NTNG1;ortholog	Netrin-G1 (PTHR10574:SF28)	extracellular matrix linker protein(PC00101);receptor(PC00197)
ENSSSCT00000007506.1	chr4	-	123466658	123467787	123467787	123467787	123466658,123466821,	123466817,123467787,	ENSSSCG00000006853.1	ENSSSCG00000006853
ENSSSCT00000020010.1	chr4	-	123939207	123939314	123939314	123939314	123939207	123939314	ENSSSCG00000018415.1	ENSSSCG00000018415
ENSSSCT00000012181.2	chr10	+	69769231	69843697	69769231	69842137	69769231,69780289,69791008,69792064,69793693,69811494,69812358,69826603,69830748,69833494,69836396,69839351,69839893,69841835,	69769321,69780334,69791172,69792166,69793944,69811664,69812475,69826772,69831058,69834060,69836450,69839468,69840271,69843697,	ENSSSCG00000011129.2	ENSSSCG00000011129	Uncharacterized protein;ITIH5;ortholog	Inter-alpha-trypsin inhibitor heavy chain H5 (PTHR10338:SF62)	serine protease inhibitor(PC00204)
ENSSSCT00000012182.1	chr10	+	69978901	69991705	69978901	69991705	69978901,69987506,69991420,	69979001,69987601,69991705,	ENSSSCG00000011130.1	ENSSSCG00000011130	Uncharacterized protein;unassigned;ortholog	0	0
ENSSSCT00000031908.1	chr10	+	70074302	70089561	70074379	70089513	70074302,70079395,70089358,	70074442,70079543,70089561,	ENSSSCG00000021720.1	ENSSSCG00000021720	Uncharacterized protein;unassigned;ortholog	Scm-like with four MBT domains protein 2 (PTHR12247:SF62)	chromatin/chromatin-binding protein(PC00077);transcription factor(PC00218)
ENSSSCT00000026286.1	chr10	-	70147453	70193875	70151791	70193795	70147453,70156506,70157328,70157880,70159824,70167740,70176557,70179180,70180731,70184068,70193698,	70151932,70156635,70157592,70158047,70160000,70167850,70176712,70179251,70180774,70184182,70193875,	ENSSSCG00000024480.1	ENSSSCG00000024480	Uncharacterized protein;SFMBT2;ortholog	Scm-like with four MBT domains protein 2 (PTHR12247:SF62)	chromatin/chromatin-binding protein(PC00077);transcription factor(PC00218)
ENSSSCT00000022193.1	chr10	-	70221474	70221574	70221574	70221574	70221474	70221574	ENSSSCG00000020598.1	ENSSSCG00000020598
ENSSSCT00000020184.1	chr10	+	70385033	70385106	70385106	70385106	70385033	70385106	ENSSSCG00000018589.1	ENSSSCG00000018589
ENSSSCT00000012183.2	chr10	+	70509345	70658589	70563896	70658589	70509345,70563886,70567573,70571880,70580287,70581603,70581732,70585468,70588929,70589795,70590868,70592267,70593067,70595425,70595676,70596915,70634627,70635817,70636373,70638109,70638445,70638586,70639727,70640003,70641984,70647037,70648464,70648660,70650553,70652494,70655422,70656340,70658433,	70509453,70564014,70567773,70571941,70580450,70581635,70581818,70585598,70589039,70589913,70590927,70592327,70593083,70595436,70595691,70597089,70634719,70635823,70636418,70638168,70638533,70638614,70639769,70640020,70642018,70647066,70648491,70648664,70650583,70652530,70655457,70656353,70658589,	ENSSSCG00000011131.2	ENSSSCG00000011131	Protein kinase C;PRKCQ;ortholog	Protein kinase C theta type (PTHR24356:SF181)	annexin(PC00050);calmodulin(PC00061);non-receptor serine/threonine protein kinase(PC00167);transfer/carrier protein(PC00219)
ENSSSCT00000012185.2	chr10	+	70831451	70853803	70831782	70853803	70831451,70838786,70839777,70840477,70840977,70841351,70844038,70844605,70845112,70845386,70847134,70848012,70848193,70848859,70849948,70850048,70851815,70853760,	70831858,70838912,70839874,70840544,70841052,70841408,70844163,70844813,70845259,70845491,70847264,70848075,70848258,70848941,70850046,70850126,70851838,70853803,	ENSSSCG00000011133.2	ENSSSCG00000011133	Uncharacterized protein;PFKFB3;ortholog	6-phosphofructo-2-kinase/fructose-2,6-bisphosphatase 3 (PTHR10606:SF41)	carbohydrate phosphatase(PC00066)
ENSSSCT00000012186.2	chr10	-	70943161	70964953	70943598	70958525	70943161,70943831,70944895,70945400,70946454,70948399,70949452,70950105,70951317,70955124,70958402,70964822,	70943702,70943904,70944994,70945474,70946618,70948544,70949509,70950203,70951484,70955241,70958540,70964953,	ENSSSCG00000011134.2	ENSSSCG00000011134	Uncharacterized protein;RBM17;ortholog	Splicing factor 45 (PTHR13288:SF8)	mRNA processing factor(PC00147)
ENSSSCT00000036107.1	chr10	+	71064470	71064719	71064655	71064719	71064470	71064719	ENSSSCG00000031058.1	ENSSSCG00000031058	Uncharacterized protein (Fragment);unassigned;ortholog	0	0
ENSSSCT00000032534.1	chr10	-	71094381	71108500	71095116	71108348	71094381,71097602,71102662,71103264,71105807,71108305,	71095213,71097681,71102695,71103426,71105918,71108500,	ENSSSCG00000021815.1	ENSSSCG00000021815	Uncharacterized protein;IL15RA;ortholog	Interleukin-15 receptor subunit alpha (PTHR15060:SF0)	0
ENSSSCT00000029511.1	chr10	-	71153908	71162738	71154348	71162733	71153908,71154461,71155943,71156407,71157902,71160426,71162534,	71154352,71154528,71156015,71156479,71158130,71160540,71162738,	ENSSSCG00000022849.1	ENSSSCG00000022849
ENSSSCT00000026184.1	chr10	-	71184191	71212375	71185876	71205397	71184191,71187346,71187968,71188684,71191037,71191248,71195151,71196355,71196516,71197297,71198159,71200226,71201048,71203278,71205250,71209434,71212219,	71186010,71187472,71188166,71188760,71191159,71191348,71195288,71196442,71196604,71197520,71198328,71200321,71201141,71203469,71205616,71210033,71212375,	ENSSSCG00000030030.1	ENSSSCG00000030030	Uncharacterized protein;FBXO18;ortholog	F-box DNA helicase 1 (PTHR11070:SF30)	0
ENSSSCT00000029024.1	chr10	+	71224763	71238037	71224864	71237330	71224763,71227094,71229440,71232522,71233275,71235168,71237172,	71225184,71227315,71229483,71232631,71233437,71235247,71238037,	ENSSSCG00000028790.1	ENSSSCG00000028790	Uncharacterized protein;ANKRD16;ortholog	Ankyrin repeat domain-containing protein 16 (PTHR24173:SF34)	0
ENSSSCT00000012189.2	chr10	+	71276380	71312192	71276633	71311384	71276380,71290207,71292007,71294816,71303538,71304250,71307526,71309207,71310810,71311096,71311237,	71276678,71290315,71292107,71294951,71303737,71304382,71307626,71309379,71310955,71311151,71312192,	ENSSSCG00000011137.2	ENSSSCG00000011137
ENSSSCT00000024774.1	chr10	-	71314353	71352773	71314353	71352773	71314353,71314884,71317682,71318331,71319317,71322878,71330789,71331051,71331143,71331326,71335205,71339205,71344926,71345088,71349472,71350431,71352451,71352642,71352741,	71314472,71315066,71317788,71318485,71319443,71326487,71330947,71331119,71331314,71332200,71335451,71339925,71344989,71345161,71349576,71350532,71352551,71352662,71352773,	ENSSSCG00000011136.2	ENSSSCG00000011136	Uncharacterized protein;FAM208B;ortholog	Protein FAM208B (PTHR16207:SF10)	0
ENSSSCT00000012188.2	chr10	-	71314353	71352773	71314353	71352773	71314353,71314884,71317682,71318331,71319317,71322878,71325208,71330789,71331048,71331143,71331326,71335205,71339205,71344926,71345088,71349472,71350431,71352451,71352642,71352741,	71314472,71315066,71317788,71318485,71319443,71325169,71326487,71330945,71331073,71331314,71332200,71335451,71339925,71344989,71345161,71349576,71350532,71352551,71352662,71352773,	ENSSSCG00000011136.2	ENSSSCG00000011136	Uncharacterized protein;FAM208B;ortholog	Protein FAM208B (PTHR16207:SF10)	0
ENSSSCT00000012197.2	chr10	+	71403807	71417802	71403807	71415254	71403807,71404207,71405541,71408262,71413546,71415126,	71403850,71404395,71405692,71408397,71413738,71417802,	ENSSSCG00000011145.2	ENSSSCG00000011145	Uncharacterized protein;ASB13;ortholog	Ankyrin repeat and SOCS box protein 13 (PTHR24173:SF44)	0
ENSSSCT00000021655.1	chr10	-	71451934	71452043	71452043	71452043	71451934	71452043	ENSSSCG00000020060.1	ENSSSCG00000020060
ENSSSCT00000024955.1	chr18	-	20261129	20270358	20261129	20269980	20261129,20269977,	20261324,20270358,	ENSSSCG00000025967.1	ENSSSCG00000025967	Uncharacterized protein;SMKR1;ortholog	Small lysine-rich protein 1 (PTHR37932:SF1)	0
ENSSSCT00000018037.2	chr18	-	20279717	20326503	20281923	20326383	20279717,20284820,20285855,20291240,20295120,20298053,20298627,20299668,20302946,20304103,20304859,20305441,20306918,20310713,20311821,20312117,20312917,20314566,20315698,20319609,20326248,	20282174,20285025,20285960,20291307,20295221,20298180,20298725,20299743,20303018,20304167,20304925,20305677,20307122,20310841,20311928,20312186,20313038,20314701,20315776,20319679,20326503,	ENSSSCG00000016567.2	ENSSSCG00000016567	Uncharacterized protein;STRIP2;ortholog	Striatin-interacting protein 2 (PTHR13239:SF6)	0
ENSSSCT00000018038.2	chr18	-	20333817	20511321	20333986	20511029	20333817,20334395,20336680,20336879,20338875,20346551,20349010,20352244,20352812,20355863,20358278,20362352,20365497,20373133,20373640,20391683,20510921,	20333993,20334516,20336759,20336948,20338974,20346646,20349081,20352333,20352876,20355980,20358385,20362447,20365600,20373234,20373784,20391792,20511321,	ENSSSCG00000016568.2	ENSSSCG00000016568	Adenosylhomocysteinase;AHCYL2;ortholog	Adenosylhomocysteinase 3 (PTHR23420:SF2)	hydrolase(PC00121)
ENSSSCT00000021178.1	chr18	-	20363820	20363928	20363928	20363928	20363820	20363928	ENSSSCG00000019583.1	ENSSSCG00000019583
ENSSSCT00000018039.2	chr18	-	20519919	20548818	20521422	20548272	20519919,20522046,20522631,20523221,20525738,20526299,20528132,20528352,20529163,20529578,20530500,20547938,	20521835,20522181,20522780,20523407,20525847,20526392,20528256,20528572,20529336,20529788,20530706,20548818,	ENSSSCG00000016569.2	ENSSSCG00000016569	Uncharacterized protein;SMO;ortholog	Smoothened homolog (PTHR11309:SF35)	G-protein coupled receptor(PC00021);signaling molecule(PC00207)
ENSSSCT00000021499.1	chr18	-	20545955	20546062	20546062	20546062	20545955	20546062	ENSSSCG00000019904.1	ENSSSCG00000019904
ENSSSCT00000018040.2	chr18	-	20563181	20583800	20564156	20583684	20563181,20564467,20565528,20568312,20569963,20570349,20571154,20583582,	20564258,20564629,20565657,20568408,20570038,20570477,20571212,20583800,	ENSSSCG00000016570.2	ENSSSCG00000016570	Tetraspanin;TSPAN33;ortholog	Tetraspanin-33 (PTHR19282:SF154)	cell adhesion molecule(PC00069);membrane-bound signaling molecule(PC00152);receptor(PC00197)
ENSSSCT00000018042.2	chr18	+	20642465	20732596	20642465	20732596	20642465,20672464,20674165,20675473,20685834,20697668,20698423,20701236,20703793,20705565,20707587,20710065,20712664,20713014,20713243,20713769,20715218,20716329,20719206,20720925,20722461,20724516,20732134,20732550,	20642585,20672665,20674239,20675630,20685978,20697844,20698562,20701383,20703901,20705657,20707727,20710257,20712726,20713034,20713259,20713846,20715279,20716470,20719323,20721020,20722618,20724684,20732247,20732596,	ENSSSCG00000016572.2	ENSSSCG00000016572	Uncharacterized protein;TNPO3;ortholog	Transportin-3 (PTHR12363:SF42)	transporter(PC00227)
ENSSSCT00000018041.1	chr18	-	20648289	20648649	20648289	20648649	20648289	20648649	ENSSSCG00000016571.1	ENSSSCG00000016571	Uncharacterized protein;unassigned;ortholog	40S ribosomal protein S20 (PTHR11700:SF8)	ribosomal protein(PC00202)
ENSSSCT00000018043.2	chr18	-	20747731	20760161	20748869	20754748	20747731,20749292,20749499,20750118,20750555,20751048,20751477,20754553,20759985,	20749115,20749411,20749892,20750388,20750589,20751113,20751667,20754759,20760161,	ENSSSCG00000016573.3	ENSSSCG00000016573	Interferon regulatory factor 5;IRF5;ortholog	Interferon regulatory factor 5 (PTHR11949:SF10)	nucleic acid binding(PC00171);transcription factor(PC00218)
ENSSSCT00000032748.1	chr18	-	20748271	20754748	20748869	20754748	20748271,20749292,20749499,20750118,20750555,20751048,20751477,20754553,	20749115,20749411,20749892,20750388,20750589,20751113,20751667,20754748,	ENSSSCG00000016573.3	ENSSSCG00000016573	Interferon regulatory factor 5;IRF5;ortholog	Interferon regulatory factor 5 (PTHR11949:SF10)	nucleic acid binding(PC00171);transcription factor(PC00218)
ENSSSCT00000018046.2	chr18	+	20780750	20811231	20780750	20811078	20780750,20783656,20784803,20785082,20789627,20789865,20790089,20790962,20793862,20794065,20794225,20794690,20794850,20795180,20795422,20795610,20796341,20796653,20796865,20797051,20797516,20798665,20799510,20799882,20800094,20800263,20802208,20802617,20803550,20805846,20806127,20807302,20807711,20807966,20808153,20809775,20810383,20810809,	20780829,20783823,20784993,20785159,20789724,20789948,20790183,20791051,20793956,20794145,20794319,20794776,20794932,20795333,20795529,20795704,20796515,20796736,20796959,20797240,20797687,20798842,20799596,20799973,20800177,20800357,20802382,20802700,20803671,20805926,20806227,20807445,20807884,20808078,20808255,20809940,20810690,20811231,	ENSSSCG00000016574.2	ENSSSCG00000016574	Uncharacterized protein;KCP;ortholog	Kielin/chordin-like protein (PTHR11339:SF280)	cell adhesion molecule(PC00069);extracellular matrix glycoprotein(PC00100)
ENSSSCT00000018044.2	chr18	+	20780750	20811231	20780750	20811078	20780750,20783656,20784803,20785082,20789627,20790968,20793862,20794065,20794225,20794690,20794850,20795180,20795422,20795610,20796341,20796653,20796865,20797051,20797516,20798665,20799510,20799882,20800094,20800263,20802208,20802617,20803550,20805846,20806127,20807302,20807711,20807966,20808153,20809775,20810383,20810809,	20780829,20783823,20784993,20785159,20789724,20791051,20793956,20794145,20794319,20794776,20794932,20795333,20795529,20795704,20796515,20796736,20796959,20797240,20797687,20798842,20799596,20799973,20800177,20800357,20802382,20802700,20803671,20805926,20806227,20807445,20807884,20808078,20808255,20809940,20810690,20811231,	ENSSSCG00000016574.2	ENSSSCG00000016574	Uncharacterized protein;KCP;ortholog	Kielin/chordin-like protein (PTHR11339:SF280)	cell adhesion molecule(PC00069);extracellular matrix glycoprotein(PC00100)
ENSSSCT00000027047.1	chr18	+	20783679	20811231	20783679	20811078	20783679,20784803,20785082,20785729,20789345,20789627,20789865,20790089,20790434,20790716,20790935,20793862,20794065,20794225,20794538,20794669,20794850,20795165,20795422,20795610,20796341,20796653,20796865,20797051,20797516,20798665,20799510,20799882,20800094,20800263,20800440,20801454,20801754,20802025,20802182,20802617,20803550,20805846,20806127,20806734,20807112,20807302,20807711,20807966,208…	20783823,20784993,20785159,20785814,20789413,20789724,20789948,20790304,20790535,20790737,20791051,20793956,20794145,20794381,20794626,20794776,20794932,20795333,20795529,20795704,20796515,20796736,20796959,20797240,20797687,20798842,20799701,20799973,20800177,20800357,20800625,20801490,20801829,20802147,20802382,20802700,20803671,20805926,20806227,20806823,20807215,20807445,20807884,20808078,208…	ENSSSCG00000016574.2	ENSSSCG00000016574	Uncharacterized protein;KCP;ortholog	Kielin/chordin-like protein (PTHR11339:SF280)	cell adhesion molecule(PC00069);extracellular matrix glycoprotein(PC00100)
ENSSSCT00000027752.1	chr18	+	20787252	20787394	20787394	20787394	20787252	20787394	ENSSSCG00000026019.1	ENSSSCG00000026019
ENSSSCT00000018049.2	chr18	+	20818949	20848924	20819908	20844362	20818949,20819816,20821496,20821840,20828159,20831147,20832329,20832747,20833223,20833647,20834485,20836484,20837146,20838836,20839690,20840983,20841892,20844260,20848566,	20819046,20819924,20821748,20821915,20828483,20831259,20832498,20832888,20833382,20833818,20834671,20836679,20837377,20839337,20839924,20841265,20842186,20844367,20848924,	ENSSSCG00000016579.2	ENSSSCG00000016579	Uncharacterized protein;CCDC136;ortholog	Coiled-coil domain-containing protein 136 (PTHR15715:SF26)	chaperone(PC00072)
ENSSSCT00000018050.2	chr18	+	20818949	20848924	20819917	20848677	20818949,20819816,20821496,20821840,20828159,20831147,20832329,20832747,20833223,20833647,20834485,20836484,20837146,20838836,20839690,20840983,20848566,	20819046,20819924,20821748,20821915,20828483,20831259,20832498,20832888,20833382,20833818,20834671,20836679,20837377,20839337,20839924,20841265,20848924,	ENSSSCG00000016579.2	ENSSSCG00000016579	Uncharacterized protein;CCDC136;ortholog	Coiled-coil domain-containing protein 136 (PTHR15715:SF26)	chaperone(PC00072)
ENSSSCT00000018048.2	chr18	+	20855083	20884021	20855311	20882233	20855083,20860281,20862044,20862296,20862533,20862850,20863124,20863455,20865088,20865601,20865877,20866236,20866523,20867235,20867609,20867860,20868223,20868403,20868785,20868997,20869633,20871174,20871461,20871850,20872753,20873001,20873609,20873843,20874127,20874271,20874914,20875302,20875703,20876100,20876322,20876949,20877218,20877689,20877923,20878155,20878571,20878933,20879329,20880135,208…	20855666,20860530,20862142,20862447,20862652,20862928,20863287,20863656,20865226,20865728,20866014,20866430,20866637,20867379,20867733,20868021,20868314,20868573,20868903,20869260,20870231,20871348,20871624,20872011,20872921,20873125,20873766,20874033,20874151,20874519,20874995,20875402,20875844,20876229,20876496,20877111,20877422,20877842,20878046,20878398,20878841,20879071,20879445,20880268,208…	ENSSSCG00000016578.2	ENSSSCG00000016578	Uncharacterized protein;FLNC;ortholog	Filamin-C (PTHR43998:SF4)	0
ENSSSCT00000018047.2	chr18	+	20885994	20889206	20886113	20888667	20885994,20888465,	20886271,20889206,	ENSSSCG00000016577.2	ENSSSCG00000016577	V-type proton ATPase subunit F;ATP6V1F;ortholog	V-type proton ATPase subunit F (PTHR13861:SF2)	0
ENSSSCT00000031619.1	chr18	+	20889760	20892010	20889760	20892010	20889760,20891900,	20890181,20892010,	ENSSSCG00000023540.1	ENSSSCG00000023540	Uncharacterized protein;unassigned;ortholog	gene, EG668210-related (PTHR35826:SF2)	0
ENSSSCT00000018051.1	chr18	+	20905870	20908843	20905870	20908843	20905870,20906542,20907012,20907548,20908723,	20906231,20906711,20907178,20907788,20908843,	ENSSSCG00000016580.1	ENSSSCG00000016580	Uncharacterized protein;OPN1SW;ortholog	Short-wave-sensitive opsin 1 (PTHR24240:SF16)	G-protein coupled receptor(PC00021)
ENSSSCT00000018052.2	chr18	-	20911132	20945201	20913444	20932252	20911132,20915420,20920610,20921346,20926411,20932022,20945096,	20913549,20915620,20920671,20921513,20926605,20932254,20945201,	ENSSSCG00000016581.2	ENSSSCG00000016581	Uncharacterized protein;CALU;ortholog	Calumenin (PTHR10827:SF52)	calmodulin(PC00061)
ENSSSCT00000018054.2	chr18	-	20953312	20967789	20953312	20967789	20953312,20957107,20960494,20964321,20966251,20967540,	20953491,20957151,20960616,20964574,20966436,20967789,	ENSSSCG00000016582.2	ENSSSCG00000016582	Uncharacterized protein;FAM71F1;ortholog	Protein FAM71F1 (PTHR22574:SF13)	0
ENSSSCT00000018055.2	chr18	-	20988700	21001791	20988872	21001791	20988700,20995059,20996692,20996983,20998321,21001638,	20989071,20995178,20996695,20997227,20998506,21001791,	ENSSSCG00000016583.2	ENSSSCG00000016583	Uncharacterized protein;FAM71F2;ortholog	Protein FAM71F2 (PTHR22574:SF10)	0
ENSSSCT00000018056.1	chr18	-	21014796	21014987	21014987	21014987	21014796,21014834,	21014832,21014987,	ENSSSCG00000016584.1	ENSSSCG00000016584
ENSSSCT00000018057.2	chr18	+	21049233	21065574	21049233	21064814	21049233,21050213,21051669,21054910,21055884,21058099,21058345,21058671,21059029,21059972,21061016,21061344,21062520,21062758,21063200,21063449,21064792,	21049403,21050238,21051711,21054945,21055933,21058201,21058420,21058878,21059117,21060172,21061107,21061440,21062664,21062903,21063344,21063533,21065574,	ENSSSCG00000016585.2	ENSSSCG00000016585	Inosine-5'-monophosphate dehydrogenase;IMPDH1;ortholog	Inosine-5'-monophosphate dehydrogenase 1 (PTHR11911:SF74)	dehydrogenase(PC00092);reductase(PC00198)
ENSSSCT00000024087.1	chr18	+	21049263	21065574	21049263	21064814	21049263,21055884,21058099,21058345,21058671,21059029,21059972,21061016,21061344,21062520,21062758,21063200,21063449,21064792,	21049403,21055933,21058201,21058420,21058878,21059117,21060172,21061107,21061440,21062664,21062903,21063344,21063533,21065574,	ENSSSCG00000016585.2	ENSSSCG00000016585	Inosine-5'-monophosphate dehydrogenase;IMPDH1;ortholog	Inosine-5'-monophosphate dehydrogenase 1 (PTHR11911:SF74)	dehydrogenase(PC00092);reductase(PC00198)
ENSSSCT00000027805.1	chr18	+	21131265	21134006	21131270	21133445	21131265,21133225,21133379,	21131573,21133270,21134006,	ENSSSCG00000028971.1	ENSSSCG00000028971	Uncharacterized protein;LOC100521234;ortholog	0	0
ENSSSCT00000020421.2	chr18	+	21181552	21181636	21181636	21181636	21181552	21181636	ENSSSCG00000018826.2	ENSSSCG00000018826
ENSSSCT00000018060.2	chr18	+	21201785	21204671	21201813	21204667	21201785,21204307,	21201957,21204671,	ENSSSCG00000016588.2	ENSSSCG00000016588	Leptin;LEP;ortholog	Leptin (PTHR11724:SF1)	0
ENSSSCT00000020930.1	chr18	-	21277209	21277310	21277310	21277310	21277209	21277310	ENSSSCG00000019335.1	ENSSSCG00000019335
ENSSSCT00000018061.2	chr18	+	21323175	21325074	21323175	21325074	21323175,21323730,	21323628,21325074,	ENSSSCG00000016589.2	ENSSSCG00000016589	Uncharacterized protein;LRRC4;ortholog	Leucine-rich repeat-containing protein 4 (PTHR24369:SF9)	0
ENSSSCT00000018062.2	chr18	-	21359378	21657033	21359378	21657033	21359378,21408480,21430441,21445530,21479418,21512695,21597333,21609094,21611874,21613399,21614462,21615252,21618020,21621833,21628942,21656955,	21359491,21408622,21430514,21445641,21479519,21512785,21597447,21609185,21611981,21613558,21614554,21615413,21618099,21621954,21629092,21657033,	ENSSSCG00000016590.2	ENSSSCG00000016590	Uncharacterized protein;SND1;ortholog	Staphylococcal nuclease domain-containing protein 1 (PTHR12302:SF2)	nucleic acid binding(PC00171);transcription cofactor(PC00217)
ENSSSCT00000027414.1	chr18	+	21679489	21682191	21679489	21682191	21679489,21679980,21680471,21680944,21681344,21681490,21681796,21682179,	21679687,21680196,21680547,21680966,21681474,21681572,21681879,21682191,	ENSSSCG00000016591.2	ENSSSCG00000016591	Uncharacterized protein;PAX4;ortholog	Paired box protein Pax-4 (PTHR24329:SF14)	DNA binding protein(PC00009);homeobox transcription factor(PC00119)
ENSSSCT00000018063.2	chr18	+	21679543	21683963	21679543	21683963	21679543,21679980,21680471,21681446,21681796,21682179,21682851,21683191,21683746,21683888,	21679687,21680196,21680547,21681572,21681879,21682249,21682907,21683318,21683784,21683963,	ENSSSCG00000016591.2	ENSSSCG00000016591	Uncharacterized protein;PAX4;ortholog	Paired box protein Pax-4 (PTHR24329:SF14)	DNA binding protein(PC00009);homeobox transcription factor(PC00119)
ENSSSCT00000018064.1	chr18	-	21688292	21697228	21690421	21697127	21688292,21690421,21691103,21691741,21694531,21695264,21696983,	21688471,21690627,21691274,21691901,21694650,21695961,21697228,	ENSSSCG00000016592.2	ENSSSCG00000016592	Fascin;FSCN3;ortholog	Fascin-3 (PTHR10551:SF1)	non-motor actin binding protein(PC00165)
ENSSSCT00000018066.2	chr18	-	21699124	21702395	21699545	21702246	21699124,21699734,21700364,21701157,21701570,21702179,	21699632,21699860,21700436,21701267,21701651,21702395,	ENSSSCG00000016593.2	ENSSSCG00000016593	ADP-ribosylation factor 5;ARF5;ortholog	ADP-ribosylation factor 5 (PTHR11711:SF308)	0
ENSSSCT00000027828.1	chr18	+	21705350	21714882	21705775	21709966	21705350,21708670,	21706807,21714882,	ENSSSCG00000028200.1	ENSSSCG00000028200	Uncharacterized protein;GCC1;ortholog	GRIP and coiled-coil domain-containing protein 1 (PTHR23157:SF25)	0

## Sheet: ZW
name	chrom	strand	txStart	txEnd	cdsStart	cdsEnd	exonStarts	exonEnds	Transcript	ENSEMBL	Gene name/symbol	Family/Subfamily	Protein Class
ENSSSCT00000006003.2	chr1	-	283035276	283036236	283035276	283036236	283035276,	283036236,	ENSSSCG00000005458.2	ENSSSCG00000005458	Olfactory receptor;OR2K2;ortholog	Olfactory receptor 2K2 (PTHR26453:SF198)	0
ENSSSCT00000006004.2	chr1	-	283049932	283120707	283052998	283120665	283049932,283054550,283056938,283057511,283059840,283062054,283062343,283063228,283064414,283064824,283064969,283065639,283067005,283068295,283070490,283072455,283073697,283074700,283075299,283077825,283078276,283079554,283080908,283082323,283083059,283084843,283088446,283089949,283090567,283091540,283093376,283094046,283095280,283096276,283096799,283099005,283099219,283100291,283102746,283103049…	283053138,283054622,283057027,283057617,283059979,283062247,283062387,283063437,283064606,283064891,283065061,283065706,283067095,283068361,283070641,283072577,283073745,283074806,283075379,283077993,283078394,283079623,283081023,283082378,283083205,283084967,283088548,283090122,283090730,283091675,283093468,283094281,283095361,283096400,283096903,283099128,283099286,283100341,283102825,283103135…	ENSSSCG00000005459.2	ENSSSCG00000005459	Uncharacterized protein;KIAA0368;ortholog	Proteasome-associated protein ECM29 homolog (PTHR23346:SF19)	kinase modulator(PC00140)
ENSSSCT00000028358.1	chr1	-	283170863	283176380	283170863	283176380	283170863,283172515,283174047,283176275,283176317,	283171035,283172572,283174093,283176315,283176380,	ENSSSCG00000021386.1	ENSSSCG00000021386
ENSSSCT00000006005.2	chr1	+	283217646	283224893	283222208	283224863	283217646,283222178,283224479,	283217902,283222331,283224893,	ENSSSCG00000005460.2	ENSSSCG00000005460	Uncharacterized protein;unassigned;ortholog	DnaJ homolog subfamily C member 25 (PTHR44176:SF1)	0
ENSSSCT00000034525.1	chr1	+	283259090	283266477	283259172	283265543	283259090,283264125,283265524,	283259252,283264191,283266477,	ENSSSCG00000005462.3	ENSSSCG00000005462	Guanine nucleotide-binding protein subunit gamma;GNG10;ortholog	Guanine nucleotide-binding protein G(I)/G(S)/G(O) subunit gamma-10 (PTHR13809:SF6)	heterotrimeric G-protein(PC00117)
ENSSSCT00000036068.1	chr1	+	283259090	283266477	283266477	283266477	283259090,283264125,283265524,	283259418,283264257,283266477,	ENSSSCG00000005462.3	ENSSSCG00000005462	Guanine nucleotide-binding protein subunit gamma;GNG10;ortholog	Guanine nucleotide-binding protein G(I)/G(S)/G(O) subunit gamma-10 (PTHR13809:SF6)	heterotrimeric G-protein(PC00117)
ENSSSCT00000036632.1	chr1	+	283259090	283266477	283259172	283264195	283259090,283264125,283265524,	283259252,283264257,283266477,	ENSSSCG00000005462.3	ENSSSCG00000005462	Guanine nucleotide-binding protein subunit gamma;GNG10;ortholog	Guanine nucleotide-binding protein G(I)/G(S)/G(O) subunit gamma-10 (PTHR13809:SF6)	heterotrimeric G-protein(PC00117)
ENSSSCT00000006008.2	chr1	+	283259172	283266590	283259172	283264251	283259172,283263504,283264125,283265524,	283259252,283263505,283264257,283266590,	ENSSSCG00000005462.3	ENSSSCG00000005462	Guanine nucleotide-binding protein subunit gamma;GNG10;ortholog	Guanine nucleotide-binding protein G(I)/G(S)/G(O) subunit gamma-10 (PTHR13809:SF6)	heterotrimeric G-protein(PC00117)
ENSSSCT00000006009.2	chr1	-	283272990	283277480	283273173	283277252	283272990,283276348,	283273274,283277480,	ENSSSCG00000005463.2	ENSSSCG00000005463	Uncharacterized protein;C9orf84;ortholog	0	0
ENSSSCT00000024726.1	chr1	+	283440943	283479545	283440943	283477045	283440943,283459019,283466670,283467787,283470148,283473062,283474730,283475590,283476874,	283441041,283459161,283466773,283467889,283470261,283473241,283474817,283475780,283479545,	ENSSSCG00000022780.1	ENSSSCG00000022780	UDP-glucose ceramide glucosyltransferase;UGCG;ortholog	Ceramide glucosyltransferase (PTHR12726:SF0)	glycosyltransferase(PC00111)
ENSSSCT00000006011.2	chr1	-	283606226	283742651	283611110	283731441	283606226,283611108,283619362,283626176,283631118,283644941,283646605,283670662,283672749,283680797,283681603,283696128,283711676,283712524,283726155,283729593,283731434,283742408,	283610759,283611202,283619402,283626435,283631215,283645128,283646697,283670855,283672859,283680984,283681701,283696308,283711856,283712677,283726311,283729707,283731574,283742651,	ENSSSCG00000005465.2	ENSSSCG00000005465	Uncharacterized protein;SUSD1;ortholog	Sushi domain-containing protein 1 (PTHR24051:SF5)	0
ENSSSCT00000006012.2	chr1	-	283777344	283841882	283777597	283841882	283777344,283777867,283781180,283782370,283783159,283783446,283786174,283798122,283800106,283810272,283819937,283824373,283841857,	283777730,283777945,283781397,283782463,283783193,283783592,283786252,283798297,283800217,283810437,283820084,283824543,283841882,	ENSSSCG00000005466.2	ENSSSCG00000005466	ROD1;PTBP3;ortholog	Polypyrimidine tract-binding protein 3 (PTHR43924:SF1)	0
ENSSSCT00000025345.1	chr1	-	283891424	283891505	283891505	283891505	283891424,	283891505,	ENSSSCG00000023734.1	ENSSSCG00000023734
ENSSSCT00000006013.2	chr1	+	283908772	283976160	283908844	283975709	283908772,283916127,283917881,283923562,283931491,283933228,283943208,283945757,283964283,283969370,283975596,	283908861,283916291,283917980,283923677,283931595,283933327,283943403,283945829,283964433,283969499,283976160,	ENSSSCG00000005467.3	ENSSSCG00000005467	Uncharacterized protein;HSDL2;ortholog	Hydroxysteroid dehydrogenase-like protein 2 (PTHR42808:SF3)	0
ENSSSCT00000034705.1	chr1	+	283923562	283976617	283923642	283975709	283923562,283931491,283933228,283943208,283945757,283964283,283969370,283975596,	283923677,283931595,283933327,283943403,283945829,283964433,283969499,283976617,	ENSSSCG00000005467.3	ENSSSCG00000005467	Uncharacterized protein;HSDL2;ortholog	Hydroxysteroid dehydrogenase-like protein 2 (PTHR42808:SF3)	0
ENSSSCT00000034384.1	chr1	+	283923562	283976617	283923642	283975709	283923562,283931491,283945757,283964283,283975596,	283923677,283931595,283945829,283964433,283976617,	ENSSSCG00000005467.3	ENSSSCG00000005467	Uncharacterized protein;HSDL2;ortholog	Hydroxysteroid dehydrogenase-like protein 2 (PTHR42808:SF3)	0
ENSSSCT00000006015.2	chr1	+	283985015	284161849	284057777	284160371	283985015,284057753,284098134,284149295,284159564,	283985153,284058948,284098218,284149468,284161849,	ENSSSCG00000005469.2	ENSSSCG00000005469	Uncharacterized protein;KIAA1958;ortholog	SUBFAMILY NOT NAMED (PTHR11697:SF95)	kinase inhibitor(PC00139);transcription factor(PC00218)
ENSSSCT00000028959.1	chr1	-	284184363	284203430	284187060	284201169	284184363,284188333,284191415,284201144,284203142,	284187156,284188424,284191518,284201225,284203430,	ENSSSCG00000026194.1	ENSSSCG00000026194	Uncharacterized protein;INIP;ortholog	SOSS complex subunit C (PTHR31526:SF2)	0
ENSSSCT00000006017.2	chr1	+	284234457	284358731	284234930	284358731	284234457,284289000,284302071,284315282,284320473,284322578,284341517,284354430,284358671,	284234954,284289192,284302182,284315441,284320669,284322778,284341604,284354583,284358731,	ENSSSCG00000005471.2	ENSSSCG00000005471	Uncharacterized protein;SNX30;ortholog	Sorting nexin-30 (PTHR10555:SF123)	membrane trafficking regulatory protein(PC00151)
ENSSSCT00000006018.2	chr1	-	284368641	284379226	284369431	284379053	284368641,284375945,284376461,284377933,	284369489,284376102,284376545,284379226,	ENSSSCG00000005472.2	ENSSSCG00000005472	Uncharacterized protein;SLC46A2;ortholog	Thymic stromal cotransporter homolog (PTHR23507:SF3)	0
ENSSSCT00000006019.1	chr1	+	284427643	284428084	284427643	284428084	284427643,284427708,284427931,	284427703,284427870,284428084,	ENSSSCG00000005473.1	ENSSSCG00000005473	Uncharacterized protein;unassigned;ortholog	Mitochondrial import inner membrane translocase subunit TIM16 (PTHR12388:SF0)	transporter(PC00227)
ENSSSCT00000006020.2	chr1	-	284447109	284451960	284447384	284451871	284447109,284448583,284448838,284449308,284450501,284451298,284451772,	284447394,284448629,284448940,284449419,284450572,284451435,284451960,	ENSSSCG00000005474.2	ENSSSCG00000005474
ENSSSCT00000029417.1	chr3	-	13303681	13306066	13303681	13306066	13303681,13304190,13304951,13305052,	13303761,13304947,13305050,13306066,	ENSSSCG00000023401.1	ENSSSCG00000023401	Uncharacterized protein;ZNF226;ortholog	SUBFAMILY NOT NAMED (PTHR24377:SF605)	0
ENSSSCT00000020744.1	chr3	-	13411077	13411186	13411186	13411186	13411077,	13411186,	ENSSSCG00000019149.1	ENSSSCG00000019149
ENSSSCT00000020803.1	chr3	-	13440170	13440277	13440277	13440277	13440170,	13440277,	ENSSSCG00000022346.1	ENSSSCG00000022346
ENSSSCT00000026453.1	chr3	+	13480679	13480828	13480828	13480828	13480679,	13480828,	ENSSSCG00000024747.1	ENSSSCG00000024747
ENSSSCT00000020908.1	chr3	-	13662969	13663059	13663059	13663059	13662969,	13663059,	ENSSSCG00000019313.1	ENSSSCG00000019313
ENSSSCT00000008471.1	chr3	+	13957641	13957854	13957641	13957854	13957641,	13957854,	ENSSSCG00000007726.1	ENSSSCG00000007726	Uncharacterized protein;unassigned;ortholog	0	0
ENSSSCT00000019975.2	chr3	+	14563111	14563224	14563224	14563224	14563111,	14563224,	ENSSSCG00000018380.2	ENSSSCG00000018380
ENSSSCT00000008472.2	chr3	+	14855654	14946253	14916895	14944294	14855654,14916893,14918606,14920214,14922247,14925745,14928281,14929788,14931432,14934878,14938082,14939294,14940491,14943033,	14855706,14917344,14918860,14920435,14922292,14925841,14928353,14929818,14931504,14935020,14938160,14939378,14940714,14946253,	ENSSSCG00000007727.2	ENSSSCG00000007727	Uncharacterized protein;unassigned;ortholog	Autism susceptibility gene 2 protein (PTHR14429:SF5)	0
ENSSSCT00000008633.2	chr3	+	29633733	29877422	29633733	29876418	29633733,29637830,29639444,29641057,29643332,29740487,29760500,29761786,29768853,29830058,29865183,29876365,	29633787,29637874,29639487,29641133,29643443,29740557,29760556,29761873,29768928,29830248,29865377,29877422,	ENSSSCG00000007878.2	ENSSSCG00000007878	Uncharacterized protein;PARN;ortholog	Poly(A)-specific ribonuclease PARN (PTHR15092:SF26)	mRNA polyadenylation factor(PC00146)
ENSSSCT00000022434.1	chr3	+	29677832	29680570	29677832	29680570	29677832,29680369,	29678009,29680570,	ENSSSCG00000026966.1	ENSSSCG00000026966	Uncharacterized protein;BFAR;ortholog	Bifunctional apoptosis regulator (PTHR15898:SF1)	0
ENSSSCT00000008634.2	chr3	-	29684172	29696912	29685090	29696838	29684172,29691347,29694201,29695495,29696575,	29685264,29691492,29694371,29695700,29696912,	ENSSSCG00000007879.2	ENSSSCG00000007879	Uncharacterized protein;unassigned;ortholog	Bifunctional apoptosis regulator (PTHR15898:SF1)	0
ENSSSCT00000020736.1	chr3	-	29976230	29976317	29976317	29976317	29976230,	29976317,	ENSSSCG00000019141.1	ENSSSCG00000019141
ENSSSCT00000027014.1	chr3	-	30016438	30188473	30016439	30119945	30016438,30017673,30019790,30119791,30179591,30188181,	30016535,30017729,30019856,30120008,30179656,30188473,	ENSSSCG00000023626.1	ENSSSCG00000023626	Phosphatase and actin regulator;unassigned;ortholog	MKL/myocardin-like protein 2 (PTHR22793:SF5)	0
ENSSSCT00000025846.1	chr3	+	30096863	30114218	30096872	30114216	30096863,30110502,30113967,	30097070,30110637,30114218,	ENSSSCG00000026266.1	ENSSSCG00000026266	Uncharacterized protein;unassigned;ortholog	MKL/myocardin-like protein 2 (PTHR22793:SF5)	0
ENSSSCT00000008637.2	chr3	+	30272745	30275523	30272745	30275523	30272745,30273658,30275097,30275251,	30272810,30273674,30275182,30275523,	ENSSSCG00000007882.2	ENSSSCG00000007882	Uncharacterized protein;unassigned;ortholog	0	0
ENSSSCT00000008636.2	chr3	-	30286791	30376792	30290599	30376740	30286791,30293765,30300852,30352731,30355315,30356818,30357939,30360144,30361515,30374790,30376533,	30291333,30293878,30300945,30353332,30355426,30356947,30358120,30360352,30361711,30374971,30376792,	ENSSSCG00000007881.2	ENSSSCG00000007881	Uncharacterized protein;ERCC4;ortholog	DNA repair endonuclease XPF (PTHR10150:SF0)	endodeoxyribonuclease(PC00093)
ENSSSCT00000008638.1	chr3	-	30880660	30881081	30880660	30881081	30880660,30880795,30881000,	30880784,30880998,30881081,	ENSSSCG00000007883.1	ENSSSCG00000007883	Uncharacterized protein;unassigned;ortholog	60S ribosomal protein L27a (PTHR11721:SF3)	ribosomal protein(PC00202)
ENSSSCT00000022918.1	chr3	+	31216026	31222457	31216059	31222429	31216026,31222331,	31216204,31222457,	ENSSSCG00000021396.1	ENSSSCG00000021396	Uncharacterized protein;unassigned;ortholog	0	0
ENSSSCT00000008640.2	chr3	-	31472168	31614165	31472258	31614131	31472168,31517515,31580787,31584644,31614023,	31472402,31517656,31580869,31584700,31614165,	ENSSSCG00000007885.2	ENSSSCG00000007885	Uncharacterized protein;LOC100626399;ortholog	0	0
ENSSSCT00000009235.2	chr3	+	99602189	99646256	99602287	99645524	99602189,99606689,99616664,99617473,99618736,99621843,99639303,99643230,99645285,	99602356,99606794,99616782,99617531,99618809,99622004,99639420,99643328,99646256,	ENSSSCG00000008434.2	ENSSSCG00000008434	Uncharacterized protein;TTC7A;ortholog	Tetratricopeptide repeat protein 7A (PTHR23083:SF475)	0
ENSSSCT00000028543.1	chr3	+	99714045	99719396	99714045	99717757	99714045,99714285,99715502,99717628,	99714080,99714453,99715662,99719396,	ENSSSCG00000021325.2	ENSSSCG00000021325	Uncharacterized protein;MCFD2;ortholog	Multiple coagulation factor deficiency protein 2 (PTHR23104:SF10)	transporter(PC00227)
ENSSSCT00000024418.1	chr3	+	99714097	99719396	99714283	99717757	99714097,99715502,99717628,	99714453,99715662,99719396,	ENSSSCG00000021325.2	ENSSSCG00000021325	Uncharacterized protein;MCFD2;ortholog	Multiple coagulation factor deficiency protein 2 (PTHR23104:SF10)	transporter(PC00227)
ENSSSCT00000035262.1	chr3	+	99714301	99719378	99714301	99717757	99714301,99715502,99717628,	99714453,99715662,99719378,	ENSSSCG00000021325.2	ENSSSCG00000021325	Uncharacterized protein;MCFD2;ortholog	Multiple coagulation factor deficiency protein 2 (PTHR23104:SF10)	transporter(PC00227)
ENSSSCT00000009237.1	chr3	+	99774206	99774661	99774206	99774661	99774206,99774595,	99774491,99774661,	ENSSSCG00000008436.1	ENSSSCG00000008436	Uncharacterized protein;unassigned;ortholog	Glucocorticoid receptor (PTHR24084:SF4)	nuclear hormone receptor(PC00169);nucleic acid binding(PC00171)
ENSSSCT00000009238.2	chr3	-	99871902	99939833	99872229	99873840	99871902,99939669,	99873852,99939833,	ENSSSCG00000008437.2	ENSSSCG00000008437	Suppressor of cytokine signaling 5;SOCS5;ortholog	Suppressor of cytokine signaling 5 (PTHR44282:SF3)	0
ENSSSCT00000009241.2	chr3	+	100009941	100014286	100012386	100014272	100009941,100012365,100014176,	100010339,100012614,100014286,	ENSSSCG00000008440.2	ENSSSCG00000008440	Uncharacterized protein;PIGF;ortholog	0	0
ENSSSCT00000009240.2	chr3	-	100058021	100097054	100058152	100096730	100058021,100062502,100062906,100095947,100096570,	100058308,100062598,100063071,100096006,100097054,	ENSSSCG00000008439.2	ENSSSCG00000008439	Uncharacterized protein;RHOQ;ortholog	Rho-related GTP-binding protein RhoQ (PTHR24072:SF13)	small GTPase(PC00208)
ENSSSCT00000027123.1	chr3	+	100065520	100065627	100065627	100065627	100065520,	100065627,	ENSSSCG00000025420.1	ENSSSCG00000025420
ENSSSCT00000009242.1	chr3	+	100117151	100117832	100117151	100117832	100117151,	100117832,	ENSSSCG00000008441.1	ENSSSCG00000008441	Uncharacterized protein;ATP6V1E2;ortholog	V-type proton ATPase subunit E 2 (PTHR12317:SF20)	acyltransferase(PC00042)
ENSSSCT00000009243.2	chr3	-	100146887	100151357	100146887	100151357	100146887,100150183,100151240,	100147076,100150531,100151357,	ENSSSCG00000008442.2	ENSSSCG00000008442	Uncharacterized protein;TMEM247;ortholog	Transmembrane protein 247 (PTHR36691:SF1)	0
ENSSSCT00000009245.2	chr3	+	100173611	100213334	100173674	100211207	100173611,100182429,100182984,100186402,100186626,100196033,100202482,100203278,100204820,100205569,100206981,100208431,100208783,100209127,100211055,	100173867,100182581,100183069,100186521,100186832,100196140,100202630,100203493,100205011,100205680,100207472,100208561,100208901,100209301,100213334,	ENSSSCG00000008443.2	ENSSSCG00000008443	Uncharacterized protein;EPAS1;ortholog	Endothelial PAS domain-containing protein 1 (PTHR23043:SF8)	basic helix-loop-helix transcription factor(PC00055);nucleic acid binding(PC00171)
ENSSSCT00000009246.2	chr3	-	100427912	100615864	100430877	100615864	100427912,100452677,100455068,100461180,100513971,100584278,100587207,100590515,100593308,100607919,100611985,100613376,100615703,	100431024,100452824,100455257,100461319,100514126,100584452,100587407,100590612,100593451,100608049,100612071,100613411,100615864,	ENSSSCG00000008444.2	ENSSSCG00000008444	Protein kinase C;PRKCE;ortholog	Protein kinase C epsilon type (PTHR24356:SF159)	annexin(PC00050);calmodulin(PC00061);non-receptor serine/threonine protein kinase(PC00167);transfer/carrier protein(PC00219)
ENSSSCT00000009247.2	chr3	+	101017492	101209095	101023869	101209095	101017492,101023869,101024737,101025106,101027920,101028132,101028419,101029604,101029655,101031482,101031556,101032680,101033340,101036724,101038269,101043291,101044953,101057746,101068366,101072858,101078332,101079112,101136144,101145566,101203474,101205149,101208911,	101017567,101023949,101024915,101025110,101028010,101028154,101028436,101029621,101029717,101031509,101031606,101032715,101033540,101036842,101038408,101043388,101045089,101057850,101068474,101073016,101078423,101079220,101136236,101145649,101203581,101205326,101209095,	ENSSSCG00000008445.2	ENSSSCG00000008445	Uncharacterized protein;SRBD1;ortholog	S1 RNA-binding domain-containing protein 1 (PTHR10724:SF1)	nucleic acid binding(PC00171)
ENSSSCT00000009237.1	chr3	+	99774206	99774661	99774206	99774661	99774206,99774595,	99774491,99774661,	ENSSSCG00000008436.1	ENSSSCG00000008436	Uncharacterized protein;unassigned;ortholog	Glucocorticoid receptor (PTHR24084:SF4)	nuclear hormone receptor(PC00169);nucleic acid binding(PC00171)
ENSSSCT00000009238.2	chr3	-	99871902	99939833	99872229	99873840	99871902,99939669,	99873852,99939833,	ENSSSCG00000008437.2	ENSSSCG00000008437	Suppressor of cytokine signaling 5;SOCS5;ortholog	Suppressor of cytokine signaling 5 (PTHR44282:SF3)	0
ENSSSCT00000009241.2	chr3	+	100009941	100014286	100012386	100014272	100009941,100012365,100014176,	100010339,100012614,100014286,	ENSSSCG00000008440.2	ENSSSCG00000008440	Uncharacterized protein;PIGF;ortholog	0	0
ENSSSCT00000009240.2	chr3	-	100058021	100097054	100058152	100096730	100058021,100062502,100062906,100095947,100096570,	100058308,100062598,100063071,100096006,100097054,	ENSSSCG00000008439.2	ENSSSCG00000008439	Uncharacterized protein;RHOQ;ortholog	Rho-related GTP-binding protein RhoQ (PTHR24072:SF13)	small GTPase(PC00208)
ENSSSCT00000027123.1	chr3	+	100065520	100065627	100065627	100065627	100065520,	100065627,	ENSSSCG00000025420.1	ENSSSCG00000025420
ENSSSCT00000009242.1	chr3	+	100117151	100117832	100117151	100117832	100117151,	100117832,	ENSSSCG00000008441.1	ENSSSCG00000008441	Uncharacterized protein;ATP6V1E2;ortholog	V-type proton ATPase subunit E 2 (PTHR12317:SF20)	acyltransferase(PC00042)
ENSSSCT00000009243.2	chr3	-	100146887	100151357	100146887	100151357	100146887,100150183,100151240,	100147076,100150531,100151357,	ENSSSCG00000008442.2	ENSSSCG00000008442	Uncharacterized protein;TMEM247;ortholog	Transmembrane protein 247 (PTHR36691:SF1)	0
ENSSSCT00000009245.2	chr3	+	100173611	100213334	100173674	100211207	100173611,100182429,100182984,100186402,100186626,100196033,100202482,100203278,100204820,100205569,100206981,100208431,100208783,100209127,100211055,	100173867,100182581,100183069,100186521,100186832,100196140,100202630,100203493,100205011,100205680,100207472,100208561,100208901,100209301,100213334,	ENSSSCG00000008443.2	ENSSSCG00000008443	Uncharacterized protein;EPAS1;ortholog	Endothelial PAS domain-containing protein 1 (PTHR23043:SF8)	basic helix-loop-helix transcription factor(PC00055);nucleic acid binding(PC00171)
ENSSSCT00000009246.2	chr3	-	100427912	100615864	100430877	100615864	100427912,100452677,100455068,100461180,100513971,100584278,100587207,100590515,100593308,100607919,100611985,100613376,100615703,	100431024,100452824,100455257,100461319,100514126,100584452,100587407,100590612,100593451,100608049,100612071,100613411,100615864,	ENSSSCG00000008444.2	ENSSSCG00000008444	Protein kinase C;PRKCE;ortholog	Protein kinase C epsilon type (PTHR24356:SF159)	annexin(PC00050);calmodulin(PC00061);non-receptor serine/threonine protein kinase(PC00167);transfer/carrier protein(PC00219)
ENSSSCT00000009247.2	chr3	+	101017492	101209095	101023869	101209095	101017492,101023869,101024737,101025106,101027920,101028132,101028419,101029604,101029655,101031482,101031556,101032680,101033340,101036724,101038269,101043291,101044953,101057746,101068366,101072858,101078332,101079112,101136144,101145566,101203474,101205149,101208911,	101017567,101023949,101024915,101025110,101028010,101028154,101028436,101029621,101029717,101031509,101031606,101032715,101033540,101036842,101038408,101043388,101045089,101057850,101068474,101073016,101078423,101079220,101136236,101145649,101203581,101205326,101209095,	ENSSSCG00000008445.2	ENSSSCG00000008445	Uncharacterized protein;SRBD1;ortholog	S1 RNA-binding domain-containing protein 1 (PTHR10724:SF1)	nucleic acid binding(PC00171)
ENSSSCT00000009237.1	chr3	+	99774206	99774661	99774206	99774661	99774206,99774595,	99774491,99774661,	ENSSSCG00000008436.1	ENSSSCG00000008436	Uncharacterized protein;unassigned;ortholog	Glucocorticoid receptor (PTHR24084:SF4)	nuclear hormone receptor(PC00169);nucleic acid binding(PC00171)
ENSSSCT00000009238.2	chr3	-	99871902	99939833	99872229	99873840	99871902,99939669,	99873852,99939833,	ENSSSCG00000008437.2	ENSSSCG00000008437	Suppressor of cytokine signaling 5;SOCS5;ortholog	Suppressor of cytokine signaling 5 (PTHR44282:SF3)	0
ENSSSCT00000009241.2	chr3	+	100009941	100014286	100012386	100014272	100009941,100012365,100014176,	100010339,100012614,100014286,	ENSSSCG00000008440.2	ENSSSCG00000008440	Uncharacterized protein;PIGF;ortholog	0	0
ENSSSCT00000009240.2	chr3	-	100058021	100097054	100058152	100096730	100058021,100062502,100062906,100095947,100096570,	100058308,100062598,100063071,100096006,100097054,	ENSSSCG00000008439.2	ENSSSCG00000008439	Uncharacterized protein;RHOQ;ortholog	Rho-related GTP-binding protein RhoQ (PTHR24072:SF13)	small GTPase(PC00208)
ENSSSCT00000027123.1	chr3	+	100065520	100065627	100065627	100065627	100065520,	100065627,	ENSSSCG00000025420.1	ENSSSCG00000025420
ENSSSCT00000009242.1	chr3	+	100117151	100117832	100117151	100117832	100117151,	100117832,	ENSSSCG00000008441.1	ENSSSCG00000008441	Uncharacterized protein;ATP6V1E2;ortholog	V-type proton ATPase subunit E 2 (PTHR12317:SF20)	acyltransferase(PC00042)
ENSSSCT00000009243.2	chr3	-	100146887	100151357	100146887	100151357	100146887,100150183,100151240,	100147076,100150531,100151357,	ENSSSCG00000008442.2	ENSSSCG00000008442	Uncharacterized protein;TMEM247;ortholog	Transmembrane protein 247 (PTHR36691:SF1)	0
ENSSSCT00000009245.2	chr3	+	100173611	100213334	100173674	100211207	100173611,100182429,100182984,100186402,100186626,100196033,100202482,100203278,100204820,100205569,100206981,100208431,100208783,100209127,100211055,	100173867,100182581,100183069,100186521,100186832,100196140,100202630,100203493,100205011,100205680,100207472,100208561,100208901,100209301,100213334,	ENSSSCG00000008443.2	ENSSSCG00000008443	Uncharacterized protein;EPAS1;ortholog	Endothelial PAS domain-containing protein 1 (PTHR23043:SF8)	basic helix-loop-helix transcription factor(PC00055);nucleic acid binding(PC00171)
ENSSSCT00000009246.2	chr3	-	100427912	100615864	100430877	100615864	100427912,100452677,100455068,100461180,100513971,100584278,100587207,100590515,100593308,100607919,100611985,100613376,100615703,	100431024,100452824,100455257,100461319,100514126,100584452,100587407,100590612,100593451,100608049,100612071,100613411,100615864,	ENSSSCG00000008444.2	ENSSSCG00000008444	Protein kinase C;PRKCE;ortholog	Protein kinase C epsilon type (PTHR24356:SF159)	annexin(PC00050);calmodulin(PC00061);non-receptor serine/threonine protein kinase(PC00167);transfer/carrier protein(PC00219)
ENSSSCT00000009247.2	chr3	+	101017492	101209095	101023869	101209095	101017492,101023869,101024737,101025106,101027920,101028132,101028419,101029604,101029655,101031482,101031556,101032680,101033340,101036724,101038269,101043291,101044953,101057746,101068366,101072858,101078332,101079112,101136144,101145566,101203474,101205149,101208911,	101017567,101023949,101024915,101025110,101028010,101028154,101028436,101029621,101029717,101031509,101031606,101032715,101033540,101036842,101038408,101043388,101045089,101057850,101068474,101073016,101078423,101079220,101136236,101145649,101203581,101205326,101209095,	ENSSSCG00000008445.2	ENSSSCG00000008445	Uncharacterized protein;SRBD1;ortholog	S1 RNA-binding domain-containing protein 1 (PTHR10724:SF1)	nucleic acid binding(PC00171)
ENSSSCT00000010105.2	chr8	-	140909590	140931958	140909617	140931772	140909590,140910019,140917582,140918904,140924342,140925686,140931559,	140909800,140910188,140917694,140919048,140924529,140926235,140931958,	ENSSSCG00000009226.2	ENSSSCG00000009226	Uncharacterized protein;KLHL8;ortholog	Kelch-like protein 8 (PTHR24412:SF403)	0
ENSSSCT00000031231.1	chr8	-	140965127	140989025	140965127	140988985	140965127,140966275,140973216,140973781,140974426,140977258,140977482,140978506,140980087,140988316,	140965249,140966487,140973357,140973853,140974563,140977319,140977574,140978747,140980191,140989025,	ENSSSCG00000023593.1	ENSSSCG00000023593	Uncharacterized protein;unassigned;ortholog	AF4/FMR2 family member 1 (PTHR10528:SF6)	transcription factor(PC00218)
ENSSSCT00000010103.2	chr8	+	141000200	141088009	141000557	141088009	141000200,141043786,141044572,141080305,141086865,141087825,141087989,	141000574,141043910,141045499,141080347,141086952,141087862,141088009,	ENSSSCG00000009224.2	ENSSSCG00000009224	Uncharacterized protein;unassigned;ortholog	0	0
ENSSSCT00000026760.1	chr8	+	141000200	141104090	141000557	141045499	141000200,141043786,141044572,141080302,141086865,141087825,141090983,141101482,141101661,	141000574,141043910,141045499,141080347,141086952,141087862,141091035,141101537,141104090,	ENSSSCG00000009224.2	ENSSSCG00000009224	Uncharacterized protein;unassigned;ortholog	0	0
ENSSSCT00000025889.1	chr8	-	141103883	141103973	141103973	141103973	141103883,	141103973,	ENSSSCG00000024239.1	ENSSSCG00000024239
ENSSSCT00000025904.1	chr8	+	141308461	141333319	141308461	141333319	141308461,141322411,141324408,141327577,141331570,141333158,	141308838,141322530,141324497,141327753,141331731,141333319,	ENSSSCG00000028952.1	ENSSSCG00000028952	Uncharacterized protein;SLC10A6;ortholog	Solute carrier family 10 member 6 (PTHR10361:SF55)	cation transporter(PC00068)
ENSSSCT00000029989.1	chr8	-	141369844	141583918	141370456	141535233	141369844,141374275,141375565,141377501,141381056,141383327,141385726,141389048,141394788,141394971,141395810,141399040,141400929,141404601,141404909,141405908,141407446,141408979,141411552,141411763,141414022,141414856,141415790,141417111,141418285,141420321,141420859,141421768,141433435,141435393,141435628,141440629,141444428,141448484,141449844,141450222,141451758,141452049,141457585,141464520…	141370552,141374338,141375781,141377839,141381147,141383476,141385830,141389104,141394877,141395109,141395904,141399102,141401000,141404812,141405081,141406067,141407630,141409344,141411651,141411978,141414185,141414942,141415884,141417243,141418749,141420453,141420967,141421858,141433492,141435491,141436046,141440792,141444611,141448637,141449983,141450376,141451933,141452124,141457805,141464620…	ENSSSCG00000026655.1	ENSSSCG00000026655	Uncharacterized protein;PTPN13;ortholog	Tyrosine-protein phosphatase non-receptor type 13 (PTHR19134:SF197)	protein phosphatase(PC00195)
ENSSSCT00000033080.1	chr8	+	141997574	142133640	142015521	142133640	141997574,142015473,142057484,142063481,142064636,142065480,142068037,142091459,142096484,142120244,142122138,142133497,	141997679,142015643,142057614,142063540,142064775,142065646,142068109,142091642,142096609,142120308,142122216,142133640,	ENSSSCG00000009228.3	ENSSSCG00000009228	Mitogen-activated protein kinase;MAPK10;ortholog	Mitogen-activated protein kinase 10 (PTHR24055:SF162)	non-receptor serine/threonine protein kinase(PC00167)
ENSSSCT00000036195.1	chr8	+	141997574	142134445	142015521	142133492	141997574,142015473,142057484,142063481,142064636,142065480,142078863,142091459,142096484,142120244,142133462,	141997652,142015643,142057614,142063540,142064775,142065646,142078935,142091642,142096609,142120358,142134445,	ENSSSCG00000009228.3	ENSSSCG00000009228	Mitogen-activated protein kinase;MAPK10;ortholog	Mitogen-activated protein kinase 10 (PTHR24055:SF162)	non-receptor serine/threonine protein kinase(PC00167)
ENSSSCT00000010107.2	chr8	+	141997586	142137195	141997586	142133640	141997586,142015473,142057484,142063481,142064636,142065480,142068037,142091459,142096484,142120244,142122138,142133497,	141997652,142015643,142057614,142063540,142064775,142065646,142068109,142091642,142096609,142120308,142122216,142137195,	ENSSSCG00000009228.3	ENSSSCG00000009228	Mitogen-activated protein kinase;MAPK10;ortholog	Mitogen-activated protein kinase 10 (PTHR24055:SF162)	non-receptor serine/threonine protein kinase(PC00167)
ENSSSCT00000010108.2	chr8	-	142148084	142647169	142150352	142293711	142148084,142157273,142166677,142170002,142223358,142293571,142313991,142496583,142643540,142647076,	142150596,142158351,142166799,142170076,142223491,142293779,142314114,142496671,142643740,142647169,	ENSSSCG00000009229.2	ENSSSCG00000009229	Uncharacterized protein;ARHGAP24;ortholog	Rho GTPase-activating protein 24 (PTHR15228:SF19)	0
ENSSSCT00000010105.2	chr8	-	140909590	140931958	140909617	140931772	140909590,140910019,140917582,140918904,140924342,140925686,140931559,	140909800,140910188,140917694,140919048,140924529,140926235,140931958,	ENSSSCG00000009226.2	ENSSSCG00000009226	Uncharacterized protein;KLHL8;ortholog	Kelch-like protein 8 (PTHR24412:SF403)	0
ENSSSCT00000031231.1	chr8	-	140965127	140989025	140965127	140988985	140965127,140966275,140973216,140973781,140974426,140977258,140977482,140978506,140980087,140988316,	140965249,140966487,140973357,140973853,140974563,140977319,140977574,140978747,140980191,140989025,	ENSSSCG00000023593.1	ENSSSCG00000023593	Uncharacterized protein;unassigned;ortholog	AF4/FMR2 family member 1 (PTHR10528:SF6)	transcription factor(PC00218)
ENSSSCT00000010103.2	chr8	+	141000200	141088009	141000557	141088009	141000200,141043786,141044572,141080305,141086865,141087825,141087989,	141000574,141043910,141045499,141080347,141086952,141087862,141088009,	ENSSSCG00000009224.2	ENSSSCG00000009224	Uncharacterized protein;unassigned;ortholog	0	0
ENSSSCT00000026760.1	chr8	+	141000200	141104090	141000557	141045499	141000200,141043786,141044572,141080302,141086865,141087825,141090983,141101482,141101661,	141000574,141043910,141045499,141080347,141086952,141087862,141091035,141101537,141104090,	ENSSSCG00000009224.2	ENSSSCG00000009224	Uncharacterized protein;unassigned;ortholog	0	0
ENSSSCT00000025889.1	chr8	-	141103883	141103973	141103973	141103973	141103883,	141103973,	ENSSSCG00000024239.1	ENSSSCG00000024239
ENSSSCT00000025904.1	chr8	+	141308461	141333319	141308461	141333319	141308461,141322411,141324408,141327577,141331570,141333158,	141308838,141322530,141324497,141327753,141331731,141333319,	ENSSSCG00000028952.1	ENSSSCG00000028952	Uncharacterized protein;SLC10A6;ortholog	Solute carrier family 10 member 6 (PTHR10361:SF55)	cation transporter(PC00068)
ENSSSCT00000029989.1	chr8	-	141369844	141583918	141370456	141535233	141369844,141374275,141375565,141377501,141381056,141383327,141385726,141389048,141394788,141394971,141395810,141399040,141400929,141404601,141404909,141405908,141407446,141408979,141411552,141411763,141414022,141414856,141415790,141417111,141418285,141420321,141420859,141421768,141433435,141435393,141435628,141440629,141444428,141448484,141449844,141450222,141451758,141452049,141457585,141464520…	141370552,141374338,141375781,141377839,141381147,141383476,141385830,141389104,141394877,141395109,141395904,141399102,141401000,141404812,141405081,141406067,141407630,141409344,141411651,141411978,141414185,141414942,141415884,141417243,141418749,141420453,141420967,141421858,141433492,141435491,141436046,141440792,141444611,141448637,141449983,141450376,141451933,141452124,141457805,141464620…	ENSSSCG00000026655.1	ENSSSCG00000026655	Uncharacterized protein;PTPN13;ortholog	Tyrosine-protein phosphatase non-receptor type 13 (PTHR19134:SF197)	protein phosphatase(PC00195)
ENSSSCT00000033080.1	chr8	+	141997574	142133640	142015521	142133640	141997574,142015473,142057484,142063481,142064636,142065480,142068037,142091459,142096484,142120244,142122138,142133497,	141997679,142015643,142057614,142063540,142064775,142065646,142068109,142091642,142096609,142120308,142122216,142133640,	ENSSSCG00000009228.3	ENSSSCG00000009228	Mitogen-activated protein kinase;MAPK10;ortholog	Mitogen-activated protein kinase 10 (PTHR24055:SF162)	non-receptor serine/threonine protein kinase(PC00167)
ENSSSCT00000036195.1	chr8	+	141997574	142134445	142015521	142133492	141997574,142015473,142057484,142063481,142064636,142065480,142078863,142091459,142096484,142120244,142133462,	141997652,142015643,142057614,142063540,142064775,142065646,142078935,142091642,142096609,142120358,142134445,	ENSSSCG00000009228.3	ENSSSCG00000009228	Mitogen-activated protein kinase;MAPK10;ortholog	Mitogen-activated protein kinase 10 (PTHR24055:SF162)	non-receptor serine/threonine protein kinase(PC00167)
ENSSSCT00000010107.2	chr8	+	141997586	142137195	141997586	142133640	141997586,142015473,142057484,142063481,142064636,142065480,142068037,142091459,142096484,142120244,142122138,142133497,	141997652,142015643,142057614,142063540,142064775,142065646,142068109,142091642,142096609,142120308,142122216,142137195,	ENSSSCG00000009228.3	ENSSSCG00000009228	Mitogen-activated protein kinase;MAPK10;ortholog	Mitogen-activated protein kinase 10 (PTHR24055:SF162)	non-receptor serine/threonine protein kinase(PC00167)
ENSSSCT00000010108.2	chr8	-	142148084	142647169	142150352	142293711	142148084,142157273,142166677,142170002,142223358,142293571,142313991,142496583,142643540,142647076,	142150596,142158351,142166799,142170076,142223491,142293779,142314114,142496671,142643740,142647169,	ENSSSCG00000009229.2	ENSSSCG00000009229	Uncharacterized protein;ARHGAP24;ortholog	Rho GTPase-activating protein 24 (PTHR15228:SF19)	0
ENSSSCT00000011836.2	chr10	-	11615849	11627111	11615849	11627111	11615849,11618973,11625739,11626456,	11616349,11619213,11625817,11627111,	ENSSSCG00000010819.2	ENSSSCG00000010819	Uncharacterized protein;SLC30A10;ortholog	Zinc transporter 10 (PTHR11562:SF14)	transporter(PC00227)
ENSSSCT00000011837.1	chr10	-	11651047	11651278	11651047	11651278	11651047,	11651278,	ENSSSCG00000010820.1	ENSSSCG00000010820	Uncharacterized protein;unassigned;ortholog	0	0
ENSSSCT00000011838.2	chr10	-	11663246	11730329	11663246	11730219	11663246,11663503,11668103,11670096,11671220,11671747,11673123,11673371,11674170,11674962,11675769,11676074,11677710,11678169,11679074,11680766,11681960,11687661,11690145,11694053,11695024,11695124,11696059,11700229,11705430,11705900,11706977,11709198,11710766,11711641,11715976,11717279,11718595,11720172,11725051,11730173,	11663397,11663568,11668182,11670257,11671252,11671805,11673240,11673436,11674270,11675118,11675871,11676154,11677783,11678379,11679126,11681029,11682194,11688021,11690263,11694166,11695120,11695227,11696196,11700340,11705490,11705985,11707211,11709370,11710959,11711768,11716071,11717419,11718752,11720272,11725136,11730329,	ENSSSCG00000010821.2	ENSSSCG00000010821	Uncharacterized protein;EPRS;ortholog	Bifunctional glutamate/proline--tRNA ligase (PTHR43382:SF2)	ligase(PC00142)
ENSSSCT00000011840.2	chr10	-	11741454	11765922	11742283	11760218	11741454,11743462,11746525,11752064,11754127,11755604,11756403,11760098,11765748,	11742432,11743568,11746723,11752156,11754176,11755712,11756508,11760226,11765922,	ENSSSCG00000010822.2	ENSSSCG00000010822	Uncharacterized protein;BPNT1;ortholog	3'(2'),5'-bisphosphate nucleotidase 1 (PTHR43028:SF5)	phosphatase(PC00181)
ENSSSCT00000011841.2	chr10	+	11767614	11807392	11767747	11807392	11767614,11769843,11771063,11772747,11772982,11773113,11773310,11773890,11778368,11779506,11781117,11784113,11793778,11794952,11803875,11806253,11807248,	11768014,11769966,11771223,11772896,11773032,11773223,11773401,11774006,11778538,11779597,11781269,11784274,11793881,11795046,11803984,11806356,11807392,	ENSSSCG00000010823.2	ENSSSCG00000010823	Uncharacterized protein;unassigned;ortholog	Isoleucine--tRNA ligase, mitochondrial (PTHR42765:SF1)	aminoacyl-tRNA synthetase(PC00047)
ENSSSCT00000024977.1	chr10	-	11786566	11786662	11786662	11786662	11786566,	11786662,	ENSSSCG00000023355.1	ENSSSCG00000023355
ENSSSCT00000030057.1	chr10	-	11786870	11786948	11786948	11786948	11786870,	11786948,	ENSSSCG00000028271.1	ENSSSCG00000028271
ENSSSCT00000011842.2	chr10	+	11838696	11930420	11839500	11930420	11838696,11858995,11877655,11878615,11880737,11880861,11881511,11883980,11887316,11891725,11892674,11892879,11894679,11897234,11898007,11898385,11898964,11902338,11905234,11906551,11907136,11912360,11913455,11914829,11917459,11917731,11920584,11923438,11925377,11926644,11926982,11927975,11928251,11928355,11929912,11930264,	11839615,11859057,11877779,11878697,11880785,11880937,11881613,11884080,11887415,11891874,11892754,11892969,11894819,11897451,11898151,11898468,11899029,11902429,11905362,11906765,11907234,11912466,11913616,11915058,11917633,11917838,11920651,11923509,11925413,11926719,11927201,11928065,11928353,11928472,11930071,11930420,	ENSSSCG00000010824.2	ENSSSCG00000010824	Uncharacterized protein;RAB3GAP2;ortholog	Rab3 GTPase-activating protein non-catalytic subunit (PTHR12472:SF0)	G-protein modulator(PC00022)
ENSSSCT00000019903.1	chr10	+	11890455	11890587	11890587	11890587	11890455,	11890587,	ENSSSCG00000018308.1	ENSSSCG00000018308
ENSSSCT00000026014.1	chr10	-	11933316	11968657	11933678	11968592	11933316,11935481,11937955,11939060,11940067,11940972,11942431,11943455,11945827,11954765,11955930,11965536,11968541,	11933821,11935626,11938146,11939206,11940174,11941104,11942563,11943558,11945936,11954859,11956033,11965697,11968657,	ENSSSCG00000027748.1	ENSSSCG00000027748	Uncharacterized protein;unassigned;ortholog	Isoleucine--tRNA ligase, mitochondrial (PTHR42765:SF1)	aminoacyl-tRNA synthetase(PC00047)
ENSSSCT00000031533.1	chr10	+	11962862	11962940	11962940	11962940	11962862,	11962940,	ENSSSCG00000029676.1	ENSSSCG00000029676
ENSSSCT00000023590.1	chr10	+	11963148	11963244	11963244	11963244	11963148,	11963244,	ENSSSCG00000021962.1	ENSSSCG00000021962
ENSSSCT00000020992.1	chr10	+	12021091	12021197	12021197	12021197	12021091,	12021197,	ENSSSCG00000019397.1	ENSSSCG00000019397
ENSSSCT00000011843.2	chr10	-	12062549	12097189	12062556	12080843	12062549,12062841,12069533,12074296,12078445,12080815,12095679,12096955,	12062754,12063078,12069590,12074367,12078511,12080864,12095733,12097189,	ENSSSCG00000010825.2	ENSSSCG00000010825	Uncharacterized protein;unassigned;ortholog	Serine/threonine-protein kinase MARK2 (PTHR24346:SF20)	non-receptor serine/threonine protein kinase(PC00167)
ENSSSCT00000022102.1	chr10	-	12247436	12247554	12247554	12247554	12247436,	12247554,	ENSSSCG00000020507.1	ENSSSCG00000020507
ENSSSCT00000011844.2	chr10	-	12259544	12288272	12259544	12288272	12259544,12266444,12266610,12274353,12275681,12280906,12288000,	12259668,12266516,12266672,12274494,12275844,12281080,12288272,	ENSSSCG00000010826.2	ENSSSCG00000010826
ENSSSCT00000011847.2	chr10	-	12272072	12361293	12272072	12361019	12272072,12357165,12360735,	12272208,12357339,12361293,	ENSSSCG00000010829.2	ENSSSCG00000010829	Uncharacterized protein;MARC1;ortholog	Mitochondrial amidoxime-reducing component 1 (PTHR14237:SF25)	0
ENSSSCT00000022625.1	chr10	-	12317327	12329170	12319625	12329041	12317327,12328744,	12319745,12329170,	ENSSSCG00000027882.1	ENSSSCG00000027882	Uncharacterized protein;C1orf115;ortholog	SUBFAMILY NOT NAMED (PTHR14680:SF1)	0
ENSSSCT00000011848.2	chr10	-	12516052	12519074	12516437	12519066	12516052,12518835,	12516944,12519074,	ENSSSCG00000010830.2	ENSSSCG00000010830	Uncharacterized protein;HLX;ortholog	H2.0-like homeobox protein (PTHR24331:SF7)	DNA binding protein(PC00009);homeobox transcription factor(PC00119)
ENSSSCT00000011849.2	chr10	-	12977460	13015992	12978371	13013685	12977460,12982119,13012874,13015849,	12978637,12982491,13013728,13015992,	ENSSSCG00000010831.2	ENSSSCG00000010831	Uncharacterized protein;DUSP10;ortholog	Dual specificity protein phosphatase 10 (PTHR10159:SF299)	0
ENSSSCT00000010259.2	chr11	-	13275419	13486078	13275419	13486078	13275419,13281156,13281371,13305768,13309550,13316984,13324476,13401851,13452138,13485700,	13276142,13281246,13281413,13305963,13309746,13317298,13324616,13402188,13452657,13486078,	ENSSSCG00000009362.2	ENSSSCG00000009362	Uncharacterized protein;TRPC4;ortholog	Short transient receptor potential channel 4 (PTHR10117:SF25)	ion channel(PC00133)
ENSSSCT00000010261.2	chr11	+	13998823	14221287	13998823	14220569	13998823,14001398,14002183,14002221,14014682,14076638,14082704,14093486,14095163,14168969,14170956,14172508,14173648,14174380,14176118,14176849,14179411,14182620,14183010,14183107,14183607,14183704,14183849,14184326,14184779,14188114,14189379,14192107,14193541,14193766,14195297,14199440,14200694,14200863,14202252,14203695,14207938,14212236,14213874,14215541,14216015,14216877,14217870,14218269,142…	14001394,14002181,14002219,14003977,14014772,14076785,14082935,14093612,14095415,14169119,14171166,14172706,14173813,14174563,14176249,14177036,14179428,14182678,14183054,14183111,14183637,14183709,14183879,14184380,14184805,14188134,14189422,14192159,14193583,14193835,14195308,14199543,14200728,14200917,14202274,14203724,14207943,14212429,14213979,14215669,14216150,14217004,14218058,14218416,142…	ENSSSCG00000009364.2	ENSSSCG00000009364	Uncharacterized protein;FREM2;ortholog	FRAS1-related extracellular matrix protein 2 (PTHR11878:SF32)	0
ENSSSCT00000010263.2	chr11	-	14239520	14253534	14240566	14253534	14239520,14242250,14244133,14245745,14249367,14249518,14253482,	14240794,14242385,14244337,14245828,14249440,14249622,14253534,	ENSSSCG00000009366.2	ENSSSCG00000009366	Uncharacterized protein;STOML3;ortholog	Stomatin-like protein 3 (PTHR10264:SF49)	cytoskeletal protein(PC00085)
ENSSSCT00000010264.2	chr11	-	14261016	14305774	14261016	14305774	14261016,14261996,14262528,14263063,14265224,14265358,14266238,14266650,14267220,14267818,14269527,14270299,14270945,14271079,14272447,14273088,14273385,14273577,14282236,14282537,14285833,14289151,14290804,14291965,14300223,14303624,14304296,14305690,	14261139,14262147,14262751,14263079,14265301,14265371,14266461,14266710,14267357,14267847,14269579,14270338,14270975,14271107,14272476,14273104,14273563,14273717,14282263,14282681,14285841,14289188,14290845,14291997,14300268,14303720,14304375,14305774,	ENSSSCG00000009367.2	ENSSSCG00000009367	Uncharacterized protein;unassigned;ortholog	Proline and serine-rich protein 1 (PTHR14880:SF2)	0
ENSSSCT00000010262.2	chr11	-	14263131	14266081	14263303	14265866	14263131,14265718,	14263548,14266081,	ENSSSCG00000009365.2	ENSSSCG00000009365	Uncharacterized protein;NHLRC3;ortholog	NHL repeat-containing protein 3 (PTHR24104:SF8)	ubiquitin-protein ligase(PC00234)
ENSSSCT00000024776.1	chr11	-	14292097	14295840	14292129	14295814	14292097,14294552,14295722,	14292258,14294646,14295840,	ENSSSCG00000026303.1	ENSSSCG00000026303	Uncharacterized protein;PROSER1;ortholog	Proline and serine-rich protein 1 (PTHR14880:SF2)	0
ENSSSCT00000028802.1	chr11	+	14558883	14559276	14558883	14559276	14558883,	14559276,	ENSSSCG00000029855.1	ENSSSCG00000029855	Uncharacterized protein;LHFP;ortholog	Lipoma HMGIC fusion partner (PTHR12489:SF12)	0
ENSSSCT00000010266.2	chr11	+	14710677	14892681	14717364	14892681	14710677,14714357,14717310,14719382,14835094,14837405,14838150,14840212,14846255,14846462,14848029,14853239,14856376,14867153,14867838,14868148,14870872,14872055,14874767,14892533,	14710939,14714501,14717382,14719441,14835206,14837488,14838221,14840306,14846384,14846554,14848094,14853331,14856494,14867285,14867959,14868195,14870980,14872109,14874847,14892681,	ENSSSCG00000009369.2	ENSSSCG00000009369	Uncharacterized protein;COG6;ortholog	Conserved oligomeric Golgi complex subunit 6 (PTHR21506:SF0)	0

## Sheet: ZS
name	chrom	strand	txStart	txEnd	cdsStart	cdsEnd	exonStarts	exonEnds	Transcript	ENSEMBL	Gene name/symbol	Family/Subfamily	Protein Class
ENSSSCT00000009577.2	chr8	-	16905165	16910788	16905737	16910630	16905165,16907123,16910622,	16906977,16907219,16910788,	ENSSSCG00000008753.2	ENSSSCG00000008753	Uncharacterized protein;ADGRA3;ortholog	0	0
ENSSSCT00000009579.2	chr8	+	17164812	17176828	17164835	17176582	17164812,17174964,17176447,	17165064,17175761,17176828,	ENSSSCG00000008755.2	ENSSSCG00000008755	Uncharacterized protein;unassigned;ortholog	Cytosolic beta-glucosidase (PTHR10353:SF125)	0
ENSSSCT00000009578.2	chr8	-	17243382	17294014	17243537	17293910	17243382,17244357,17255668,17293852,	17243672,17245154,17255896,17294014,	ENSSSCG00000008754.2	ENSSSCG00000008754	Uncharacterized protein;LOC102167689;ortholog	Cytosolic beta-glucosidase (PTHR10353:SF125)	0
ENSSSCT00000020647.1	chr15	+	41612826	41612935	41612935	41612935	41612826,	41612935,	ENSSSCG00000023144.1	ENSSSCG00000023144
ENSSSCT00000017776.2	chr15	+	151269646	151279504	151269789	151278581	151269646,151270849,151272056,151273004,151275208,151276741,151277753,151278501,	151269867,151270920,151272105,151273137,151275316,151276804,151277801,151279504,	ENSSSCG00000016323.2	ENSSSCG00000016323	Uncharacterized protein;COPS8;ortholog	COP9 signalosome complex subunit 8 (PTHR13339:SF0)	signaling molecule(PC00207)
ENSSSCT00000028799.1	chr15	-	151451224	151542446	151451224	151523224	151451224,151452014,151461726,151463141,151464788,151465146,151467688,151469377,151470881,151472550,151473154,151473269,151473389,151474631,151475994,151476496,151476732,151478177,151479068,151480349,151480878,151481558,151483694,151484168,151484811,151485301,151485474,151485610,151486329,151487599,151488606,151489983,151491890,151493013,151493970,151495808,151499278,151502125,151505068,151507210…	151451271,151452179,151461825,151463405,151465050,151465255,151467791,151470076,151470978,151473044,151473166,151473306,151473422,151474694,151476057,151476532,151476783,151478240,151479131,151480412,151480941,151481594,151483748,151484234,151484874,151485355,151485519,151485637,151486401,151487653,151488699,151490129,151491969,151493351,151494570,151496423,151499884,151502734,151505641,151507810…	ENSSSCG00000027331.1	ENSSSCG00000027331	Uncharacterized protein;COL6A3;ortholog	Collagen alpha-3(VI) chain (PTHR44105:SF2)	0
ENSSSCT00000017781.2	chr15	+	151631246	151635584	151631263	151635548	151631246,151631844,151631938,151635111,151635432,	151631428,151631934,151631971,151635205,151635584,	ENSSSCG00000016328.2	ENSSSCG00000016328	Uncharacterized protein;unassigned;ortholog	Ras-related protein Rab-17 (PTHR24073:SF850)
ENSSSCT00000017783.2	chr15	+	151754396	151846756	151754716	151846756	151754396,151774438,151783289,151787118,151788658,151789284,151791820,151795659,151798206,151800864,151801116,151803490,151808335,151817442,151818121,151820362,151822420,151825822,151826850,151828079,151829489,151840529,151842429,151843205,151844661,151846645,	151754782,151774525,151783307,151787166,151788703,151789335,151791859,151795719,151798272,151800921,151801137,151803556,151808413,151817475,151818247,151820434,151822591,151825915,151826943,151828172,151829631,151840579,151842547,151843285,151844766,151846756,	ENSSSCG00000016330.2	ENSSSCG00000016330	Uncharacterized protein;LRRFIP1;ortholog	Leucine-rich repeat flightless-interacting protein 1 (PTHR19212:SF5)	RNA binding protein(PC00031);transcription cofactor(PC00217)
ENSSSCT00000017785.2	chr15	+	151861196	151883755	151861196	151883755	151861196,151863097,151865230,151867547,151868356,151868635,151868790,151871326,151871984,151874267,151874457,151877046,151883369,151883634,	151861269,151864695,151865289,151867724,151868540,151868658,151868875,151871441,151872113,151874350,151874531,151877335,151883515,151883755,	ENSSSCG00000016332.2	ENSSSCG00000016332	Uncharacterized protein;LOC100627002;ortholog	RNA-binding protein 44 (PTHR45106:SF1)	0
ENSSSCT00000017784.2	chr15	+	151914129	151945098	151914129	151944631	151914129,151914273,151944375,	151914166,151914424,151945098,	ENSSSCG00000016331.2	ENSSSCG00000016331
ENSSSCT00000025350.1	chr15	+	151976578	152030499	151981148	152029423	151976578,151981132,151991188,151994259,152011897,152018842,152022629,152024946,152027477,152029372,	151976926,151981266,151991218,151994325,152011965,152018913,152022687,152024979,152027540,152030499,	ENSSSCG00000027723.1	ENSSSCG00000027723	Uncharacterized protein;UBE2F;ortholog	NEDD8-conjugating enzyme UBE2F (PTHR44351:SF1)	0
ENSSSCT00000017787.2	chr15	+	152046616	152083433	152046768	152083433	152046616,152050845,152056386,152064052,152067576,152067894,152069047,152077334,152078248,152080039,152080468,152082414,152083279,	152046857,152050958,152056487,152064233,152067704,152068059,152069154,152077370,152078249,152080123,152080568,152082490,152083433,	ENSSSCG00000016334.2	ENSSSCG00000016334	Uncharacterized protein;SCLY;ortholog	Selenocysteine lyase (PTHR11601:SF52)	lyase(PC00144)
ENSSSCT00000017788.2	chr15	+	152085242	152114957	152085242	152114957	152085242,152086809,152088790,152091865,152099055,152107720,152109941,152111015,152113376,	152085536,152087000,152088977,152092048,152099217,152107808,152110057,152111210,152114957,	ENSSSCG00000016335.2	ENSSSCG00000016335	Uncharacterized protein;ESPNL;ortholog	Espin-like protein (PTHR24153:SF0)	non-motor actin binding protein(PC00165)
ENSSSCT00000017789.2	chr15	+	152085242	152114957	152085242	152114957	152085242,152086809,152088790,152091865,152099055,152107720,152109941,152110538,152111050,152113376,	152085536,152087000,152088977,152092048,152099217,152107808,152110057,152110564,152111210,152114957,	ENSSSCG00000016335.2	ENSSSCG00000016335	Uncharacterized protein;ESPNL;ortholog	Espin-like protein (PTHR24153:SF0)	non-motor actin binding protein(PC00165)
ENSSSCT00000028306.1	chr15	+	152123113	152132834	152123113	152131327	152123113,152124800,152125574,152125646,152125859,152126359,152126812,152127468,152128635,152129600,152131075,	152123902,152124842,152125618,152125648,152125894,152126369,152126899,152127624,152128824,152129746,152132834,	ENSSSCG00000026600.1	ENSSSCG00000026600	Uncharacterized protein;KLHL30;ortholog	Kelch-like protein 30 (PTHR24412:SF398)	0
ENSSSCT00000026220.1	chr15	+	152123128	152132834	152123128	152131327	152123128,152125553,152125646,152126625,152126812,152127468,152128635,152129600,152131075,	152123902,152125618,152125647,152126689,152126899,152127624,152128824,152129746,152132834,	ENSSSCG00000026600.1	ENSSSCG00000026600	Uncharacterized protein;KLHL30;ortholog	Kelch-like protein 30 (PTHR24412:SF398)	0
ENSSSCT00000026827.1	chr15	+	152123128	152132834	152123128	152131327	152123128,152125553,152125646,152126015,152126771,152127468,152128635,152129600,152131075,	152123902,152125618,152125648,152126031,152126899,152127624,152128824,152129746,152132834,	ENSSSCG00000026600.1	ENSSSCG00000026600	Uncharacterized protein;KLHL30;ortholog	Kelch-like protein 30 (PTHR24412:SF398)	0
ENSSSCT00000017792.2	chr15	+	152139616	152146361	152139616	152146361	152139616,152142136,152143415,152143473,152145008,152145305,152145501,152146279,	152139787,152142259,152143469,152143519,152145229,152145414,152145592,152146361,	ENSSSCG00000016337.2	ENSSSCG00000016337	Uncharacterized protein;LOC100737148;ortholog	Erythroferrone (PTHR24019:SF11)	extracellular matrix structural protein(PC00103)
ENSSSCT00000017790.2	chr15	+	152147090	152160992	152147839	152160992	152147090,152149934,152150475,152150820,152152221,152159116,152160649,152160851,	152147967,152150041,152150569,152150908,152152343,152159236,152160731,152160992,	ENSSSCG00000016336.2	ENSSSCG00000016336	Uncharacterized protein;unassigned;ortholog	Integrin-linked kinase-associated serine/threonine phosphatase 2C (PTHR13832:SF348)	kinase inhibitor(PC00139);protein phosphatase(PC00195)
ENSSSCT00000031569.1	chr15	-	152170786	152186868	152170786	152176083	152170786,152171988,152173931,152175016,152175486,152175853,152186573,	152171017,152172110,152174086,152175079,152175516,152176100,152186868,	ENSSSCG00000023854.1	ENSSSCG00000023854	Uncharacterized protein;LOC100737190;ortholog	Period circadian protein homolog 2 (PTHR11269:SF9)	transcription cofactor(PC00217)
ENSSSCT00000017797.2	chr15	-	152217834	152219640	152218453	152219520	152217834,152219087,152219271,152219439,	152218878,152219169,152219358,152219640,	ENSSSCG00000016342.2	ENSSSCG00000016342	Uncharacterized protein;HES6;ortholog	Transcription cofactor HES-6 (PTHR10985:SF11)	0
ENSSSCT00000017794.2	chr15	+	152221997	152247436	152222113	152247312	152221997,152229021,152229559,152232802,152234160,152236254,152236795,152237140,152238541,152245436,152246969,152247171,	152222168,152229087,152229616,152232922,152234287,152236361,152236889,152237228,152238663,152245556,152247051,152247436,	ENSSSCG00000016339.2	ENSSSCG00000016339	Uncharacterized protein;ILKAP;ortholog	Integrin-linked kinase-associated serine/threonine phosphatase 2C (PTHR13832:SF348)	kinase inhibitor(PC00139);protein phosphatase(PC00195)
ENSSSCT00000017791.2	chr15	-	152250627	152256862	152250627	152256862	152250627,152252592,152253358,152253536,152253719,152255430,152256689,152256835,	152250726,152252671,152253449,152253645,152253940,152255533,152256812,152256862,	ENSSSCG00000020996.1	ENSSSCG00000020996	Uncharacterized protein;LOC102166077;ortholog	Erythroferrone (PTHR24019:SF11)	extracellular matrix structural protein(PC00103)
ENSSSCT00000017793.2	chr15	-	152264831	152286818	152267240	152286818	152264831,152270655,152271705,152274211,152275481,152278489,152279662,152280594,152280801,152282225,152282949,152283742,152284062,152284584,152286738,	152267390,152270806,152271898,152274398,152276257,152278744,152279827,152280719,152280949,152282310,152283075,152283851,152284158,152284755,152286818,	ENSSSCG00000016338.2	ENSSSCG00000016338	Uncharacterized protein;LOC100154609;ortholog	Period circadian protein homolog 2 (PTHR11269:SF9)	transcription cofactor(PC00217)
ENSSSCT00000020289.1	chr15	-	152320639	152320780	152320780	152320780	152320639,	152320780,	ENSSSCG00000018694.1	ENSSSCG00000018694
ENSSSCT00000023435.1	chr15	+	152335829	152363596	152335963	152361544	152335829,152338549,152339698,152340498,152341640,152341945,152344832,152359160,152361378,	152336129,152338570,152339783,152340582,152341764,152341982,152344909,152359384,152363596,	ENSSSCG00000025228.1	ENSSSCG00000025228	Uncharacterized protein;TRAF3IP1;ortholog	TRAF3-interacting protein 1 (PTHR31363:SF0)	0
ENSSSCT00000017795.2	chr15	+	152382674	152398097	152383014	152398097	152382674,152385965,152388086,152395888,152397969,	152383073,152386112,152388389,152396274,152398097,	ENSSSCG00000016340.2	ENSSSCG00000016340	Uncharacterized protein;ASB1;ortholog	Ankyrin repeat and SOCS box protein 1 (PTHR24173:SF27)	0
ENSSSCT00000033960.1	chr15	-	152431431	152441806	152441806	152441806	152431431,152435378,152436399,152438955,152439423,152441159,152441734,	152431550,152435454,152436471,152439324,152439567,152441321,152441806,	ENSSSCG00000016341.3	ENSSSCG00000016341
ENSSSCT00000017796.2	chr15	-	152435240	152441832	152441832	152441832	152435240,152436399,152438955,152439423,152441159,152441734,	152435454,152436471,152439327,152439567,152441321,152441832,	ENSSSCG00000016341.3	ENSSSCG00000016341
ENSSSCT00000017798.2	chr15	+	152586223	152633988	152586389	152586872	152586223,152633258,	152586907,152633988,	ENSSSCG00000016343.2	ENSSSCG00000016343	Uncharacterized protein;TWIST2;ortholog	Twist-related protein 2 (PTHR23349:SF70)	basic helix-loop-helix transcription factor(PC00055);nucleic acid binding(PC00171)
ENSSSCT00000024994.1	chr17	-	9079178	9079281	9079281	9079281	9079178,	9079281,	ENSSSCG00000023375.1	ENSSSCG00000023375
ENSSSCT00000007666.2	chr17	+	9339789	9455277	9339789	9454369	9339789,9342391,9382980,9401873,9404070,9404730,9407802,9412455,9412855,9420181,9424792,9427158,9428399,9429459,9431246,9431993,9434852,9435812,9436689,9437636,9440275,9441071,9442253,9442843,9444465,9446415,9453740,	9342387,9343055,9383295,9401935,9404400,9404941,9407942,9412731,9413066,9424249,9424989,9427312,9428633,9429849,9431461,9432131,9434996,9436010,9437491,9437768,9440433,9441534,9442407,9442954,9445097,9446553,9455277,	ENSSSCG00000007000.2	ENSSSCG00000007000	Uncharacterized protein;FAT1;ortholog	Protocadherin Fat 1 (PTHR24026:SF42)	0
ENSSSCT00000007670.2	chr17	-	9510324	9511177	9511177	9511177	9510324,9510394,	9510393,9511177,	ENSSSCG00000007002.2	ENSSSCG00000007002
ENSSSCT00000007667.2	chr17	-	9561153	9607784	9561153	9607765	9561153,9562400,9570879,9573131,9573452,9573600,9575496,9575666,9575819,9576425,9576720,9578972,9579589,9579748,9579925,9580056,9580862,9581391,9581620,9583637,9586416,9590041,9590276,9591413,9593219,9595891,9601007,9604370,9604536,9605185,9607677,	9561275,9562446,9571102,9573349,9573496,9573653,9575574,9575713,9575855,9576465,9576767,9579013,9579659,9579839,9579958,9580802,9581057,9581503,9581658,9583821,9586608,9590075,9590418,9591447,9593390,9596046,9601078,9604443,9604565,9605272,9607784,	ENSSSCG00000007001.2	ENSSSCG00000007001	Uncharacterized protein;CCDC144A;ortholog	LEM domain protein (PTHR24147:SF21)	0
ENSSSCT00000007671.2	chr17	+	9688346	9704973	9688346	9702258	9688346,9690380,9690865,9692461,9699981,9700968,9701128,9702076,	9688463,9690502,9690992,9692548,9700059,9701039,9701241,9704973,	ENSSSCG00000007003.2	ENSSSCG00000007003	Uncharacterized protein;HGSNAT;ortholog	Heparan-alpha-glucosaminide N-acetyltransferase (PTHR31061:SF19)	0
ENSSSCT00000007672.2	chr17	-	9711447	9756430	9711611	9756229	9711447,9716687,9717991,9719264,9730339,9733261,9735114,9736552,9746401,9747472,9748614,9749493,9750637,9753088,9754031,9755396,9756100,	9711768,9716781,9718154,9719344,9730448,9733414,9735197,9736706,9746535,9747642,9748786,9749634,9750719,9753228,9754135,9755464,9756430,	ENSSSCG00000007004.2	ENSSSCG00000007004	Uncharacterized protein;INTS10;ortholog	Integrator complex subunit 10 (PTHR16055:SF2)	0
ENSSSCT00000007673.2	chr17	+	9984616	10276260	10153643	10274330	9984616,10060447,10153377,10234177,10248735,10263943,10264951,10272650,10274040,	9984685,10060543,10154259,10234394,10248837,10264122,10265046,10272732,10276260,	ENSSSCG00000007005.2	ENSSSCG00000007005	Uncharacterized protein;CSGALNACT1;ortholog	Chondroitin sulfate N-acetylgalactosaminyltransferase 1 (PTHR12369:SF19)	glycosyltransferase(PC00111)
ENSSSCT00000007674.2	chr17	-	10316590	10325201	10316590	10325153	10316590,10325105,	10316716,10325201,	ENSSSCG00000007006.2	ENSSSCG00000007006	Uncharacterized protein;unassigned;ortholog	0	0
ENSSSCT00000024782.1	chr17	+	10389577	10391585	10389609	10391585	10389577,10391401,	10389833,10391585,	ENSSSCG00000021826.1	ENSSSCG00000021826	Uncharacterized protein;SH2D4A;ortholog	SH2 domain-containing protein 4A (PTHR14388:SF5)	0
